# Supplementary material for: Winners vs. losers: Schistosoma mansoni intestinal and liver eggs exhibit striking differences in gene expression and immunogenicity
Source: PLoS Pathog. 2024 May 30;20(5):e1012268. doi: 10.1371/journal.ppat.1012268 (PMC11166329; doi:10.1371/journal.ppat.1012268)
Supplement: S1 Table — Abb.: INT = intestine; LIV = liver; im = immature egg; ma = mature egg. (XLSX) [file ppat.1012268.s001.xlsx]

## Sheet: Sheet A
	Input Reads	Uniquely Mapped Reads %	Multiple Loci Mapped Reads %	Total Mapped Reads %	FeatureCounts Assigned Reads
INT_im1	14507430	41.34	17.85	59.19	1324105
INT_im2	12453743	49.39	15.17	64.56	1365757
INT_im3	9968107	67.36	12.18	79.54	1233387
INT_ma1	11243871	74.13	14.22	88.35	1863678
INT_ma2	6872464	62.09	11.72	73.81	289009
INT_ma3	11240361	58.57	12.71	71.28	323175
LIV_im1	8265359	77.32	14.69	92.01	1052767
LIV_im2	8483494	80.62	11.88	92.5	1074567
LIV_im3	8797795	79.35	12.32	91.67	975230
LIV_ma1	10039919	62.64	15.99	78.63	982201
LIV_ma2	9670422	78.49	11.88	90.37	1401413
LIV_ma3	10233476	61.61	14.7	76.31	1329772
Mean	1.0148e+07	66.0758	13.7758	79.8517	1.10126e+06
Standard Deviation	1.95495e+06	12.0036	1.88302	10.8596	424162
