# Supplementary material for: Winners vs. losers: Schistosoma mansoni intestinal and liver eggs exhibit striking differences in gene expression and immunogenicity
Source: PLoS Pathog. 2024 May 30;20(5):e1012268. doi: 10.1371/journal.ppat.1012268 (PMC11166329; doi:10.1371/journal.ppat.1012268)
Supplement: S2 Table — Abb.: INT = intestine; LIV = liver; im = immature egg; ma = mature egg. (XLSX) [file ppat.1012268.s002.xlsx]

## Sheet: Sheet A
Geneid	UniProt annotation	INT_im1	INT_im2	INT_im3	INT_ma1	INT_ma2	INT_ma3	LIV_im1	LIV_im2	LIV_im3	LIV_ma1	LIV_ma2	LIV_ma3
Smp_000020	Hyaluronidase, putative	55.7257	46.049	80.7648	51.2584	42.209	37.3684	150.792	180.039	154.111	132.346	117.882	69.8332
Smp_000030	26S proteasome non-ATPase regulatory subunit 2	354.414	419.881	466.932	270.166	127.485	197.621	421.697	423.432	303.554	492.987	495.04	408.724
Smp_000040	Kinesin light chain	86.4183	141.475	164.566	116.341	73.5491	107.794	232.947	206.545	169.759	237.784	207.712	134.024
Smp_000050	Transient receptor potential cation channel,putative	11.6846	9.29089	12.7289	25.9399	18.3873	3.59312	9.35948	17.0037	23.3383	75.1776	79.5244	68.3027
Smp_000070	1-acyl-sn-glycerol-3-phosphate acyltransferase	80.5669	56.59	81.8286	106.611	46.2951	17.9656	159.454	155.154	140.586	154.409	113.434	132.775
Smp_000075	Transcription factor, putative	0	0.844626	0	0.310657	0	0	1.03994	2.00043	0.555675	1.30308	0.962019	1.10032
Smp_000080		19.1817	15.482	34.0952	60.2675	25.0884	44.914	106.188	85.6886	107.923	97.6752	67.3414	35.7812
Smp_000100	Filamin	114.67	80.949	19.5752	97.3537	76.0416	30.3259	72.0888	104.503	178.805	115.929	144.88	221.719
Smp_000110	Similar to elongation factor Tu GTP binding domain containing 1 isoform 6-related	26.624	38.8528	32.0495	17.8628	20.4303	10.7794	46.9742	53.8417	52.978	46.3094	61.5692	46.3294
Smp_000130	Hormone-sensitive lipase (S09 family)	66.3589	35.052	45.4603	49.4814	36.7745	21.5587	79.7324	50.511	70.3818	118.335	132.374	131.451
Smp_000150	PHD finger protein 10	30.016	28.5061	47.7333	49.7051	4.08606	14.3725	92.898	87.0189	82.6066	114.381	83.3724	74.6647
Smp_000160	Variable lymphocyte receptor, putative	35.584	34.579	16.593	28.9097	22.1056	24.0739	37.0011	69.6251	92.7199	41.0191	41.8132	39.289
Smp_000180	Similar to potassium channel-interacting protein 4 isoform 4-related	33.9383	11.0984	2.72762	15.129	7.47749	7.18623	17.159	27.0059	42.8759	19.1564	24.3045	53.8331
Smp_000190	Oxidoreductase, short chain dehydrogenase/reductase family, putative	26.5966	11.0984	25.6851	15.2222	8.17212	0	59.6199	105.023	62.2356	96.8956	55.1583	31.9921
Smp_000200	Smr domain-containing protein	44.0686	28.0416	58.0346	33.085	28.6024	21.9539	113.52	128.028	117.336	156.113	125.832	106.409
Smp_000230	Zinc finger protein	43.2	51.0999	67.2813	52.8117	57.2048	28.7449	90.2982	80.0174	61.8355	85.7581	117.366	79.9761
Smp_000240	Fusion; RNA binding protein, putative	311.936	311.456	501.518	280.995	208.879	233.948	477.853	355.217	413.422	294.028	352.099	199.084
Smp_000250		0	0.844626	0	0.621314	0	0	0	1.00022	0	0	0	0
Smp_000260	Saposin containing protein	217.692	138.62	133.326	79.2175	20.4303	68.2692	372.819	196.683	348.252	291.244	314.773	301.24
Smp_000270	Trematode Eggshell Synthesis domain containing protein	24.1097	46.8176	22.8847	4.36162	3.39143	10.4919	4.67974	20.0043	3.08955	5.37937	3.02459	3.74771
Smp_000280	Trematode Eggshell Synthesis domain containing protein	18.9714	31.9522	28.94	3.72788	10.2151	16.169	8.9643	38.5084	5.92349	5.75805	5.77212	4.13655
Smp_000300	Similar to WD repeat domain 19-related	43.4286	50.7958	31.8222	3.72788	4.08606	3.59312	62.3965	66.5145	64.4583	7.7962	33.0935	21.5101
Smp_000310		76.0046	57.3839	123.825	132.185	112.857	168.302	232.427	192.042	227.46	208.849	190.972	91.1696
Smp_000320	Ndr family, putative	85.2755	47.0964	20.739	84.8963	53.2414	100.607	84.9633	120.526	270.247	94.6681	96.0711	144.002
Smp_000340	Ecdysone-induced protein E78; Nuclear hormone receptor superfamily protein-related	169.554	114.548	99.0308	99.3605	131.53	193.346	93.418	150.823	220.536	171.26	146.312	228.809
Smp_000370		36.8732	27.8727	128.653	87.1393	44.9467	116.776	170.551	111.354	171.426	191.564	187.64	113.83
Smp_000390	Trematode Eggshell Synthesis domain containing protein	53.9429	99.8348	46.215	3.41723	0	10.7794	7.27959	47.0102	3.05621	1.11374	2.71674	4.13655
Smp_000420	Pro-His-rich protein	33.0423	109.801	48.488	4.19387	4.08606	8.98279	9.35948	40.0087	1.11135	0	3.84808	4.96386
Smp_000430	Eggshell protein	29.8149	47.392	81.3194	4.76548	13.9743	28.0622	18.9269	94.4705	6.33469	3.60852	3.2093	1.14996
Smp_000470	ATP-dependent (S)-NAD(P)H-hydrate dehydratase	47.1589	43.6841	69.327	31.2707	12.9528	10.7794	73.4927	91.0198	83.9069	52.3459	60.284	63.041
Smp_000480	Eukaryotic translation initiation factor 3 subunit C	626.908	823.536	626.543	516.728	359.573	264.094	455.838	448.948	274.87	489.49	718.498	525.623
Smp_000500		0.914286	0	0	0.621314	0	0	1.03994	2.00043	1.66702	5.56871	1.53923	1.65462
Smp_000510	mannose-1-phosphate guanylyltransferase	53.9429	36.5977	30.0038	24.8526	12.2582	17.9656	77.9957	112.024	121.137	49.1383	40.7896	23.1647
Smp_000560		0	0.844626	0.909206	0	0	0	0	0	0	0	0	0
Smp_000580	Coiled-coil domain-containing protein 63	186.213	236.707	105.995	115.216	91.9363	104.2	523.611	312.568	267.969	100.359	227.806	312.31
Smp_000590	28S ribosomal protein S26, mitochondrial	35.5017	34.2074	73.1911	96.6143	122.582	71.8623	73.8359	98.0213	87.2409	91.4828	57.7212	61.0803
Smp_000600	Notchless homolog 1	108.297	159.212	248.668	108.73	110.324	118.573	106.074	152.783	102.833	243.074	218.956	183.473
Smp_000620	BHLH domain-containing protein	6.4	2.53388	1.9457	10.668	4.08606	0.61083	8.66272	16.3335	15.5589	4.45497	2.30885	7.44579
Smp_000630	Isochorismatase family protein, putative	5.48572	3.37851	17.2749	13.2029	0	14.3725	15.5991	31.0067	30.0064	24.5023	23.8581	9.92772
Smp_000640	Adapter molecule crk, putative	99.0446	58.9127	84.5562	83.4114	44.9467	75.4555	182.333	156.154	157.067	178.756	164.182	104.514
Smp_000650	E3 ubiquitin-protein ligase	75.6206	63.347	130.926	88.8479	77.6351	57.4899	94.8947	184.04	154.7	134.763	148.136	103.53
Smp_000660	ornithine aminotransferase	82.2858	129.017	123.761	144.766	122.582	104.919	187.19	183.04	147.809	183.578	157.771	168.358
Smp_000670	CENTB5 protein	66.0572	84.868	51.8248	23.1626	32.6885	22.2773	40.9009	41.509	51.1221	67.1921	62.3389	83.699
Smp_000680	Ornithine transporter 2 (Solute carrier family 25 member 2)	36.1143	43.5236	19.0933	6.83445	8.17212	10.7794	69.6761	64.214	42.2313	31.1848	17.7012	22.3374
Smp_000690	POU domain protein	0	0.844626	0.909206	0.105623	0	0	0	1.00022	1.11135	1.67061	3.46327	0.140643
Smp_000700	SET and MYND domain-containing protein 4	20.3429	24.4942	36.6683	28.5804	12.2582	10.7794	58.2368	92.02	67.0477	45.6634	58.4908	40.5382
Smp_000710	Ubiquitin carboxyl-terminal hydrolase	138.597	179.086	173.658	124.468	110.324	172.47	139.695	166.536	173.926	109.704	116.212	69.7671
Smp_000720	Serine/threonine kinase	259.74	220.135	252.587	258.697	244.469	235.349	173.67	224.219	213.746	204.594	186.247	195.022
Smp_000740	26S proteasome non-ATPase regulatory subunit 4	428.627	567.927	514.847	355.889	266.411	209.587	337.638	438.095	358.221	501.184	360.95	458.859
Smp_000755	Family M13 non-peptidase homologue (M13 family)	50.2766	105.139	100.922	14.9115	22.4733	25.1518	99.5225	103.723	74.616	65.7108	56.3743	64.5964
Smp_000770		0	0	0	0	0	0	0	0	0	0	0	0
Smp_000790	Actin binding LIM protein family member 2-related	68.4526	66.3032	16.8203	27.0272	34.7315	53.8968	40.0378	54.3418	40.0086	48.1693	51.0486	86.76
Smp_000810	Similar to TatD DNAse domain containing 1; Tatd DNAse-related	45.9612	65.9822	70.6726	55.5144	49.0327	29.3558	76.9557	103.132	67.7923	50.1184	60.7996	52.1205
Smp_000820		23.5429	10.5578	5.45524	52.1904	20.4303	14.3725	29.6383	26.2057	50.3775	94.6681	85.4273	103
Smp_000830	Homeobox protein smox-3	8.33829	3.80082	4.84607	10.5623	4.08606	5.38968	4.15977	3.00065	3.88972	16.1827	9.23539	9.78708
Smp_000850	Putative DNAj domain	125.842	97.0138	116.56	103.449	77.6351	97.0142	146.632	192.372	172.259	126.967	168.8	113.697
Smp_000870	FYVE-type domain-containing protein	36.6172	37.1298	45.3694	62.7216	32.3616	9.62955	85.452	76.8467	80.4839	143.55	174.703	176.358
Smp_000880	ATPase protein 9	994.579	816.044	998.263	1242.12	714.979	980.741	834.179	662.454	725.289	555.501	535.622	438.416
Smp_000900	Putative g-protein coupled receptor	31.6983	10.3467	7.27365	29.2763	8.17212	18.5764	39.861	44.0096	59.5461	54.5734	40.02	38.0563
Smp_000910	Similar to cancer susceptibility candidate 1	222.976	308.55	178.359	74.5577	26.5594	62.8795	300.054	169.037	173.737	61.2558	150.075	153.83
Smp_000950	Mab-21-like	22.1989	20.82	4.21872	7.2321	3.39143	7.18623	2.94304	3.90085	4.78992	5.65781	6.54173	8.99286
Smp_000980	Putative high mobility group B2 protein	700.517	842.582	539.387	380.331	179.787	326.974	376.459	477.604	444.095	327.808	318.752	409.725
Smp_000990	Exocyst complex component 1	100.782	100.021	69.1724	69.0715	34.7315	60.4722	95.6747	123.057	110.579	171.706	186.786	231.912
Smp_001000	Usp domain-containing protein	67.9589	65.7542	77.5098	69.8543	35.4261	71.8623	71.756	111.024	127.805	50.1184	55.4123	33.9197
Smp_001020	Adenine DNA glycosylase	15.9177	16.7489	13.4653	9.31971	15.9356	11.498	26.5185	26.6158	18.0817	52.5352	29.4378	26.4905
Smp_001030	5'-amp-activated protein kinase gamma-2 non-catalytic subunit transcript variant 2	42.0572	35.4743	44.5511	74.247	42.209	33.5238	89.435	90.0196	88.908	101.907	112.903	98.8636
Smp_001040	Kinesin heavy chain	836.837	1050.1	525.958	493.193	370.81	473.393	380.962	319.289	283.15	313.218	478.909	523.977
Smp_001070	Putative g-protein coupled receptor	55.7897	44.8159	19.5661	27.344	40.452	23.4631	14.476	10.6223	7.12375	10.458	23.4117	22.023
Smp_001080	RIIa domain-containing protein	23.3143	26.6057	253.778	348.712	300.325	313.499	301.583	237.382	320.069	197.689	220.11	100.518
Smp_001090	Nuclear pore complex protein	94.2446	82.9423	57.4073	42.8707	44.9467	18.8639	85.2753	129.298	80.0172	112.599	97.7258	101.072
Smp_001095	UBA domain-containing protein	81.3715	66.9366	45.9149	26.7165	34.0369	43.1174	93.5948	96.1309	94.4647	101.351	109.393	104.448
Smp_001100	Fibrillin-2-like	4.87315	4.22313	2.72762	10.9227	2.04303	0	4.15977	8.20178	7.77945	10.0237	16.9315	13.6506
Smp_001120	39S ribosomal protein L50, mitochondrial	13.7143	15.2033	68.1905	67.1019	40.8606	39.5243	55.1169	118.026	119.281	74.8992	54.7735	33.0924
Smp_001160	WD_REPEATS_REGION domain-containing protein	130.149	162.869	71.3727	49.2081	44.9467	50.3036	210.411	161.235	130.584	47.8909	142.379	173.611
Smp_001170	Eukaryotic translation initiation factor 3 subunit A	323.264	413.369	353.081	372.819	100.108	173.655	374.878	278.02	205.044	454.373	480.756	673.364
Smp_001180	Helicase ARIP4	346.313	474.03	309.803	120.535	128.711	128.454	58.2368	172.037	103.356	132.758	147.635	254.563
Smp_001210	Putative myosin	3.65714	6.75701	1.81841	3.72788	6.12909	7.18623	21.8388	27.0059	32.2291	23.3886	31.5542	31.4378
Smp_001360	dTMP kinase	62.5555	44.1824	145.855	215.683	205.651	81.7434	208.446	195.482	210.967	207.401	165.66	108.742
Smp_001390	NCK-associated protein 1	34.4412	28.5737	29.5492	13.2775	4.08606	5.38968	27.5585	43.0093	47.0434	25.6161	39.5044	25.9196
Smp_001410	Glyoxalase domain-containing protein 4	174.629	108.957	109.105	91.9545	78.9835	104.2	131.033	99.0215	125.582	170.403	106.977	101.345
Smp_001420	Gh regulated tbc protein-1, putative	26.9989	19.8741	50.9156	73.3772	53.1188	21.5587	116.474	103.162	100.021	56.244	135.068	51.9303
Smp_001500	EIF-4F 25 kDa subunit	487.15	523.609	377.512	384.954	200.217	300.456	521.011	521.613	528.602	511.765	540.747	322.204
Smp_001530	Exocyst complex component 8	47.5429	34.351	33.6406	47.9654	0.817212	14.3725	30.7095	61.1833	98.0766	80.1894	44.022	56.8776
Smp_001560	E3 ubiquitin-protein ligase ZSWIM2	65.4446	52.4344	33.6406	19.882	12.2582	12.5759	84.2353	117.025	108.912	18.9336	62.7237	74.0277
Smp_001590	NADH dehydrogenase [ubiquinone] 1 alpha subcomplex assembly factor 3	72.0732	63.4314	93.6483	90.0905	98.0654	43.1174	154.057	153.033	126.416	101.351	90.1528	105.341
Smp_001610	Radial spoke head protein 9 homolog	114.898	91.245	7.57369	8.07708	8.17212	10.7794	73.8359	49.0107	44.454	7.7962	32.3238	80.4145
Smp_001640		139.081	96.9884	120.924	181.219	100.108	115.878	206.085	197.043	220.047	159.633	167.007	129.06
Smp_001780	MFS_1_like domain-containing protein	4.18743	0	0	0.931971	4.08606	1.18573	4.15977	10.0022	28.8951	6.87179	8.46577	10.755
Smp_001830	Putative 60s ribosomal protein L24	1835.19	2253.98	2796.02	1198.38	925.411	638.389	596.324	630.137	497.773	745.929	596.929	891.518
Smp_001890	Venom allergen-like (VAL) 18 protein	0.914286	0.540561	0	0.205034	4.08606	0.898279	1.03994	1.00022	1.11135	4.45497	0	0.082731
Smp_001900	Septate junction protein	5.44	8.60674	10.0104	0.963037	2.45164	48.9742	2.36067	3.2007	6.70144	4.78909	2.4089	24.1823
Smp_001940	DREV protein-like protein	22.1714	25.3388	43.9419	29.2018	24.5164	50.3036	48.8773	43.0093	77.7945	67.3814	50.025	35.988
Smp_001950	Cytochrome b561 domain-containing protein	49.984	33.6415	61.0714	159.883	114.41	71.8623	215.788	167.036	186.351	200.752	193.558	105.184
Smp_001960	Putative 50s ribosomal protein L1	114.331	106.279	65.4629	83.1007	40.8606	21.5587	129.473	154.534	132.362	141.111	102.744	149.329
Smp_001980	Putative homeobox protein	14.016	12.9481	7.27365	5.28117	0	1.79656	5.3765	5.00109	6.94593	5.93625	11.5442	13.51
Smp_002010	Putative nep1	33.8286	38.9964	51.8248	96.925	36.7745	17.9656	125.833	163.035	97.7988	151.035	153.261	125.817
Smp_002060	Venom allergen-like (VAL) 10 protein; Venom allergen-like protein 10	0	0	0	0	8.17212	0	0	0	0.555675	0	0	0
Smp_002070	Venom allergen-like protein 4	0	0	0	0	0	0	0	0	0	0	0	0
Smp_002080	S-adenosylmethionine synthase	151.845	166.619	296.629	282.872	187.959	188.639	294.647	313.068	307.655	586.485	407.511	389.175
Smp_002100	Vesicle transport protein	62.4366	63.347	56.5254	39.9194	39.5122	23.9661	103.994	137.03	112.524	98.0093	70.035	54.6025
Smp_002160	DNA methyltransferase 1-associated protein 1	13.6412	22.9485	13.1835	16.1542	4.08606	7.18623	87.6983	38.0083	55.9342	57.9146	66.9565	49.0181
Smp_002180	Transcription factor BTF3	574.19	558.636	410.279	562.6	380.494	294.636	325.71	308.487	376.17	376.445	339.785	344.492
Smp_002230	ESF1-like protein	88	113.003	86.3746	73.3151	8.17212	35.9312	55.1169	74.6862	82.2399	124.55	123.138	170.699
Smp_002280	Kinesin-like protein	243.785	313.432	298.674	163.095	281.938	165.283	174.71	205.385	157.812	154.209	167.284	173.925
Smp_002380	Ubiquitin-like domain-containing protein	48.64	49.1995	44.5511	59.0248	17.3658	25.1518	112.314	164.036	133.362	112.065	146.227	78.6937
Smp_002410	14-3-3 epsilon 2	430.748	447.863	399.878	436.952	210.432	198.807	313.023	367.42	296.708	440.195	348.767	566.774
Smp_002510	Pyruvate dehydrogenase E1 component subunit beta	132.59	89.5135	131.553	289.582	185.099	265.28	295.344	225.549	317.212	177.085	181.883	128.399
Smp_002550	RNA-binding protein 8A	399.561	660.616	739.748	429.906	455.718	318.889	424.816	430.093	367.523	486.282	432.524	393.899
Smp_002600	Lysosomal Pro-Xaa carboxypeptidase (S28 family)	34.2309	52.7891	21.821	18.6394	12.2582	21.5587	30.1583	105.353	50.5664	25.6161	35.4023	34.3334
Smp_002630	Venom allergen-like protein 2	73.9018	20.1274	45.4239	370.651	130.059	204.341	259.07	169.867	245.497	380.343	315.35	277.099
Smp_002640	Hox protein Smox1	47.7075	73.1362	51.1429	23.6099	12.2582	15.5582	20.7988	56.5123	18.8929	29.5476	28.8606	63.7029
Smp_002740	DIF_7	121.454	86.5742	182.75	223.437	147.098	197.621	312.326	244.053	330.071	273.646	260.13	126.024
Smp_002820	Zinc finger CCCH domain-containing protein 6	42.8526	34.0638	72.7365	37.7945	16.3442	32.3381	174.71	118.856	97.0542	148.562	117.751	104.241
Smp_002840	Protein SERAC1	48	59.9685	56.3708	26.7165	12.2582	21.5587	72.0992	110.524	110.579	62.3696	59.1219	73.1508
Smp_002860	DUF3074 domain-containing protein	0	0	0	0	0	0	0	0	0	0	0	0
Smp_002870	Transmembrane protein 115	102.949	59.5462	67.7359	62.1314	85.8073	3.59312	88.915	83.3681	85.7295	120.284	65.4173	84.7993
Smp_002880	ATP synthase subunit alpha	836.8	722.966	625.307	766.596	480.112	447.343	473.902	474.303	512.921	322.428	289.76	326.787
Smp_002920	TLC domain-containing protein	24.6857	16.3266	63.6444	17.3968	8.86675	7.18623	70.1961	116.775	108.357	43.4359	48.7397	18.6145
Smp_002950	Putative 13 kDa deflagellation-inducible protein	36.5074	18.1426	37.2775	26.7848	16.3442	47.6088	63.4365	88.0191	81.1285	23.9455	23.0885	23.1647
Smp_003000	Putative cell division protein kinase 9-B	68.0503	69.1158	63.799	23.1439	20.4303	23.3553	98.7945	156.364	85.7962	116.943	105.93	59.6573
Smp_003130	Putative udp-glucose pyrophosphatase	31.6526	38.5741	94.5575	73.9364	53.1188	97.0142	118.033	115.025	131.139	135.13	113.133	83.8892
Smp_003140	Sorting nexin	83.84	101.457	25.4578	9.52474	8.17212	7.18623	71.756	97.0211	67.7923	59.3959	71.5742	71.1487
Smp_003190		196.654	324.404	139.718	51.8797	41.3509	74.5572	117.513	102.022	125.86	13.6433	26.1669	92.6587
Smp_003230	Sh3 domain grb2-like protein B1 (Endophilin B1)	29.0377	13.3535	8.18286	9.8354	4.08606	4.77885	11.4394	10.7123	30.3732	8.35307	19.4944	31.231
Smp_003250	COX assembly mitochondrial protein	82.4412	96.7097	106.832	54.9863	61.2909	39.5243	109.194	139.67	122.248	123.625	91.969	137.813
Smp_003270	Tubulin-specific chaperone cofactor E-like protein	12.8	13.514	14.0927	11.1837	20.4303	17.9656	33.2781	36.0078	53.3448	48.4478	60.7996	50.3253
Smp_003280	Lim homeobox protein	12.48	7.69455	12.447	21.6404	16.3442	32.5896	56.6248	5.5012	4.81214	128.916	129.326	143.935
Smp_003300	Putative serpin	0	0	0	0	0	0	0	0	0	0	0.384808	0
Smp_003330	Sjoegren syndrome nuclear autoantigen 1	261.778	154.736	269.98	646.415	512.923	575.186	364.24	347.776	348.075	347.766	391.119	320.674
Smp_003340	ER membrane protein complex subunit 1	26.2126	13.5816	48.1879	61.1994	20.4303	25.1518	94.9779	93.0202	112.246	116.386	89.2754	38.8836
Smp_003410	Ribosomal_L23eN domain-containing protein	890.981	960.585	1187.42	1101.34	957.16	607.237	494.992	424.902	372.502	579.001	596.059	838.297
Smp_003440	Putative spfh domain / Band 7 family protein	30.8572	23.7931	35.6409	46.2879	20.4303	26.0501	44.7175	85.0185	117.803	22.2748	35.4023	31.7108
Smp_003600	DUF3421 domain-containing protein	5.48572	1.68925	12.1197	101.274	53.1188	28.7449	58.2368	36.0078	46.6767	122.512	111.594	83.5583
Smp_003610	DUF3421 domain-containing protein	60.4343	65.864	70.6181	70.4943	49.0327	14.3725	271.425	206.045	173.371	204.929	189.579	149.007
Smp_003620	Putative septin	56.3749	37.0031	55.0979	75.676	95.0009	39.5243	95.4979	164.286	153.733	69.8873	92.0306	53.1795
Smp_003630	Putative splicing factor 3a	237.724	312.985	220.328	100.081	59.9425	89.8279	101.914	190.871	138.363	228.874	198.43	256.847
Smp_003660	RNA helicase	250.085	248.59	373.411	314.404	77.6351	168.876	273.162	264.057	248.942	271.007	270.327	247.928
Smp_003670	PIG-H domain-containing protein	10.9714	7.60164	16.3657	18.0181	32.6885	10.7794	43.6776	68.0148	84.4626	40.6516	52.3339	32.2651
Smp_003700	30S ribosomal protein S18	114.798	148.654	234.121	258.554	216.561	154.504	307.968	263.987	242.83	218.939	202.409	145.127
Smp_003710	Putative tropomodulin	318.629	390.479	329.587	314.074	187.959	201.215	327.582	368.08	309.866	352.221	332.859	363.462
Smp_003760		5.94286	3.37851	14.5473	13.0476	0	7.18623	19.7589	17.5038	22.227	52.3459	60.7996	38.4699
Smp_003770		1351.24	1448.43	2773.03	1645.66	1114.8	2281.63	635.405	637.969	543.428	547.594	677.208	787.037
Smp_003860	PID domain-containing protein	98.8161	78.9726	155.929	96.4839	114.9	55.6933	112.834	134.029	133.362	119.727	129.295	114.309
Smp_003900	Putative t-box transcription factor tbx20	3.27314	5.27891	4.09143	1.55329	2.04303	1.18573	3.6398	2.83062	2.2227	5.93625	7.31135	10.1511
Smp_003930	Intraflagellar transport protein 56	37.9429	21.1157	22.2756	26.7165	8.17212	14.3725	67.5962	94.5205	63.5692	34.526	20.7796	38.8836
Smp_003940	Methyltransf_11 domain-containing protein	16.6857	10.1355	23.9394	14.8059	4.78069	3.59312	42.9808	65.1842	36.6745	28.9573	30.269	27.7149
Smp_003970	Putative elongation factor-1 beta,delta	112.055	142.328	248.104	395.74	241.568	92.6305	347.705	276.56	258.944	409.723	321.892	336.029
Smp_003980	Family C2 unassigned peptidase (C02 family)	73.536	36.3189	77.2825	186.394	98.0654	129.352	118.553	128.028	183.373	174.858	173.548	106.723
Smp_003990	Triosephosphate isomerase	422.199	386.349	350.199	521.028	307.149	489.993	330.847	338.404	447.274	333.009	327.987	358.54
Smp_004000	Probable RNA-binding protein EIF1AD	4.57143	5.49007	4.54603	4.50453	12.2582	0	13.5192	26.5058	31.1178	34.8935	20.972	21.5101
Smp_004060	Putative cell division cycle 20 (Cdc20) (Fizzy)	7.08572	8.53917	61.0714	40.6961	24.5164	7.18623	72.7959	88.0191	48.8994	82.9738	114.673	40.1494
Smp_004070	Carbonic anhydrase	6.4	2.53388	1.81841	2.64058	4.08606	0	4.28456	1.00022	2.9673	12.808	15.3923	18.7055
Smp_004080	Putative mitochondrial 2-oxoglutarate/malate carrier protein	300.462	325.299	148.001	61.5971	36.0799	52.1002	178.87	213.376	230.349	85.7581	140.07	118.835
Smp_004160	Cilia-and flagella-associated protein	236.279	168.891	87.4384	46.1823	24.5164	46.7105	284.944	193.432	210.356	34.8935	104.775	147.261
Smp_004170	protein disulfide-isomerase	26.5143	18.5818	37.2775	34.1723	12.2582	17.9656	56.1569	83.018	103.489	70.1658	69.6502	43.0201
Smp_004190	Putative cationic amino acid transporter	100.937	49.6894	57.28	95.875	65.377	111.387	122.713	162.175	187.818	115.829	95.4323	94.727
Smp_004200	DUF862 domain-containing protein	90.7338	141.906	77.8917	33.9672	28.6024	24.541	65.7763	100.522	96.0095	113.791	81.964	80.9357
Smp_004220	Putative amidase	69.9429	38.8528	89.5568	72.3831	83.7642	148.216	307.823	271.589	353.687	226.624	239.866	107.616
Smp_004260	E2F-associated phosphoprotein	101.632	128.358	77.2825	57.1609	36.7745	35.9312	109.194	143.531	142.253	67.9383	89.2754	117.064
Smp_004310		439.708	280.433	560.653	890.56	872.374	850.958	468.64	421.922	549.251	365.619	382.114	228.197
Smp_004350	UBIQUITIN_CONJUGAT_2 domain-containing protein	123.081	120.275	120.852	161.827	85.8073	131.867	150.792	180.209	180.316	163.943	163.928	122.955
Smp_004360	Coiled-coil domain-containing protein 124	347.813	645.827	492.463	272.446	207.041	190.435	354.1	394.196	329.326	260.616	286.297	342.473
Smp_004420	G protein-coupled receptor	0	0.844626	0	0.0745577	0	1.79656	0	0.4601	0.555675	1.11374	1.92404	0
Smp_004440	NXPE family member 3-like	1.82857	2.53388	1.81841	3.93292	0	0	3.11983	3.00065	2.2227	3.34123	6.92654	9.10041
Smp_004470	Peroxiredoxin, Prx3	95.0675	108.712	133.881	218.678	83.7642	68.2692	220.468	170.147	200.043	241.682	197.791	160.771
Smp_004480	Red protein (Ik factor) (Cytokine ik), putative	194.167	215.27	206.49	154.62	81.7212	97.0142	269.345	259.056	209.3	286.789	292.454	312.384
Smp_004550	NADH dehydrogenase [ubiquinone] 1 alpha subcomplex subunit 13	406.803	325.494	390.631	444.712	628.232	389.853	439.896	395.836	476.402	271.753	348.636	291.354
Smp_004590	ARID domain-containing protein	90.6789	67.1056	77.719	77.0802	77.6351	57.4899	109.922	164.266	132.184	108.712	119.113	148.825
Smp_004600	T-complex protein 1 subunit delta	308.946	348.003	342.316	420.965	192.045	180.015	432.616	363.329	292.285	406.516	402.509	408.484
Smp_004630	Putative sugar transporter	15.0126	15.482	14.7019	19.882	4.08606	0	22.8787	22.5049	13.3362	33.7798	43.8681	41.6385
Smp_004640	Putative dna-directed RNA polymerase I	41.4446	33.1516	17.2749	21.1247	25.211	8.98279	63.4365	74.0161	43.8983	114.159	80.8096	105.151
Smp_004680	Interferon-related developmental regulator-related	283.356	217.221	382.512	552.671	366.806	375.481	346.966	294.894	357.299	480.947	444.422	405.564
Smp_004690	ZZ-type domain-containing protein	85.6138	57.0883	41.478	30.0467	16.5077	40.171	40.381	43.4294	17.8705	23.5222	27.0289	29.6673
Smp_004710		6.76572	3.86839	12.7289	88.3384	55.1618	37.7277	91.5149	63.0137	138.919	66.8245	97.7412	34.747
Smp_004730	Voltage-dependent calcium channel	78.336	46.1166	17.7295	15.0172	16.3442	23.7864	17.887	17.7539	32.6181	43.9371	78.6932	83.1281
Smp_004780	peptidylprolyl isomerase	919.562	901.047	1461.49	873.748	894.152	743.775	460.434	456.429	434.238	431.018	400.839	355.313
Smp_004810	Serine/threonine-protein phosphatase	325.687	336.432	184.078	151.874	114.41	214.293	132.073	221.878	254.921	175.414	183.422	172.734
Smp_004820		104.283	69.4705	178.314	253.931	65.377	137.041	453.415	315.599	385.638	380.343	306.499	211.891
Smp_004910	Ras-related protein Rab-14	151.113	129.844	57.9164	70.4135	24.5164	28.7449	117.513	112.024	118.081	126.421	122.369	173.173
Smp_004940		747.648	733.22	973.296	852.051	546.674	420.395	486.287	358.908	350.031	470.645	462.793	456.394
Smp_004980	Putative 50s ribosomal protein L20	0	0	0	0	0	0	0	0	0	0	0	0
Smp_004990	Putative chaperonin containing t-complex protein 1, zeta subunit, tcpz	347.548	360.723	607.55	566.558	310.541	439.223	415.062	381.813	357.432	354.437	412.899	303.739
Smp_005000	DUF1681 domain-containing protein	84.2698	106.279	121.224	77.0429	42.9036	61.083	157.031	166.176	163.368	218.449	165.083	125.751
Smp_005010	Chitobiosyldiphosphodolichol alpha-mannosyltransferase	25.1429	19.1223	35.9136	46.5986	28.6024	10.7794	74.3559	109.024	113.491	80.1894	71.5742	63.7029
Smp_005020	E3 ubiquitin-protein ligase CBL	61.2572	51.6067	31.8222	50.0158	135.984	68.88	117.337	167.366	154.667	69.052	72.5978	55.4298
Smp_005070	Putative chaperone protein DNAj	33.4446	23.5059	24.5486	39.7641	16.3442	17.9656	49.3972	73.0159	93.3534	47.7016	70.035	38.8836
Smp_005080	Putative nucleolar protein nol1/nop2	16.384	9.31623	1.81841	0.621314	2.04303	0	2.07988	0	1.11135	5.56871	11.929	31.6032
Smp_005140	Ig-like domain-containing protein	1.82857	1.68925	0	0	0	0	0.343181	1.00022	2.2227	4.67772	1.53923	0.82731
Smp_005160	Muscleblind-like protein	107.904	92.6302	99.8581	90.2956	112.857	59.5739	135.972	139.53	140.586	203.069	140.324	214.414
Smp_005180	Tr-type G domain-containing protein	195.465	182.549	194.379	191.166	140.029	138.946	306.783	334.193	273.159	357.188	291.538	228.23
Smp_005190	non-specific serine/threonine protein kinase	72.8412	66.5819	65.9538	84.3931	73.5491	77.252	104.098	163.365	135.396	174.668	136.353	110.173
Smp_005210	Histone deacetylase	102.043	118.104	175.049	148.04	61.2909	68.2692	177.83	214.547	195.264	136.433	154.885	125.917
Smp_005230	EF hand containing protein	235.548	234.992	243.349	228.072	46.9897	208.401	274.69	269.058	310.344	231.814	240.89	199.795
Smp_005260	RNA and export factor binding protein, putative	129.829	150.343	106.377	96.925	16.3442	53.8968	201.749	219.548	198.376	235	168.546	196.486
Smp_005280	Ubiquitin-specific peptidase 10 (C19 family)	16.1829	17.9483	37.2775	30.755	12.2582	21.5587	89.5494	90.3496	76.9054	141.813	93.4621	67.0121
Smp_005290	Cytochrome C1, putative	539.2	469.055	739.639	799.631	721.884	1139.02	448.121	423.702	466.489	370.186	305.183	214.993
Smp_005320	Deltameth_res domain-containing protein	74.6698	89.2094	96.8305	146.941	143.012	28.7449	125.833	123.027	125.582	148.128	120.83	150.157
Smp_005330	Methionine--tRNA ligase, mitochondrial	45.2572	40.5421	75.7642	44.2003	18.3873	25.1518	101.914	145.362	106.69	156.147	124.062	97.2089
Smp_005390	2-hydroxyacyl-CoA lyase 2	32	21.9603	48.1879	46.5986	8.17212	14.3725	127.216	136.15	146.698	120.841	98.5108	58.739
Smp_005470		0.457143	0	0	1.24263	0	0	3.11983	0	1.11135	11.505	12.5678	0.82731
Smp_005500	Polypeptide N-acetylgalactosaminyltransferase	102.702	88.6858	92.2117	111.371	57.2048	82.6417	158.071	157.814	185.406	163.999	163.736	178.517
Smp_005520	Zinc finger protein, putative	47.4697	45.9308	14.5473	10.1461	8.17212	10.7794	15.5991	34.0074	14.4475	25.9836	32.3238	72.613
Smp_005640	Poly(A) polymerase cid (Pap) (Caffein-induced death protein), putative	21.5863	10.0088	13.8563	12.9855	5.43446	3.52125	14.684	36.3379	21.9825	24.3019	20.7796	32.8773
Smp_005670	Rab11, putative	214.482	149.533	113.133	201.219	140.683	190.148	123.93	137.85	185.318	175.08	165.006	191.994
Smp_005720	Putative aquaporin-3	52.5715	16.0479	27.2762	132.756	106.687	50.3036	86.9912	140.981	186.04	118.213	124.37	100.386
Smp_005780	Putative sjcwl01.CXW	31.3874	37.5859	46.3695	43.8026	20.4303	12.3603	173.67	124.027	96.6874	98.0093	101.589	89.606
Smp_005790	Putative gtp-binding protein (Q) alpha-11 subunit, gna11	34.9714	45.5591	5.45524	1.24263	0	0	5.19971	11.0024	2.2227	4.45497	25.3973	52.8072
Smp_005880	phosphoenolpyruvate carboxykinase (GTP)	565.001	280.416	145.882	598.897	444.686	497.647	275.408	235.551	399.008	442.523	563.351	761.762
Smp_005900	Putative bcl2-associated athanogene	71.8355	35.3307	108.196	191.781	134.84	53.8968	146.112	156.034	180.594	291.399	239.735	198.116
Smp_005910	TYR_PHOSPHATASE_2 domain-containing protein	42.9715	50.2553	62.0533	60.4228	59.2479	39.5243	100.874	141.031	113.836	154.253	149.444	134.835
Smp_005960		43.6663	18.7676	29.5492	91.5009	33.2605	52.8188	153.911	146.532	139.752	139.864	141.609	115.691
Smp_006000	Eukaryotic translation initiation factor 3 subunit I	126.272	88.6858	101.831	129.749	73.5491	43.1174	110.494	157.534	112.246	215.42	131.604	183.439
Smp_006060	DUF4773 domain-containing protein	38.5006	26.1834	117.288	92.7808	40.8606	32.3381	138.458	161.035	139.285	134.763	163.928	108.138
Smp_006190	Nudix hydrolase domain-containing protein	130.953	189.72	142.5	111.563	77.6351	63.167	158.414	168.287	163.735	130.118	172.779	207.175
Smp_006250	Putative sex comb on midleg homolog	112.686	136.551	96.6759	64.511	75.5921	35.9312	150.272	205.045	150.032	187.109	137.761	153.152
Smp_006320	Gap associated protein-related	334.071	271.784	254.478	228.439	134.84	186.842	196.029	229.3	233.572	220.276	158.926	209.202
Smp_006340	ER membrane protein complex subunit 4	7.31429	9.29089	50.0063	57.1609	4.08606	21.5587	137.272	129.028	137.807	76.8482	90.8146	48.8113
Smp_006350	Proteasome-associated protein ECM29 homolog	155.392	234.434	324.969	186.599	91.8546	158.097	115.319	145.412	86.4852	195.039	192.258	166.19
Smp_006390	Cysteine protease inhibitor	461.843	381.408	519.811	475.672	357.857	490.568	402.458	382.283	437.538	311.848	337.338	299.751
Smp_006440	Heterogeneous nuclear ribonucleoprotein l (Hnrnp l), putative	145.253	134.363	110.469	82.2185	53.1188	52.1002	172.63	262.057	221.159	226.869	184.708	133.263
Smp_006550	Putative glutaredoxin, grx	415.625	324.151	477.897	501.605	476.475	300.025	600.047	529.035	448.096	607.145	511.156	387.247
Smp_006560	Rhodanese domain-containing protein	87.4423	67.9924	98.1943	152.582	73.5491	107.794	198.629	189.791	200.821	232.928	180.044	136.92
Smp_006590	HIT-type domain-containing protein	24.6857	10.1355	31.8222	20.5034	24.5164	7.18623	46.7974	70.0152	42.2313	55.4087	44.8917	48.6707
Smp_006630	Non-specific serine/threonine protein kinase	125.102	179.796	107.059	58.6831	22.4733	26.0501	146.632	117.025	68.2924	167.295	192.658	284.992
Smp_006680	Programmed cell death protein 10	62.7292	59.1238	50.0063	44.2376	57.2048	17.9656	43.6776	57.5125	50.0107	40.0947	29.2454	41.5641
Smp_006690	DNAj-related	68.8823	102.901	21.0118	11.1837	8.17212	7.18623	36.398	29.6164	21.1156	34.526	59.2604	131.41
Smp_006700	C2H2-type domain-containing protein	33.2526	27.3406	18.366	8.07708	0	0	31.7182	23.205	28.4283	36.4751	46.4309	68.2696
Smp_006710	Endonuclease III homolog	43.9772	54.2672	103.65	79.5282	64.6823	55.6933	139.612	167.036	160.59	158.151	125.447	118.537
Smp_006720		10.9714	5.91238	24.5486	34.7936	40.8606	7.18623	204.869	145.032	146.698	45.6634	89.2754	35.5743
Smp_006730	Fasting-inducible integral membrane protein tm6p1-related	2.74286	0	2.72762	8.07708	4.08606	3.59312	16.1191	22.0048	15.0032	12.2512	6.15692	2.48193
Smp_006750	Fasting-inducible integral membrane protein tm6p1-related	5.48572	3.37851	17.2749	7.45577	0	3.59312	55.1169	51.0111	54.4561	20.0474	17.7012	13.237
Smp_006760	Fasting-inducible integral membrane protein tm6p1-related	2.74286	7.60164	10.0013	9.94102	4.08606	15.2707	36.398	30.5066	36.6745	15.0355	15.3923	15.3052
Smp_006780	N-acetyltransferase domain-containing protein	104.686	96.4732	78.1917	142.592	57.2048	43.1174	186.878	205.045	192.941	275.874	196.637	234.228
Smp_006810	Putative lim-only	128.869	137.53	136.381	130.271	65.377	57.4899	155.991	154.153	178.372	245.58	281.679	246.183
Smp_006830	SWIB domain-containing protein	198.894	306.118	363.91	177.59	110.324	125.759	181.054	253.055	177.972	241.905	201.639	179.005
Smp_006840	Transmembrane protein 42	78.784	53.3719	70.9454	99.7209	32.6885	79.0486	150.272	165.116	163.846	187.031	136.307	85.2047
Smp_006850	DNA-directed RNA polymerases I, II, and III subunit RPABC3	60.9006	59.9685	90.9206	77.6643	28.6024	75.4555	129.993	102.022	93.3534	132.814	121.599	76.1125
Smp_006860	PDZ domain-containing protein	86.3635	47.7214	34.0952	275.708	225.019	132.945	109.194	121.026	181.15	198.246	167.114	149.123
Smp_006920	Tyrosine-protein kinase	20.9646	9.56962	21.5209	12.7369	9.19363	29.9307	29.6383	47.7604	58.3458	30.071	37.7573	13.4272
Smp_006930	Hexosyltransferase	39.0949	27.0365	60.0076	62.7465	57.2048	20.1215	79.5556	146.032	142.442	135.877	88.8906	88.5222
Smp_007000	DNA replication complex GINS protein PSF1	5.48572	8.44626	9.09206	19.2607	16.3442	0	32.2382	61.0133	11.1135	31.5523	36.1719	24.8193
Smp_007070	Putative g-protein coupled receptor	20.1143	10.1355	10.9105	20.1927	20.4303	14.3725	13.5192	45.0098	60.1685	13.7324	13.8531	29.7832
Smp_007170	Calcium-binding protein 39-like	145.18	105.925	228.147	262.747	175.701	174.985	304.963	332.072	279.504	397.695	349.536	245.24
Smp_007180	Sr-related ctd associated factor	72.7589	74.6312	73.6457	42.8707	12.2582	35.9312	183.373	112.024	106.69	140.61	157.771	79.2811
Smp_007190	Putative rna lariat debranching enzyme	79.5429	105.578	55.5616	67.7232	38.8176	50.3036	44.7175	84.0183	79.4615	87.9856	66.9565	81.9037
Smp_007210	Putative rab6 gtpase activating protein, gapcena (Rabgap1 protein)	88.64	102.901	105.904	153.148	99.945	120.369	114.945	120.776	138.03	159.265	178.951	236.462
Smp_007260	Calcium-transporting ATPase	930.826	861.561	931.345	299.237	397.696	463.512	446.281	497.568	541.316	361.966	387.117	365.233
Smp_007270	Putative alpha-actinin	9.14286	8.44626	3.63683	8.07708	4.08606	3.59312	12.8225	14.2031	14.4475	24.5023	13.0835	46.9085
Smp_007290	Carbohydrate deacetylase	3.88572	5.49007	8.18286	13.6689	12.2582	14.3725	18.719	34.2074	43.3426	25.2485	19.8792	13.237
Smp_007300		731.978	781.381	879.23	1117.67	873.722	1091.12	611.226	436.915	526.935	354.437	386.216	282.551
Smp_007330	Zds_C domain-containing protein	50.3589	40.1197	24.5486	24.8526	16.3442	14.3725	95.1547	129.278	138.174	40.0947	68.8806	68.1124
Smp_007380	STING ER exit protein	121.143	111.491	133.044	159.056	114.41	35.9312	149.232	173.038	126.083	197.132	165.721	185.847
Smp_007450	Rhodanese domain-containing protein	180.663	188.022	133.499	109.973	49.0327	79.4438	272.61	247.554	222.27	356.832	170.855	123.269
Smp_007500	Trans-golgi protein gmx33-related	79.6983	74.1751	97.2851	95.8874	24.5164	44.914	118.553	166.536	168.925	183.4	158.926	205.826
Smp_007510	Protein kinase	80.896	81.498	89.3022	82.0445	38.8176	36.8294	129.993	102.022	102.055	131.789	147.104	155.236
Smp_007540		7.77143	4.22313	22.7302	27.9591	24.5164	14.3725	112.314	114.355	82.2399	122.512	97.7412	46.3294
Smp_007550	Leukotriene A4 hydrolase (M01 family)	13.7143	9.40914	29.0946	20.6276	36.7745	7.18623	41.5977	57.2124	51.1221	70.7226	40.02	31.4378
Smp_007570	IRS-type PTB domain-containing protein	26.2857	10.5578	2.72762	16.7755	20.4303	3.59312	76.9557	81.0176	157.812	35.6397	91.969	75.9719
Smp_007630	Putative polyadenylate binding protein	278.098	320.468	314.776	214.179	93.9794	217.384	257.386	187.211	232.272	211.611	185.477	147.526
Smp_007650	Glycogen debranching enzyme	133.33	154.989	34.5498	100.032	40.8606	28.7449	193.949	104.023	156.7	150.912	140.07	201.152
Smp_007660	Transcription elongation factor	187.273	242.197	223.647	116.701	37.7961	50.3036	142.815	146.672	104.378	239.644	232.039	254.05
Smp_007670	Putative ank repeat-containing	63.3143	31.2174	25.0032	89.9849	21.7787	89.8279	148.972	115.355	123.549	156.392	207.281	221.049
Smp_007690	Tyrosine 3-monooxygenase	7.76229	2.98153	4.54603	15.1973	20.7572	4.09615	17.3878	14.5032	26.7613	14.1111	20.872	21.9237
Smp_007710	RICTOR_N domain-containing protein	38.6286	44.7652	55.4616	37.2788	37.7961	7.68927	55.4601	93.0202	75.7274	98.5662	79.3627	119.985
Smp_007730	ER lumen protein-retaining receptor	32.9143	27.5939	43.1873	56.6452	32.6885	3.59312	84.2353	115.025	112.246	135.13	110.825	81.217
Smp_007760	alanine transaminase	27.0446	19.8487	40.7597	31.221	28.6024	10.7794	37.4379	42.2592	47.788	96.3387	64.6477	40.6788
Smp_007890	DNA-directed RNA polymerase III subunit RPC9	41.2709	22.4671	33.2951	51.8797	12.2582	32.3381	89.435	113.025	97.7543	101.351	76.2843	62.8756
Smp_007900	60S ribosomal protein L23	374.473	438.538	1089.58	1303.78	927.536	671.913	706.225	437.235	475.257	609.774	583.091	476.837
Smp_007960	Putative 4-hydroxyphenylpyruvate dioxygenase	75.5292	43.1942	68.5723	60.7707	38.8176	37.7277	66.5563	83.6382	85.5739	93.8328	71.959	70.5944
Smp_007970	Ribosome maturation protein SBDS	49.3715	54.0561	37.7321	29.2018	20.4303	28.7449	62.7397	87.0189	74.4604	83.72	81.964	95.968
Smp_008070	Thioredoxin	758.108	734.47	1438.52	1959.61	2382.62	1671.19	931.996	653.282	852.672	552.917	545.827	323.511
Smp_008120	Mediator of RNA polymerase II transcription subunit 6	6.4	0.844626	30.913	16.1542	8.17212	17.9656	47.8373	70.0152	98.9101	81.3032	45.7921	17.3735
Smp_008140	RRM domain-containing protein	34.4412	52.2232	68.5542	74.247	353.526	42.5066	96.1946	84.9385	82.6066	118.524	104.668	60.8073
Smp_008220	Palmitoyltransferase	64.9143	64.3605	46.3695	58.4035	42.9036	32.3381	66.5563	105.353	84.4626	113.045	115.442	99.8563
Smp_008230	Putative rab-18	26.0572	18.3284	63.6444	62.6471	32.6885	37.7277	99.8344	109.024	141.141	113.602	152.715	83.5583
Smp_008260	Putative glycogen synthase kinase 3-related (Gsk3)	84.7269	56.1592	85.2926	124.959	69.463	73.6589	166.391	169.037	207.078	156.481	156.232	126.976
Smp_008290	TPR_REGION domain-containing protein	45.7875	32.9404	27.2762	29.6429	0	15.4863	33.2781	57.0124	46.6767	66.379	46.9465	75.0949
Smp_008310	Succinate dehydrogenase cytochrome b560 subunit, mitochondrial	99.5383	105.705	136.763	171.222	98.6375	168.876	583.408	433.094	555.675	266.552	272.829	187.452
Smp_008320	Putative pap-inositol-1,4-phosphatase	221.001	168.571	289.991	298.131	400.434	335.346	381.264	319.569	336.183	254.49	247.685	139.129
Smp_008360	Adenosine kinase	168.86	233.117	495.063	387.166	263.551	130.538	383.739	355.077	301.731	505.082	369.5	316.62
Smp_008400	Adenosine kinase	0	0	0	0	0	0	0	0	0	2.22748	0	0
Smp_008430	SHSP domain-containing protein	62.016	61.9364	16.2111	9.31971	0	10.7794	42.6376	82.0178	43.3426	51.2321	47.8701	71.008
Smp_008440		21.9429	24.4942	79.1009	156.571	102.151	28.7449	263.105	265.058	248.942	168.175	191.634	132.37
Smp_008450	Putative leucine-rich repeat-containing protein	7.31429	3.37851	5.45524	53.638	57.2048	23.1397	35.358	19.0041	53.3448	68.0719	49.2554	27.3012
Smp_008470	Putative erythroblast macrophage protein emp	24.9509	24.4942	36.9774	55.9183	32.6885	17.9656	123.493	116.525	104.467	115.829	114.673	68.2531
Smp_008490	Glycogenin-related	168.22	138.62	160.475	236.721	263.551	292.839	254.266	198.793	275.615	289.573	228.576	170.988
Smp_008500	Putative transcription factor IWS1	396.316	590.563	387.931	245.239	232.905	201.215	202.789	365.779	288.062	333.009	266.095	365.191
Smp_008545	Heat shock protein HSP60, putative	2173.69	2916.52	1926.19	638.866	468.303	457.512	477.801	486.406	256.533	709.22	823.812	902.901
Smp_008580	Sugar transporter, putative	32.832	28.6751	34.6226	19.18	8.98933	14.3725	181.99	160.035	213.19	99.1231	90.8146	34.9539
Smp_008610	Deoxyribonuclease II-related	31.4697	26.1834	85.4654	21.1247	8.17212	25.1518	72.7959	75.5164	70.015	54.5734	26.5517	26.4739
Smp_008620	Rhomboid-like protein	7.31429	7.88036	8.63746	5.59183	0	0	26.7785	28.0061	21.6713	17.263	12.3138	5.37752
Smp_008660	Putative gelsolin	126.501	93.7535	42.0508	55.2721	29.9508	60.1847	126.353	102.022	241.441	112.299	165.083	143.356
Smp_008710	LRRCT domain-containing protein	40.6857	17.7372	43.6419	64.6167	8.17212	29.248	106.074	81.0176	100.855	106.173	126.279	118.719
Smp_008770	Putative mitochondrial 28S ribosomal protein S32 (S32mt) (MRP-S32)	174.172	143.654	114.56	156.882	59.2479	46.7105	173.67	188.041	210.045	138.104	135.837	147.121
Smp_008830	Putative helicase	160.914	195.708	167.294	88.8479	77.6351	55.6933	150.792	203.044	123.36	183.767	183.938	155.013
Smp_008850	Putative peptide (FMRFamide/somatostatin)-like receptor	10.8526	1.75682	2.9822	12.8426	33.3831	6.89878	4.15977	4.00087	3.33405	11.1374	16.1619	16.7117
Smp_008900	Putative eukaryotic translation initiation factor 4 gamma	661.724	510.982	325.796	359.287	184.894	323.381	404.881	354.827	356.265	612.324	414.053	657.033
Smp_009020	Putative rac guanyl-nucleotide exchange factor	1.37143	1.68925	0.909206	0.621314	0	0	0	3.00065	1.66702	1.11374	2.30885	6.20483
Smp_009030	Ribonucleoside-diphosphate reductase	32	37.7548	43.6419	34.0666	32.6885	10.7794	58.2368	120.276	46.6767	53.4596	46.1769	64.5302
Smp_009070	Putative zinc finger protein	13.2572	25.1276	40.0051	21.1992	8.17212	7.18623	67.5962	82.1378	72.2377	74.4314	50.4098	30.991
Smp_009150	beta-ketoacyl-[acyl-carrier-protein] synthase I	25.2983	26.2679	40.6142	49.0838	63.3339	23.3553	91.5149	93.0202	99.4658	98.0093	117.751	93.8997
Smp_009230		162.021	43.152	131.126	871.946	529.594	330.1	230.722	106.003	167.68	298.037	257.49	194.931
Smp_009250	Brain-enriched guanylate kinase-associated protein	85.3669	132.302	116.378	72.6937	45.5187	71.8623	129.213	103.022	122.837	147.014	112.364	148.089
Smp_009310	HABP4_PAI-RBP1 domain-containing protein	1709.22	1681.25	1332.92	1322.72	1151.08	1578.74	517.87	438.765	474.68	662.109	569.385	721.216
Smp_009320	Elongin-C	62.9303	68.837	137.29	95.6824	44.9467	215.587	157.031	211.046	268.391	215.509	162.004	145.052
Smp_009340	KRR1 small subunit processome component	93.2572	103.534	39.0959	57.1609	20.4303	10.7794	87.3551	125.167	106.845	112.488	103.513	125.337
Smp_009390	Putative prefoldin subunit	69.4126	88.9307	172.458	137.758	126.668	35.3203	243.346	200.544	168.925	158.151	155.847	115.823
Smp_009400	Serine/arginine repetitive matrix protein 2	80.9143	108.534	248.668	86.8783	32.6885	114.369	82.1554	107.023	99.4658	174.858	123.138	110.446
Smp_009420	Cytochrome c oxidase assembly factor 7B	33.3714	27.7291	58.6438	54.365	8.17212	3.59312	108.674	124.527	100.021	130.308	116.212	69.9077
Smp_009430	Steroid dehydrogenase, putative	76.9098	48.2873	46.8241	70.8298	20.4303	28.7449	87.3551	106.523	100.388	126.41	107.361	130.326
Smp_009520	Probable glutamate--tRNA ligase, mitochondrial	33.3714	26.1834	41.8235	36.1605	28.6024	21.5587	61.3566	86.0187	88.1634	104.692	70.8046	39.7109
Smp_009540	Putative ring finger-containing	89.9109	43.2111	41.3689	58.5961	36.7745	49.1179	122.713	118.526	164.48	84.366	98.5108	81.7217
Smp_009550	Putative DNA mismatch repair protein MLH1	37.9429	17.9652	26.367	13.6689	4.08606	7.18623	55.6369	55.012	55.5675	52.6689	57.7212	45.9157
Smp_009560	BTB domain-containing protein	5.02857	5.49007	12.7289	8.6984	0	10.7794	51.9971	65.0141	52.7891	31.1848	34.8867	20.5421
Smp_009600	Serine/threonine-protein kinase PLK	120.869	138.063	156.229	52.1904	34.7315	43.1174	43.5008	133.949	40.0086	90.2465	67.3414	70.3048
Smp_009630	Six/sine homebox transcription factors,putative	61.3303	92.3599	41.2962	11.1837	4.08606	7.18623	21.8388	37.5082	29.1729	16.7061	29.2454	57.6139
Smp_009650	Mitochondrial processing peptidase beta-subunit (M16 family)	331.657	217.77	428.263	612.05	422.335	407.819	495.127	411.229	491.216	337.698	366.337	248.383
Smp_009690	60S acidic ribosomal protein P0	1505.24	1305.09	1345.98	1212.61	864.038	500.054	574.568	565.033	546.595	818.511	699.442	757.717
Smp_009760	14-3-3 protein (Fragment)	1685.85	1906.15	1975.3	1619.6	1259.08	1183.32	799.341	645.34	728.834	662.732	627.96	712.388
Smp_009800	Serine/threonine kinase	20.7452	16.0479	15.0019	5.09477	4.08606	3.59312	32.2382	35.0076	32.2291	4.45497	31.939	29.3116
Smp_009810	Branching Xylosyltransferase	29.44	15.2033	25.4578	99.3046	73.5491	41.3208	85.9096	68.0148	97.7988	143.829	149.69	158.207
Smp_009830	Translocon-associated protein subunit beta	153.042	95.713	236.394	364.165	286.024	161.69	201.749	203.044	252.276	289.94	263.293	155.121
Smp_009990	receptor protein-tyrosine kinase	21.7143	26.6057	45.4603	27.1141	49.0327	28.7449	34.5781	78.7671	81.1285	64.597	42.3289	48.3976
Smp_010090	Snf7-related	393.189	575.528	363.128	237.311	134.84	189.824	384.779	377.542	325.814	459.73	401.547	454.011
Smp_010100	Lipoyl synthase, mitochondrial	41.5635	29.3508	32.7314	48.1705	29.9508	14.3725	83.9753	59.2629	44.8096	47.7016	62.3389	92.9152
Smp_010110	RING-CH-type domain-containing protein	32.4572	27.028	97.2851	162.163	110.324	32.3381	166.391	138.15	151.144	90.77	133.143	74.1353
Smp_010140	G-patch domain-containing protein	102.555	118.459	74.6277	67.1019	28.6024	26.0501	144.24	175.868	167.258	187.198	115.311	166.562
Smp_010160	Putative chaperone binding protein	276.617	303.246	273.898	268.457	175.701	116.776	400.898	376.702	365.078	280.106	322.084	254.125
Smp_010230	Smp_010230	410.88	472.501	185.869	184.046	288.884	388.308	145.8	205.755	209.767	167.061	226.013	301.166
Smp_010250	Smp_010250	76.8	79.3949	222.91	138.242	126.668	186.842	145.592	172.537	170.036	112.488	128.01	96.2079
Smp_010260	Smp_010260	104.841	104.387	67.1267	54.57	22.4733	44.0157	88.3951	117.025	102.244	118.424	86.5817	99.0373
Smp_010280	Lysophosphatidylserine lipase ABHD12	8.22858	4.72991	11.2105	13.0476	6.12909	18.8639	47.3174	42.3992	49.2661	33.4123	32.3238	14.0643
Smp_010290	Ubiquilin 1,2, putative	291.182	247.053	175.604	176.832	151.184	44.914	152.528	169.487	136.696	241.593	238.712	290.799
Smp_010370	Receptor expression-enhancing protein	24.384	32.0958	38.1685	25.4739	38.8176	29.9307	152.871	70.0152	95.5761	100.237	117.751	47.3635
Smp_010380	Isochorismatase domain-containing protein	0.914286	2.11157	3.63683	0	0	0	8.31954	17.0037	8.8908	5.56871	6.15692	2.48193
Smp_010400		14.1714	11.1913	35.459	56.4029	36.7745	21.5587	196.112	115.025	137.252	77.316	87.7362	33.7791
Smp_010450	SJCHGC04243 protein	72.5669	31.2512	10.9105	56.5396	36.7745	28.7449	193.429	134.149	186.707	60.9774	70.035	112.514
Smp_010550	Secreted protein	0	0	0	0	0	0	1.03994	1.00022	2.2227	4.45497	3.07846	0
Smp_010620	DUF1907 domain-containing protein	12.8	5.49007	11.8197	15.5329	4.08606	25.1518	59.2767	69.015	86.6853	52.3459	47.7162	14.0643
Smp_010690	Arp2/3 complex 34 kDa subunit	98.3589	66.6579	79.6647	104.983	40.8606	67.0835	54.4202	62.8036	61.6799	100.27	125.447	78.8261
Smp_010710	NADH dehydrogenase [ubiquinone] flavoprotein 1, mitochondrial	100.873	81.4135	90.9206	162.25	79.6782	72.7606	172.974	187.541	198.509	138.104	144.688	136.093
Smp_010720	Elongation of very long chain fatty acids protein	44.6263	38.1264	21.5391	20.2176	19.7357	24.8644	24.9066	28.9263	49.3106	18.1874	22.1495	41.349
Smp_010800	Trimethylguanosine synthase	25.6	17.8807	32.7314	22.678	49.0327	17.9656	34.3181	51.5112	31.1178	47.8909	34.7404	36.4016
Smp_010820	peptidylamidoglycolate lyase	62.784	25.6175	28.1854	162.561	81.7212	22.7444	79.0356	105.523	147.254	85.7581	74.6527	116.096
Smp_010930	Putative heat shock protein 70 (Hsp70)-interacting protein	295.013	304.065	368.156	228.954	179.378	210.305	246.258	264.828	225.593	369.206	345.642	438.805
Smp_010940	Acidic leucine-rich nuclear phosphoprotein 32-related protein	515.301	764.015	646.982	248.836	126.668	99.9964	311.067	418.091	340.629	278.413	277.985	355.148
Smp_011000	Lipase	21.824	19.0463	31.3676	17.4714	7.92696	7.18623	62.3965	49.2107	49.0883	104.692	89.8526	58.0772
Smp_011010	RRF domain-containing protein	73.5269	61.7591	84.4016	85.8532	57.2048	52.711	61.3566	109.024	94.4647	109.147	98.5108	83.7238
Smp_011030	Heme-binding protein 2	136.869	59.335	143.655	657.555	520.278	621.609	256.866	257.056	462.321	366.421	281.679	256.168
Smp_011120	Methionine aminopeptidase 2	468.7	671.833	637.354	431.266	314.627	269.484	340.165	439.175	330.049	403.732	346.55	349.845
Smp_011150	Taspase-1 (T02 family)	39.4057	26.4621	58.1892	43.492	14.3012	7.18623	84.2353	86.0187	71.1264	135.32	119.29	86.8676
Smp_011220	Putative glucosamine-fructose-6-phosphate aminotransferase	45.7417	81.0841	95.0121	27.9591	18.3873	22.457	115.434	97.0211	50.5664	109.28	118.675	106.789
Smp_011230	GPI-anchor transamidase	50.7429	82.2075	17.2749	39.1117	25.0884	16.169	61.6998	88.0191	71.1264	61.2558	59.2604	102.586
Smp_011270	Putative sj-Ts4 protein	190.473	150.343	190.179	145.387	122.582	197.621	198.629	219.548	248.576	274.17	177.119	269.149
Smp_011560	Tetraspanin	89.408	59.335	40.9143	89.6743	42.9036	57.4899	40.5577	73.2159	88.908	60.1421	114.673	90.8635
Smp_011570	40S ribosomal protein S4	1078.25	1333.99	1780.11	1972.78	1195.17	902.591	654.768	540.537	494.551	748.245	554.662	770.739
Smp_011640	Protein kinase domain-containing protein	26.5783	41.0911	85.4472	53.3957	72.691	49.1898	97.7546	108.164	101.133	97.6084	83.1185	68.0545
Smp_011660	calcium/calmodulin-dependent protein kinase	138.661	112.58	126.361	148.736	70.0351	100.895	163.271	179.139	173.371	222.013	183.938	155.121
Smp_011680	CD36-like class B scavenger receptor	16.4572	28.7173	34.5498	1.55329	0	7.18623	79.0356	97.0211	43.3426	15.5924	12.5063	3.30924
Smp_011700	receptor protein-tyrosine kinase	36.5714	15.2033	22.7302	53.4827	21.4518	25.1518	30.4183	22.0048	37.0413	70.3885	40.02	67.0121
Smp_011710	Protein AAR2 homolog	32.2286	32.3745	55.007	22.9886	25.3336	23.3553	46.7974	71.0154	79.6504	90.0238	70.8046	107.55
Smp_011720	PHD finger-like domain-containing protein 5A	35.008	39.0217	88.193	89.8544	73.5491	21.5587	303.663	205.545	166.702	174.969	182.014	74.5489
Smp_011830	DUF725 domain-containing protein	75.0629	34.6297	48.0334	361.81	200.217	102.404	280.784	232.05	309.177	217.18	208.05	178.145
Smp_011860	Putative transcription factor LCR-F1	106.057	77.6296	76.5006	77.1486	20.4303	11.3902	115.579	125.387	96.1317	162.918	115.696	136.184
Smp_011870	Secreted protein	0	0	3.63683	0.621314	4.08606	0	3.11983	5.00109	1.11135	13.3649	7.69615	5.79117
Smp_011960	Inositol-pentakisphosphate 2-kinase	13.7143	11.8248	14.5473	13.9796	16.3442	12.5759	23.9187	23.005	18.8929	43.9928	24.1121	17.7872
Smp_011980	BSD domain-containing protein	21.0286	28.7173	43.6419	28.8911	13.2797	14.3725	51.9971	54.0117	53.3448	104.692	60.03	47.7772
Smp_011990	Putative beta-galactosidase	15.2137	23.0836	25.4578	6.21314	0	0	14.5592	53.0115	16.6702	27.6542	19.2404	12.4097
Smp_012000	Acetylcholine receptor-related	15.0857	6.3347	2.90946	19.2607	8.17212	7.18623	25.9986	42.0091	62.6023	27.8436	35.4023	36.1286
Smp_012010	Forkhead transcription factor	27.2	21.9603	85.4654	126.332	46.9897	25.1518	81.6355	78.5171	87.3298	120.841	134.875	99.5502
Smp_012030	Putative zinc finger protein	45.7143	38.2869	57.28	55.9183	32.6885	28.7449	53.557	99.0215	87.7966	89.233	67.7262	58.739
Smp_012050		63.2412	41.7076	67.2813	77.0429	28.6024	28.7449	145.592	128.028	112.246	59.3959	114.673	43.5331
Smp_012070	RRP15-like protein	95.9361	84.9694	132.744	105.623	73.5491	61.083	139.872	180.369	169.058	221.635	154.693	135.819
Smp_012110	Ribonuclease pH related	36.2789	36.4879	89.1022	136.173	138.926	43.5486	122.193	127.358	116.692	164.834	116.597	74.0443
Smp_012150	C4H2-type domain-containing protein	93.7783	131.052	74.5185	27.1204	20.4303	30.9367	73.3159	108.664	111.568	134.874	114.904	142.852
Smp_012200	Putative zinc finger protein	22.5097	14.6374	75.6914	40.3854	24.5164	39.5243	83.1954	89.0193	80.0172	87.9856	110.825	40.5382
Smp_012280	BAT2_N domain-containing protein	237.879	194.864	181.841	206.432	101.457	154.504	335.205	376.582	325.581	367.535	301.943	280.698
Smp_012340	U3 small nucleolar RNA-associated protein 14 homolog A	101.742	110.435	96.3759	109.165	54.4672	14.3725	160.151	154.033	144.475	179.123	226.267	246.952
Smp_012350	Venom allergen-like (VAL) 11 protein	57.1429	46.4544	33.8225	41.0067	24.5164	41.3208	56.1569	54.0117	86.6853	92.4406	72.3439	82.731
Smp_012380	Putative potassium channel beta	7.31429	4.50186	1.81841	11.805	10.2151	7.18623	10.6594	6.0013	14.4475	7.7962	12.3138	21.3694
Smp_012400	Pten-related phosphatase (Plip)	9.44458	12.2471	21.0936	30.4444	16.7937	14.3725	25.9986	37.3381	42.2313	40.7741	40.7896	27.3012
Smp_012410	28S ribosomal protein S22, mitochondrial	60.6446	51.9445	43.6419	97.5463	57.2048	17.9656	133.113	144.031	138.919	89.0994	89.2754	77.7671
Smp_012440	Glucose transport protein	217.262	160.479	144.409	116.453	77.6351	65.8618	209.205	227.88	275.059	204.372	210.49	284.264
Smp_012470	26S proteasome regulatory subunit 7	189.504	186.173	187.224	189.967	114.41	65.8618	285.339	222.888	217.302	334.757	275.353	357.141
Smp_012480	Exonuclease 1	23.0857	36.4625	22.7302	12.3207	4.08606	3.59312	51.9971	87.0189	49.8218	58.193	39.0195	35.5743
Smp_012530	Transcription elongation factor SPT4	44.5715	55.323	53.6432	106.866	49.0327	25.1518	128.953	134.029	103.911	140.086	135.452	111.687
Smp_012540	U3 small nucleolar RNA-associated protein 23	34.5143	35.4067	51.1429	53.1223	30.6454	25.1518	142.815	95.0206	108.079	135.041	87.9901	92.1044
Smp_012570	Vang-like protein	91.4926	127.209	162.521	68.6552	28.6024	95.2176	164.134	176.038	145.587	94.6681	110.055	79.0081
Smp_012580	Putative guanine-nucleotide-exchange-factor	30.016	32.1887	13.6381	43.8772	12.2582	17.9656	73.3159	69.3451	53.9005	67.5707	90.4298	112.514
Smp_012670	Intraflagellar transport protein 43 homolog	72.5303	73.1277	39.0959	31.0657	49.0327	28.7449	137.272	105.023	104.467	42.3222	56.9515	71.976
Smp_012690		38.2903	55.1456	37.6957	37.4839	20.4303	25.5111	46.7974	57.6325	33.3405	63.294	68.9729	96.6546
Smp_012720	Coronin	194.652	215.912	260.333	179.044	161.399	166.469	240.487	287.062	273.181	169.846	184.323	150.149
Smp_012740	Putative ankyrin repeat and mynd domain containing	28.352	18.3115	34.0952	36.1605	28.6024	28.7449	58.2368	98.0213	124.749	91.3269	64.6477	73.4238
Smp_012750	60S ribosomal protein L12	1469.54	1698.86	2506.85	2073.03	2059.17	976.286	653.292	525.464	471.568	640.502	642.113	586.753
Smp_012780	ADP-ribosyl cyclase/cyclic ADP-ribose hydrolase	29.1292	23.4722	13.6381	40.8514	24.5164	3.59312	28.2864	35.1776	36.6745	55.3196	70.997	89.7301
Smp_012790		213.934	217.635	199.343	126.649	134.84	262.298	248.026	188.541	323.403	134.919	155.847	124.477
Smp_012800		95.0766	65.0362	97.0578	125.878	53.1188	82.6417	136.752	143.031	117.803	135.32	155.462	110.446
Smp_012810	Four and a half LIM domains protein 3	38.7017	16.0479	7.27365	75.179	51.0757	73.6589	31.5414	43.1794	84.4626	69.9764	72.213	62.7349
Smp_012860	tRNA (adenine(58)-N(1))-methyltransferase non-catalytic subunit TRM6	75.584	74.4707	132.29	113.079	59.2479	97.0142	119.593	126.527	132.929	154.443	155.462	112.994
Smp_012900	Putative fuse-binding protein-interacting repressor siahbp1	72.512	75.4505	99.1035	40.3854	20.4303	25.1518	160.931	139.03	134.473	86.315	111.594	106.425
Smp_012920	G_PROTEIN_RECEP_F1_2 domain-containing protein	12.6629	4.9664	2.00025	5.99568	10.7055	12.5759	12.4793	11.6425	7.91281	8.09691	15.6463	23.4377
Smp_012930	Inosine-5'-monophosphate dehydrogenase	191.461	198.901	176.386	175.416	159.356	140.491	181.99	208.045	184.039	189.893	211.129	160.027
Smp_012980	Eukaryotic translation initiation factor 3 subunit J	341.01	508.254	559.716	406.805	302.368	243.721	288.324	347.325	275.748	485.525	449.455	459.835
Smp_013040	Cathepsin D (A01 family)	91.6023	92.9427	114.405	51.5691	12.2582	55.6933	100.354	88.7193	70.015	102.743	90.4298	86.8262
Smp_013050	TLDc domain-containing protein	45.7143	40.9644	21.2118	20.0871	20.4303	23.3553	32.4982	39.0085	51.6778	33.4123	30.015	26.9124
Smp_013060	Mothers against decapentaplegic homolog	46.9303	57.5782	59.7803	14.2902	17.3658	11.6776	41.3377	67.2646	44.454	71.8364	55.6663	50.7058
Smp_013070	One cut domain family member	156.901	143.789	144.864	90.7988	60.5963	117.207	129.13	128.108	164.057	132.658	186.116	135.646
Smp_013080	ATPase_AAA_core domain-containing protein	814.62	1226.92	802.711	528.241	449.467	373.684	708.897	708.694	740.992	208.637	406.996	604.656
Smp_013150	riboflavin kinase	16.9143	11.9261	39.0959	18.6394	16.3442	21.5587	41.5977	70.0152	37.2302	71.2795	40.7896	43.4338
Smp_013200	60S ribosomal protein L10, putative	1079.75	1372.64	1499.94	1589.06	1501.01	883.907	589.99	397.326	344.518	660.171	536.961	596.284
Smp_013210	Kinase	66.4412	29.1396	30.913	326.19	208.389	136.538	222.028	139.03	239.096	300.376	313.003	144.366
Smp_013300	Protein YIPF	43.4286	19.4264	115.469	99.2549	107.055	97.0142	214.228	150.613	268.947	120.284	177.781	107.302
Smp_013360	U1 small nuclear ribonucleoprotein 70 kDa	57.9749	73.0602	52.734	26.1697	8.17212	10.7794	86.3152	89.0193	56.6788	49.0047	72.3439	81.6969
Smp_013370	Tetraspanin	82.4686	77.4945	159.411	171.483	74.5706	62.8795	239.187	198.043	255.144	214.395	203.948	168.151
Smp_013440	Putative solute carrier protein	16.1829	20.5413	30.613	9.42533	12.2582	22.457	63.1973	98.0213	93.3534	40.8409	33.8631	23.5866
Smp_013460	Secretory carrier-associated membrane protein	104.357	114.227	145.228	115.378	36.7745	86.2348	212.148	202.044	210.045	230.545	217.801	159.787
Smp_013470	40S ribosomal protein S2	2137.03	2275.72	1090.17	977.203	765.442	707.161	465	494.637	344.785	576.117	591.927	681.778
Smp_013520	Nuclear cap-binding protein subunit 3	58.5143	39.9086	62.7352	85.12	20.4303	35.9312	59.2767	85.0185	106.69	109.147	96.9715	101.759
Smp_013540	Tyrosinase; Tyrosinase 2	15.808	8.00706	3.63683	1.16807	14.9958	10.3122	5.54289	6.50141	2.2227	8.35307	4.23289	5.83254
Smp_013600	Putative nk homeobox protein	23.8446	12.9481	15.3019	11.6993	49.0327	80.378	6.75962	12.7028	17.037	65.7108	26.1669	75.6989
Smp_013610	Coiled-coil domain-containing protein	80.0458	91.8531	56.6708	25.0576	28.6024	14.3725	86.3152	110.024	107.801	38.981	73.8831	117.064
Smp_013690	BRO1 domain-containing protein	17.5634	20.5498	13.1835	29.5124	27.9078	32.9489	50.9572	54.5118	63.3469	65.2764	42.3289	67.1528
Smp_013790	RNA helicase	151.122	188.352	205.026	225.537	24.5164	97.0142	320.302	223.048	213.379	320.758	296.941	366.581
Smp_013810	Interleukin-18 receptor 1	345.198	508.693	606.395	149.24	109.629	217.384	86.18	194.972	183.606	120.796	130.157	179.551
Smp_013840	non-specific serine/threonine protein kinase	237.568	184.213	264.124	489.614	304.411	358.413	376.719	397.916	409.81	380.9	427.46	320.301
Smp_013860	Glutamate--cysteine ligase	24.4572	45.9646	24.094	9.31971	8.17212	3.59312	23.9187	39.0085	17.7816	37.8672	17.7012	24.265
Smp_013870	Suppressor protein SRP40-like	18.2857	20.271	57.28	52.1904	32.6885	35.9312	103.474	103.022	107.801	93.5543	111.594	45.5021
Smp_013930	SAP30-binding protein	31.5429	45.6352	42.0053	18.6394	12.2582	10.7794	98.7945	115.025	93.5089	78.5188	83.2262	67.0121
Smp_013950	Selectively expressed in embryonic epithelia protein-1, putative	30.9303	48.7349	50.0063	20.5034	13.6066	21.5587	69.6761	91.1598	56.6788	21.1611	18.4708	14.0643
Smp_014010	Adenylyl cyclase-associated protein	143.644	94.0322	172.749	157.192	44.9467	107.794	142.472	156.034	180.039	153.696	179.32	122.715
Smp_014020	Cdc50-related	30.6286	23.6495	32.3859	32.9296	16.3442	32.3381	97.7546	94.0204	114.469	62.3696	47.7162	47.1567
Smp_014050	Putative f-box protein	46.5737	24.7729	74.1003	61.0441	40.8606	35.9312	100.011	117.025	120.026	155.367	111.209	55.8434
Smp_014080		2.13029	0.844626	3.02766	14.9115	14.3012	7.18623	15.5991	8.14177	14.4475	24.5023	37.1955	14.0643
Smp_014170	non-specific serine/threonine protein kinase	189.148	164.094	36.141	28.3754	30.6454	53.8968	36.398	74.2661	66.1253	128.08	93.7623	157.247
Smp_014260	Hexosyltransferase	32.064	52.3668	60.9168	17.7074	12.2582	21.5587	37.4379	78.017	96.6874	25.6161	43.8681	38.8836
Smp_014280	Hexosyltransferase	9.82858	15.2033	22.7302	18.0181	12.2582	7.18623	109.194	102.352	110.024	34.526	39.2504	25.6466
Smp_014290		108.727	105.012	154.565	231.676	147.098	130.25	334.341	274.56	312.289	274.259	271.289	225.971
Smp_014400	Enhancer of polycomb-like protein	125.87	145.208	120.27	81.7028	21.7787	82.6417	109.194	106.853	82.2399	98.9337	103.382	150.984
Smp_014410		0	0.422313	0	0	0	0	0.519971	0	1.11135	0	1.15442	0.413655
Smp_014430	TIR domain-containing protein	2.74286	1.68925	3.63683	9.94102	5.43446	0	22.8787	9.00196	9.44647	37.8672	36.4259	16.5462
Smp_014570	Smp_014570.2	0	0.118248	0	3.93292	4.08606	0	3.11983	5.00109	5.00107	7.7962	8.08096	8.2731
Smp_014620	Putative translation initiation factor eif-2b beta subunit	9.66401	17.8723	25.6123	11.1339	13.484	2.98229	30.1895	48.5405	44.7985	62.7816	27.6061	37.229
Smp_014650	40S ribosomal protein S30	2924.29	2890.65	2042.22	1408.56	1123.99	1103.09	616.686	590.128	532.892	755.897	575.903	643.449
Smp_014660	Rab-related GTP-binding protein	168.11	150.555	121.834	135.757	163.442	89.8279	163.271	207.545	222.959	172.908	149.305	203.667
Smp_014670	Adducin related protein	388.325	294.707	215.482	337.529	114.41	267.076	337.981	329.492	348.408	346.53	362.935	330.155
Smp_014680	DUF4201 domain-containing protein	42.5417	24.4942	26.367	21.746	4.08606	10.7794	111.274	97.0211	92.242	22.2748	42.7137	61.0141
Smp_014730	ANK_REP_REGION domain-containing protein	36.6446	16.8925	24.5486	21.746	4.08606	1.79656	55.1169	54.0117	60.0129	82.4169	50.025	75.4507
Smp_014780	Putative alpha-actinin	245.952	277.958	184.96	108.935	119.844	176.063	208.716	219.048	215.046	229.008	256.413	307.015
Smp_014800	PRA1 family protein	30.6834	19.7051	55.8071	50.3761	32.6885	14.3725	145.935	109.854	109.557	95.7818	106.461	53.6676
Smp_014840	WW domain-containing protein	63.2412	27.6193	21.821	63.0385	75.5921	28.7449	51.9971	48.8406	63.3469	109.369	88.2133	139.344
Smp_014850	Putative dreadlocks/dock	40.256	45.8463	62.9444	61.9264	55.6521	48.5071	159.631	183.04	149.054	110.951	114.673	75.6327
Smp_015020	Sodium/potassium-transporting ATPase subunit alpha	17.3349	4.22313	6.81905	41.7026	21.7787	28.7449	38.4779	6.50141	23.0049	74.1975	72.7902	58.1847
Smp_015050	Choline kinase	117.029	77.8577	93.821	163.169	126.178	76.1381	95.1547	130.028	94.4647	199.237	207.411	182.215
Smp_015090	Beta'-coat protein	308.928	432.195	238.158	222.12	157.232	143.725	338.761	260.667	266.879	295.699	293.608	291.354
Smp_015100	DUF5746 domain-containing protein	20.3429	6.3347	10.0013	32.3083	4.08606	25.1518	50.9572	65.0141	83.629	36.6867	44.6377	21.5928
Smp_015160		0	0	0	0	0	0	0	0	0	1.11374	0	0
Smp_015220	Transcription initiation factor, putative	37.4857	30.4065	101.604	60.5781	36.7745	43.1174	110.234	113.025	113.358	158.151	127.756	94.5864
Smp_015390	Putative wd-repeat protein	77.9978	108.214	131.68	76.5272	45.9682	61.083	201.749	233.051	211.712	169.846	118.136	102.032
Smp_015440	Putative syntaxin-31 (AtSYP31) (AtSED5)	46.6286	37.1636	33.6406	40.6961	20.4303	14.3725	47.8373	77.0167	72.2377	81.3032	82.3489	66.4578
Smp_015480	XPG_I_2 domain-containing protein	40.832	26.6142	57.9255	28.2325	34.1186	83.8633	56.3441	86.9989	73.7047	52.5909	51.8413	40.3396
Smp_015490		0	0	0	0	0	0	0	0	0	0	0	0
Smp_015530	PAM2 domain-containing protein	190.51	202.854	308.221	270.582	135.657	129.352	232.947	259.556	259.067	192.121	236.718	167.315
Smp_015630	Putative cys-loop ligand gated ion channel subunit	40	30.5586	27.7308	64.8217	14.3012	57.4899	30.6783	64.0139	87.6077	43.9928	65.0556	52.7658
Smp_015670	Putative paraxis	7.30515	9.69631	8.76475	7.76643	35.5487	6.39575	72.276	85.8487	80.4617	44.739	31.5542	15.1315
Smp_015690	Nucleolar protein 12	1199.27	1801.56	1232.66	958.762	497.6	272.466	859.658	645.31	399.041	1321.15	1386.55	1942.79
Smp_015710	Putative 6-phosphofructo-2-kinase/fructose-2,6-bisphosph at ase	17.8286	24.8489	46.3695	20.8824	20.4303	17.9656	93.5948	114.025	70.015	91.8837	80.04	21.7831
Smp_015720	Obg-like ATPase 1	328.796	294.504	468.805	352.521	343.229	196.112	414.937	393.285	361.144	361.71	307.846	284.818
Smp_015730	NADH dehydrogenase [ubiquinone] 1 beta subcomplex subunit 6	574.217	455.921	328.978	448.974	279.895	211.994	381.659	407.589	504.553	230.912	225.497	261.165
Smp_015760	SOCS box domain-containing protein	50.1303	23.6495	11.8197	21.5907	30.6454	41.3208	29.6383	36.2579	36.6745	27.3758	32.1314	69.4775
Smp_015780	Putative atpase n2b	26.2126	25.0938	67.8995	93.166	53.1188	41.3208	69.6761	70.0152	87.7966	99.6799	100.82	69.2872
Smp_015800	Elongator complex protein 4	33.024	27.028	48.1879	68.3445	24.5164	25.1518	95.6747	104.133	94.4647	97.2631	96.9715	79.9347
Smp_015820	Putative notum	35.4103	24.6293	19.5752	23.0507	31.1358	24.3254	31.7182	33.0772	25.3165	34.2142	38.2807	36.7988
Smp_015840	Putative zinc finger protein	118.565	110.342	131.335	63.1069	60.0651	78.1503	115.579	131.028	112.38	111.864	98.126	109.089
Smp_015850	RNA-binding protein Luc7-like 2	97.0698	100.367	132.744	83.4611	20.4303	32.3381	132.333	139.36	136.696	144.786	120.06	151.398
Smp_015860	Acyl carrier protein	117.842	74.2089	70.9817	104.076	106.156	10.7794	165.351	169.237	169.147	153.696	113.387	120.903
Smp_015880	Putative ecsit (Evolutionarily conserved signaling intermediate in toll pathways)	37.7143	31.5299	40.9143	24.8526	4.08606	14.3725	54.077	60.013	50.0107	36.7535	74.8451	48.257
Smp_015900	Mitochondrial assembly of ribosomal large subunit protein 1	35.6572	28.996	59.0984	64.9957	33.5057	32.3381	118.553	149.032	141.508	83.5307	85.4273	71.976
Smp_015980		561.993	690.364	791.482	653.728	557.053	222.773	460.694	429.093	368.079	401.872	383.653	436.96
Smp_016050	Fragile X related 2, frx2	130.13	168.503	222.528	155.726	85.8073	152.492	231.741	272.559	236.629	349.258	249.963	206.745
Smp_016090	F-box domain-containing protein	34.5143	34.4861	52.4612	41.0067	12.2582	32.3381	143.689	140.23	109.446	160.813	127.756	79.6286
Smp_016130		114.743	60.3908	142.745	188.569	126.668	75.4555	180.95	236.051	248.109	182.097	169.315	130.392
Smp_016180	Putative nuclear hormone receptor	58.1212	41.4543	55.9162	49.264	42.9036	29.6432	74.8758	65.6843	58.846	176.227	123.993	146.517
Smp_016200	Putative flotillin-1	115.456	90.3581	97.8488	102.535	85.8073	165.283	161.191	208.545	266.724	216.623	245.123	250.981
Smp_016250	Putative gtp-binding protein (I) alpha-2 subunit, gnai2	70.1715	49.2671	98.6489	77.4219	28.6024	71.8623	79.0356	138.03	173.882	55.6871	66.1869	47.2477
Smp_016340	Mediator of RNA polymerase II transcription subunit 8	30.1714	16.8925	52.734	83.4611	32.6885	17.9656	103.994	109.024	96.1317	141.445	86.9665	77.2129
Smp_016380	Cytohesin-related guanine nucleotide-exchange protein	78.4732	90.0541	24.9577	15.5329	6.12909	7.18623	34.6613	58.0126	48.8994	40.0947	36.1719	87.8355
Smp_016410	Putative ran-binding protein	70.0983	67.6377	103.04	177.957	81.7212	32.3381	148.712	181.539	145.309	185.806	171.239	143.538
Smp_016490	Saposin B-type domain-containing protein	0	0	0.909206	0.621314	4.08606	0	0	0	0	0	0	0
Smp_016510	B box-type domain-containing protein	18.2857	23.0836	49.2062	22.9886	16.3442	10.7794	68.6362	92.02	73.3491	99.1231	71.5742	44.6747
Smp_016540	MutL_C domain-containing protein	0	0.844626	0	0	4.08606	0	0	1.00022	0	1.11374	0	0.82731
Smp_016550	Putative gtp-binding protein hflx	23.7714	8.44626	3.63683	12.4263	8.17212	3.59312	21.8388	41.0089	32.2291	23.3886	35.0175	27.7149
Smp_016600	Amino acid transporter	306.213	149.195	54.2796	238.97	135.902	130.538	87.0744	112.775	76.7276	151.681	187.709	289.377
Smp_016630	Guanine nucleotide-binding protein G(O) subunit alpha	485.011	382.134	305.493	418.803	277.852	327.405	416.84	591.128	640.504	360.206	489.283	508.589
Smp_016640	Prostatic acid phosphatase, putative	12.8	9.88213	15.4565	22.678	6.12909	14.3725	14.0392	21.0046	28.3394	27.8436	27.3213	21.3032
Smp_016670	4a-hydroxytetrahydrobiopterin dehydratase	20.1143	29.5619	145.773	120.895	55.1618	118.573	194.729	173.428	188.207	98.2877	156.617	74.8716
Smp_016730	Putative heme binding protein	76.6446	46.522	137.517	543.998	800.868	755.74	181.47	138.53	244.497	303.84	279.24	243.916
Smp_016750	C2H2-type domain-containing protein	7.54286	4.22313	8.18286	5.59183	0	4.09615	3.11983	10.0022	13.614	6.68245	6.15692	1.65462
Smp_016780	Tubulin alpha chain	0.914286	0	0	0	4.08606	0	0	4.00087	3.33405	2.22748	0	0
Smp_016810	Trafficking protein particle complex subunit 13	0.914286	4.43429	27.2762	14.9115	5.43446	0	53.037	37.008	56.6788	41.5426	43.8681	4.96386
Smp_016870	Protein regulator of cytokinesis 1	22.5006	34.7986	49.0971	13.1097	21.7787	7.18623	27.0385	57.0124	8.8908	52.7134	49.2554	32.7946
Smp_016900	WKF domain-containing protein	25.6	38.0082	66.0993	87.2946	71.506	27.8467	165.351	132.029	67.7923	219.218	183.168	190.976
Smp_016910	Putative adrenodoxin	11.8857	16.8925	24.5486	22.3673	4.08606	3.59312	64.4764	66.0143	67.2366	74.6207	69.2654	51.5331
Smp_016920	RING-type domain-containing protein	39.3875	55.2048	47.2787	21.4975	12.2582	12.5759	59.2767	101.022	81.1285	71.5022	51.8182	26.0603
Smp_016990	Methylosome subunit pICln	34.2857	32.0958	38.6413	49.0838	28.6024	10.7794	138.572	160.035	113.513	166.226	139.3	114.169
Smp_017010	MIF4G domain-containing protein	517.193	608.95	394.841	372.397	224.733	224.57	320.302	453.599	453.986	478.241	435.987	651.35
Smp_017020	Homeobox protein vsx-1-related	25.6732	15.71	11.3651	8.4623	17.9378	14.3006	6.32285	4.55099	1.34473	7.65141	9.23539	14.5772
Smp_017070	AAA domain-containing protein	266.432	269.039	258.833	287.898	306.454	203.514	219.251	200.043	207.978	175.648	167.63	177.855
Smp_017230	Nicotinate phosphoribosyltransferase related pre-B cell enhancing factor	78.016	128.383	125.016	93.8184	73.5491	75.4555	106.074	100.722	68.9037	185.416	116.166	98.8636
Smp_017280	Ubiquitin and ribosomal protein S27-like protein	2174.42	2680.3	2181.71	1622.69	1254.42	883.296	619.93	684.629	565.155	832.344	670.443	966.067
Smp_017290	Signal recognition particle receptor subunit beta	16.3657	17.9483	40.3051	30.1337	16.3442	10.7794	118.553	116.025	113.358	82.5728	81.964	53.6842
Smp_017360	T-complex protein 1 subunit alpha	294.994	287.088	241.776	300.716	130.754	101.793	338.501	331.572	310.067	310.088	298.803	316.769
Smp_017420	Voltage-gated hydrogen channel 1	24.6857	16.0479	29.3946	29.2018	16.3442	28.7449	119.073	130.028	169.081	22.8317	37.7112	26.0603
Smp_017430	Tetraspanin	1162.51	771.465	1293.4	1897.93	1281.72	1617.76	707.483	667.375	753.206	743.835	612.183	503.509
Smp_017470	Selenoprotein S	37.6412	33.084	26.267	56.5396	25.8648	23.3553	65.5164	80.0174	52.878	80.0001	72.7287	54.6687
Smp_017520	FSA_C domain-containing protein	83.4652	98.7537	133.008	107.593	75.919	77.755	126.176	147.902	158.69	90.124	102.49	95.4054
Smp_017610	Amine oxidase	2.74286	0.472991	0	0	0	1.79656	0	3.00065	1.11135	3.8981	1.02359	2.62257
Smp_017640	Putative nucleolar complex protein	67.6572	44.5118	46.5968	61.6654	42.9036	43.1174	39.445	84.0183	73.7158	71.8364	70.035	44.1039
Smp_017650	Farnesylated proteins-converting enzyme 2	65.0972	35.4743	104.404	24.2312	21.4518	26.3375	100.874	146.732	100.577	77.4051	57.7212	40.5382
Smp_017660	Proteasome activator PA28-gamma	176.302	145.419	162.066	175.832	106.238	79.0486	153.391	154.364	140.252	200.474	169.423	165.09
Smp_017710	Putative rab	30.5829	22.8049	9.09206	11.3079	4.08606	1.79656	21.8388	16.0035	10.1911	47.8909	53.1189	95.9018
Smp_017730	200-kDa GPI-anchored surface glycoprotein	93.0561	57.7893	47.0514	82.0134	49.8499	43.1174	178.87	142.031	182.261	155.367	271.543	265.112
Smp_017750	Putative phospholipase A-2-activating protein	93.2023	133.307	168.658	118.36	102.151	83.8274	122.152	145.032	118.914	202.701	193.427	131.542
Smp_017830	NADH dehydrogenase [ubiquinone] iron-sulfur protein 5	549.843	589.667	526.612	723.918	660.471	667.709	497.124	491.337	530.069	451.712	371.593	419.843
Smp_017860	Metallo phosphoesterase related	11.4286	12.6694	18.1841	11.805	8.17212	7.18623	36.9179	67.7647	106.69	20.6042	23.4733	16.5462
Smp_017870	EF-hand domain-containing protein	23.3143	16.6138	25.4578	41.0067	16.3442	28.7449	61.3566	47.0102	83.3512	51.5997	64.9017	66.6895
Smp_017880	Clathrin light chain	81.8286	67.7813	61.3714	68.6552	22.4733	35.9312	139.352	135.029	141.141	105.249	87.2205	115.41
Smp_017890	Family C19 non-peptidase homologue (C19 family)	96.7589	127.91	74.855	69.5872	42.9036	59.2864	144.552	138.53	140.586	136.801	101.589	205.818
Smp_017990		26.5143	20.6933	52.734	55.9804	32.6885	55.6933	103.994	85.0185	113.358	62.3696	108.901	62.0483
Smp_018010	Cytospin-A	164.343	232.196	259.578	54.6756	32.6885	136.538	95.8515	172.708	107.279	88.91	87.9901	110.884
Smp_018020	NADH dehydrogenase [ubiquinone] iron-sulfur protein 4, mitochondrial	117.33	82.6805	137.745	249.209	159.847	89.8279	239.187	244.053	269.502	121.932	193.173	118.305
Smp_018030	Vacuolar protein sorting-associated protein 72 homolog	81.2709	98.5172	109.405	67.2386	62.6393	66.0774	77.8189	103.022	105.023	93.0866	113.772	149.263
Smp_018160	PIH1 domain-containing protein 1	18.2857	15.2033	36.3683	29.2018	28.6024	10.7794	68.6362	81.0176	104.467	64.597	37.7112	49.6386
Smp_018170	Putative zinc finger protein	142.098	112.335	88.2657	34.4829	44.9467	72.2216	86.492	118.506	142.72	83.6198	107.284	114.367
Smp_018210	FIT family protein	71.4698	48.566	99.3308	100.964	89.8933	57.4899	145.592	211.046	196.709	202.701	142.571	103.811
Smp_018220	TFIIS N-terminal domain-containing protein	154.981	268.312	570.272	463.395	400.434	211.994	300.886	202.044	147.809	297.592	365.867	304.202
Smp_018240	vesicle-fusing ATPase	553.308	645.489	662.566	290.39	165.485	392.764	417.88	499.839	402.309	382.448	380.367	413.026
Smp_018250	Putative troponin I	932.179	776.507	276.762	743.415	624.227	903.489	373.682	483.855	624.678	385.165	523.208	791.14
Smp_018260	Glycogen [starch] synthase	109.833	190.793	278.899	90.0781	89.8933	135.64	156.251	169.037	177.816	111.374	83.5033	27.7149
Smp_018280	CLP1_P domain-containing protein	99.7121	87.2752	144.791	148.979	102.724	83.54	221.102	255.055	229.138	268.223	204.102	146.508
Smp_018290	Serine/threonine kinase	45.8972	70.5263	128.198	33.551	12.2582	35.9312	106.074	150.203	118.914	70.1658	49.2554	53.3615
Smp_018310		174.373	277.603	465.968	292.303	175.701	161.69	355.92	343.405	322.903	327.997	255.097	311.896
Smp_018360	Varsurf_PPLC domain-containing protein	119.131	123.13	209.099	202.753	136.188	127.556	244.386	217.157	216.713	213.282	252.819	190.902
Smp_018400		10.5143	12.6694	24.5486	35.4149	21.7787	17.9656	47.8373	46.5101	33.1516	45.385	37.9651	19.8554
Smp_018430	Mitochondrial signal peptidase (S26 family)	87.168	96.4394	77.3916	41.0067	24.5164	32.3381	110.234	147.032	110.024	84.9563	73.2212	59.3926
Smp_018440	Homeobox domain-containing protein	194.496	190.928	73.4184	78.4036	58.1038	64.9636	91.2861	96.1909	67.8701	121.71	150.291	302.01
Smp_018460	Phosphatidylinositol 4-kinase type 2	62.784	62.6713	116.833	75.8873	61.2909	42.5066	116.733	150.533	158.923	143.673	144.688	112.655
Smp_018500	Gluconokinase	7.31429	5.91238	18.6387	18.3288	16.3442	0	25.9986	38.0083	21.8602	62.3696	46.9465	43.0201
Smp_018530	Putative nascent polypeptide associated complex alpha subunit (Nac alpha)	440.275	326.507	461.768	785.956	482.482	465.955	526.034	396.226	441.917	446.054	356.701	335.557
Smp_018550	Endosome-associated-trafficking regulator 1	17.8103	21.1157	40.9143	57.95	44.9467	25.1518	81.1155	69.015	102.244	84.6444	83.8881	66.3668
Smp_018570	Putative serine-rich repeat protein 2	28.3429	47.4427	61.9806	65.238	16.3442	14.3725	92.5548	64.0139	50.0107	142.002	115.442	90.5905
Smp_018580	Putative wd-repeat protein	28.1143	27.3068	18.1841	18.6394	12.2582	4.77885	50.9572	73.0159	63.3469	15.0355	32.624	28.1285
Smp_018590	Putative gata binding factor	5.94286	7.60164	0.454603	1.86394	0	0.61083	3.11983	2.7506	4.16756	0	7.69615	2.75494
Smp_018610	Mediator of RNA polymerase II transcription subunit 7	31.1954	24.4942	109.559	90.0905	106.238	82.6417	99.8344	145.032	110.024	93.5543	117.751	50.4659
Smp_018620	Paraplegin (M41 family)	48.9143	41.809	75.4641	36.6575	44.9467	32.3381	91.5149	141.031	118.914	104.135	78.5008	96.0838
Smp_018640	RUN domain-containing protein	26.7429	27.3068	35.459	20.1927	4.08606	29.9307	148.712	137.03	161.701	30.071	37.7112	17.3735
Smp_018680	Isocitrate dehydrogenase [NAD] subunit, mitochondrial	23.7989	10.6254	10.4377	38.8321	28.6024	39.5243	39.5178	33.9674	60.0129	45.1066	35.4023	34.1927
Smp_018710	Putative wd-repeat protein	32.5669	25.4064	41.9781	48.9782	66.1942	52.1002	83.1954	101.022	136.696	79.0757	62.4928	31.8514
Smp_018760	Neutral alpha-glucosidase ab (Glucosidase II alpha subunit) (Alpha glucosidase 2),putative	233.829	204.568	235.484	135.136	96.0224	204.808	224.887	328.051	297.286	247.006	267.911	173.594
Smp_018790	PPM-type phosphatase domain-containing protein	136.668	109.785	72.5092	51.6312	32.6885	53.8968	80.0755	130.028	136.507	59.5852	49.6402	106.309
Smp_018800	Subfamily A1A unassigned peptidase (A01 family)	0	0.422313	800.856	0	1.3484	0	0	0	0	0	2.11644	0.82731
Smp_018870	DUF4537 domain-containing protein	19.4469	6.75701	10.0013	36.0362	42.9036	17.9656	38.4779	53.0115	90.0193	28.4004	48.8706	54.7431
Smp_018880		1.82857	0.422313	0	4.70956	4.08606	1.18573	4.15977	3.00065	4.66767	15.5924	7.95013	4.10346
Smp_018930	Enhancer of polycomb-like protein	19.2	16.3266	44.5511	41.3174	37.3466	14.3725	55.1169	101.222	32.2291	73.2285	42.3289	57.3574
Smp_018940	Putative calmodulin	144.165	90.5862	37.3684	44.25	49.0327	47.8962	115.434	92.5201	93.4534	22.8317	39.2504	49.2746
Smp_018950	La-related protein 7	22.2446	36.4372	63.1898	41.3174	20.4303	7.18623	100.011	118.026	87.2409	119.616	111.594	99.393
Smp_018980	C2H2-type domain-containing protein	32.3017	27.028	4.31873	7.76643	5.43446	5.38968	6.23965	16.0035	15.5589	17.0737	19.8176	37.502
Smp_018990	60S ribosomal protein L9	379.712	350.267	642.027	931.35	890.761	467.105	417.017	319.9	323.847	445.653	360.372	288.078
Smp_019010	Dipeptidyl peptidase 3	77.9246	93.9562	183.814	123.946	87.8503	65.5744	194.469	232.05	172.07	209.384	207.157	134.008
Smp_019030	Dipeptidyl peptidase 1	30.8572	17.0108	30.913	64.1507	12.2582	25.1518	124.793	139.03	171.148	54.5734	74.6527	45.0884
Smp_019040	Putative transcription factor lbp1,cp2	8.41143	11.8248	9.09206	5.90248	12.6668	4.4914	15.5991	14.003	25.561	22.2748	10.7746	15.9257
Smp_019050		101.019	135.098	237.039	134.372	130.754	53.8968	243.346	227.379	210.045	125.853	142.379	158.016
Smp_019060		700.874	522.646	581.156	763.837	856.03	625.202	335.205	312.068	321.736	399.065	303.998	191.084
Smp_019100	Eh domain containing/past-1-related	25.1703	40.1873	76.2188	40.3854	48.7467	49.5131	89.3934	64.8041	75.8496	143.205	144.688	102.04
Smp_019130	Protein CLP1 homolog	24.6857	20.3893	38.1867	42.9577	20.4303	7.18623	96.7146	89.3494	71.1264	123.436	96.9715	91.0041
Smp_019170	[histone H3]-trimethyl-L-lysine(4) demethylase	39.5795	48.2366	60.4622	68.1581	62.6393	64.0653	98.7945	180.039	171.148	118.057	128.526	79.8354
Smp_019190	Pre-mRNA-splicing factor SLU7	279.9	450.135	619.097	284.462	165.485	95.2176	265.965	159.535	102.244	402.428	482.449	441.784
Smp_019260	Multiple ankyrin repeats single kh domain protein, putative	54.8572	41.8766	82.1195	97.857	114.41	43.1174	166.391	155.534	137.807	151.625	150.952	107.881
Smp_019280	Camp-dependent protein kinase regulatory chain,putative	45.4857	29.5619	13.0289	21.3297	32.6885	14.3725	46.2774	61.0133	50.2886	24.0346	33.586	43.1608
Smp_019310	Dynein light chain	19.6572	7.03574	1.81841	13.8739	12.2582	7.18623	56.1569	47.0102	91.3529	11.2933	25.3973	31.5784
Smp_019340	Tetraspanin	9.14286	8.44626	31.8222	34.7936	20.4303	35.9312	74.9798	72.0156	130.028	94.6681	72.3439	41.3655
Smp_019350	UPAR/Ly6 domain-containing protein	0.914286	2.53388	1.81841	9.31971	4.78069	3.59312	9.35948	21.8347	24.4497	12.5296	8.85058	9.10041
Smp_019380	eIF-2B GDP-GTP exchange factor subunit epsilon	51.7669	86.2955	86.3746	74.6819	69.463	43.1174	95.1547	111.164	102.244	87.9856	96.5329	91.6411
Smp_019430	C2H2-type domain-containing protein	58.0023	48.4731	72.1273	70.283	28.6024	36.8294	152.175	133.029	149.477	110.817	104.283	74.5986
Smp_019440	Protein translation factor SUI1-like protein (Fragment)	54.2446	69.0482	121.606	117.205	30.6454	107.794	235.027	164.656	217.269	242.128	223.45	89.2419
Smp_019460	BHLH domain-containing protein	1.37143	0	2.27302	2.48526	4.08606	0	4.67974	4.83105	4.4454	6.68245	6.15692	2.48193
Smp_019490	Protein RER1	37.4857	21.9603	52.734	73.9364	40.8606	10.7794	84.2353	86.0187	95.5761	80.1894	68.4958	57.0844
Smp_019620	tRNA-uridine aminocarboxypropyltransferase	58.7795	80.9405	92.1299	44.0077	16.3442	14.3725	88.3951	109.134	68.9037	149.832	138.623	169.623
Smp_019630	N-acyl-aliphatic-L-amino acid amidohydrolase	187.538	181.037	222.756	120.38	126.668	183.249	239.582	317.769	242.763	181.484	194.997	141.569
Smp_019640	Calcyphosine/tpp, putative	131.639	123.315	164.566	294.882	143.012	235.349	306.003	270.059	386.194	223.461	265.517	223.059
Smp_019680	ANAPC4_WD40 domain-containing protein	32.3017	41.6654	58.8256	39.1428	16.3442	25.1518	126.873	137.53	85.5739	151.747	98.7032	98.8636
Smp_019690	Splicing factor U2AF subunit	83.8218	71.3709	119.406	101.274	80.3728	71.8623	174.19	164.036	172.481	188.69	144.688	200.209
Smp_019730	NADH dehydrogenase [ubiquinone] 1 alpha subcomplex subunit 7	296.284	238.041	422.808	651.404	678.286	838.382	593.287	535.116	655.418	524.016	487.421	281.095
Smp_019750	ATP synthase subunit d, mitochondrial	1559.9	1014.63	541.532	898.408	550.597	927.024	351.24	323.21	386.316	497.219	333.151	480.733
Smp_019760	DNA polymerase theta, putative	10.3131	7.88036	18.1841	9.00905	5.43446	9.88107	17.679	47.0102	32.2291	27.8436	22.3188	12.2028
Smp_019790	Guanylate cyclase	35.9589	29.5619	117.288	65.8593	49.4413	71.8623	107.114	119.526	141.508	142.191	118.521	71.3555
Smp_019820	Thioredoxin domain-containing protein	27.9589	21.3944	59.9622	44.629	17.6926	35.9312	95.6747	135.279	126.694	122.178	127.371	77.883
Smp_019840	DNA ligase	44.8	62.5023	54.5524	25.0079	12.2582	10.7794	98.0977	135.029	113.358	120.841	79.6552	111.133
Smp_019880	Derlin	67.0446	32.307	77.2825	112.147	49.0327	100.607	137.356	176.178	194.486	139.686	163.543	73.1342
Smp_019890	Putative syntaxin	86.784	69.1918	55.9162	38.1425	35.181	56.4119	112.314	161.535	218.013	117.5	148.644	144.366
Smp_019900	Putative zygin	103.525	104.337	109.105	148.103	152.533	194.639	142.815	176.898	249.865	107.888	134.252	53.014
Smp_019920	DUF1752 domain-containing protein	131.612	130.993	104.104	183.772	93.9794	91.0136	134.849	149.532	124.471	152.739	171.009	174.289
Smp_019950	Protein phosphatase 1 regulatory subunit 14B	275.054	260.753	295.792	347.83	510.757	168.876	239.01	248.634	280.682	133.181	172.732	145.4
Smp_019980	Putative vacuole membrane protein	65.0698	49.5035	71.9819	52.4948	44.9467	50.3036	223.588	179.209	204.488	154.599	153.346	92.6587
Smp_019990	AP complex subunit sigma	128.064	128.383	141.227	61.8953	36.7745	53.8968	108.154	175.368	129.072	102.843	88.5058	106.723
Smp_020040	PPM-type phosphatase domain-containing protein	228.809	223.615	326.705	445.88	302.368	477.885	344.543	343.075	363.133	418.21	390.834	303.722
Smp_020050	COP9 signalosome complex subunit 2	105.755	121.221	152.019	209.072	128.711	88.0314	196.549	230.05	187.073	228.317	215.492	217.169
Smp_020060	NudC domain-containing protein 1	63.8446	55.2723	44.5511	63.9953	20.4303	31.4398	95.6747	128.028	107.801	143.673	130.835	121.995
Smp_020070	Centrosomal protein of 162 kDa	131.612	91.3379	52.1248	321.648	132.266	222.162	268.825	117.125	143.553	323.097	493.262	696.843
Smp_020080	Putative gtp-binding protein (I) alpha-1subunit, gnai1	77.824	56.1676	39.0959	35.4149	70.8114	21.5587	108.154	131.569	170.159	39.9054	52.3339	64.8032
Smp_020090	Rhomboid-like protein	122.167	78.5502	78.7555	93.4332	89.8933	114.98	109.194	126.858	85.0182	154.999	112.749	87.8107
Smp_020120	Transmembrane protein 188	14.4274	13.514	37.2775	26.7165	20.4303	17.0673	85.7952	86.0187	75.0161	75.289	73.3059	31.4378
Smp_020130	SET domain-containing protein	68.544	40.8208	12.3652	20.2486	17.3658	1.18573	33.2781	22.3349	32.5959	31.1291	62.3389	85.2378
Smp_020200	RNA helicase	202.953	260.407	229.511	93.8184	55.1618	61.083	153.911	102.522	55.5675	250.035	247.124	252.106
Smp_020220	Coatomer subunit zeta	79.9726	76.861	121.379	168.966	134.84	86.2348	251.666	204.544	210.967	213.204	182.591	133.611
Smp_020270	Voltage-dependent L-type calcium channel subunit alpha	109.413	77.731	43.3419	39.2981	25.0067	20.0496	25.1666	89.0193	74.4604	51.789	105.691	129.838
Smp_020300	Putative dishevelled	49.408	39.9086	4.09143	0.621314	4.08606	7.68927	8.31954	5.5012	0	10.9481	33.0935	87.5377
Smp_020340	Putative alpha-glucosidase	23.7714	7.17932	1.81841	19.882	8.17212	10.7794	47.0054	82.5179	100.021	18.9336	27.7062	25.6466
Smp_020370	Reticulon-like protein	123.557	88.7533	137.29	216.683	120.539	123.352	292.151	296.814	383.093	294.395	313.618	302.589
Smp_020400	Zinc metalloproteinase YIL108W	28.3429	27.5939	39.5505	27.3378	335.547	31.1523	63.0933	81.3477	56.1231	52.6243	36.1719	41.986
Smp_020450	UBX domain-containing protein	19.2	22.1377	34.7771	70.0532	28.6024	11.9651	123.753	122.027	117.925	122.79	124.162	45.7751
Smp_020480	XPG_I_2 domain-containing protein	46.7475	49.512	57.3255	23.8336	51.5661	31.5116	73.1391	101.522	64.5916	59.2177	58.6832	40.472
Smp_020540	Pinch, putative	0.301714	0.844626	1.81841	2.64058	4.49467	0	3.6398	2.50054	4.81214	6.61563	1.53923	3.7229
Smp_020550	Low-density lipoprotein receptor (Ldl)	164.434	72.9504	51.2156	284.369	249.699	125.759	75.3438	83.5181	94.4203	284.561	380.19	421.432
Smp_020590	WD_REPEATS_REGION domain-containing protein	29.2572	24.9165	13.6381	13.6689	8.17212	3.59312	66.5563	53.0115	58.9015	31.1848	46.5617	32.8856
Smp_020760	Ankyrin repeat-containing, putative	34.2857	35.6432	50.3428	65.5238	30.6454	33.2363	111.971	105.023	114.469	108.033	113.672	93.9824
Smp_020770	Dolichyl-diphosphooligosaccharide--protein glycosyltransferase subunit DAD1	234.286	122.471	313.222	417.523	384.09	366.498	523.611	404.728	509.676	418.723	415.592	251.982
Smp_020800	Cysteine and histidine-rich domain (Chord)-containing, zinc binding protein, putative	46.7292	79.1161	57.28	19.882	32.6885	7.18623	52.5171	81.0176	80.2394	76.8482	76.9615	95.968
Smp_020920	Putative dnaj homolog subfamily B member 4	85.4492	102.183	131.226	108.525	67.42	39.5243	103.994	96.0209	75.9385	172.975	177.781	153.88
Smp_021040	Protein FAM32A-like	424.494	522.401	627.934	384.593	212.475	326.974	398.818	520.943	519.923	346.374	401.739	312.516
Smp_021060		0.228572	0	0	0	0	0	0	0	0	0	0	0
Smp_021070	Putative gtp-binding protein-animal	33.3714	34.2074	43.6419	69.5872	20.4303	17.9656	81.1155	96.521	62.6023	110.817	125.447	127.406
Smp_021080	39S ribosomal protein L15, mitochondrial	45.7143	35.2631	60.0076	88.5372	81.7212	17.9656	138.312	144.231	157.256	97.1183	122.369	81.49
Smp_021100	SAM domain-containing protein	154.359	99.2436	61.826	89.4692	57.2048	64.6761	155.066	192.042	196.153	126.777	148.536	152.25
Smp_021130	YTH domain-containing protein	93.4858	67.5701	93.1936	99.5221	69.463	101.793	175.75	180.289	160.59	241.916	244.076	208.449
Smp_021140	40S ribosomal protein S7	1181.04	1290.07	2391.05	1627.03	1729.1	979.627	581.328	521.493	491.339	609.351	519.575	591.138
Smp_021160	RING-type E3 ubiquitin transferase	43.2732	54.9007	69.5543	36.0362	20.4303	7.18623	111.274	95.1307	102.244	123.625	93.8931	100.791
Smp_021170	VPS13C protein, putative	313.079	297.114	160.984	164.226	91.446	171.176	153.995	140.01	156.145	214.128	399.454	618.861
Smp_021220	Ig-like domain-containing protein	255.433	77.7056	200.025	319.772	249.658	219.18	260.505	203.044	307.844	299.597	219.34	122.028
Smp_021280	Protein ARV	0	0	0	0	0	0	0	0	0	0	0	0
Smp_021290	Putative hiv-1 rev binding protein, hrbl	80.9783	67.9924	82.2832	77.6208	27.4175	55.0825	219.428	274.89	232.639	143.116	147.489	107.07
Smp_021300	Ubiquitin carboxyl-terminal hydrolase	46.464	22.0701	42.5781	29.5683	52.6285	63.0233	58.4447	55.9021	73.1601	83.4527	51.5796	57.4236
Smp_021330	Putative abc1 family	33.1063	29.4521	33.6406	37.2788	14.3012	33.5238	51.9971	78.267	91.4974	71.8364	54.027	48.9106
Smp_021340	Mxi neural development protein; Putative max binding protein, mnt	474.515	463.598	747.077	811.89	459.314	1236.54	315.102	338.574	406.198	236.247	281.294	242.667
Smp_021370	Beta-1,4-galactosyltransferase	33.8103	32.6364	43.7965	47.9157	67.42	17.9656	118.553	107.523	126.694	90.2131	84.6577	61.494
Smp_021390	Subfamily M23B non-peptidase homologue (M23 family)	113.856	170.631	69.6543	61.5101	28.6024	21.5587	186.67	138.36	117.614	149.988	209.72	249.674
Smp_021460	Glutamine synthetase bacteria, putative	55.1589	17.7372	36.2137	98.8635	8.17212	28.7449	68.6362	58.0126	56.6788	203.815	126.217	200.482
Smp_021540	Branchpoint-bridging protein	133.934	147.624	143.955	70.8049	43.5983	24.2535	155.731	194.042	180.039	162.606	166.237	153.673
Smp_021550	Putative dna repair protein xp-C / rad4	19.2	18.5818	18.1841	21.746	4.08606	3.59312	32.2382	28.0061	21.4824	51.4549	47.7162	44.6747
Smp_021590	Putative rac gtpase activating protein	3.65714	5.06776	7.50095	9.31971	0	0	22.8787	37.008	15.5589	33.4123	23.4733	24.8193
Smp_021600	Trimeric intracellular cation channel type B	24.2286	16.8503	17.0294	29.2018	28.6024	25.1518	71.756	69.015	94.4647	34.526	47.7162	36.6085
Smp_021730	SJCHGC06267 protein	1216.57	1003.05	616.878	891.71	727.891	668.931	514.075	464.931	534.292	376.79	410.682	467.438
Smp_021750	RNA methyltransferase	37.3303	27.2392	49.0971	42.2494	16.3442	3.59312	65.5164	87.0189	77.7945	89.0994	58.4908	53.7752
Smp_021760	60S ribosome subunit biogenesis protein NIP7 homolog	388.243	397.481	314.694	445.501	418.821	255.111	329.662	303.516	313.401	364.706	283.988	347.884
Smp_021790	RYDR_ITPR domain-containing protein	132.416	73.2713	99.1035	49.0838	73.5491	35.9312	228.527	157.704	205.833	33.1338	60.992	67.1693
Smp_021800	Prefoldin subunit 3	43.52	40.1197	21.821	23.6099	4.08606	7.18623	88.3951	97.3512	104.467	61.2558	83.1185	69.2872
Smp_021830	phosphatidylserine decarboxylase	29.7143	30.4065	31.8222	27.5429	16.3442	21.5587	55.1169	66.0143	67.7923	59.0283	44.6377	56.2571
Smp_021910	2-methoxy-6-polyprenyl-1,4-benzoquinol methylase, mitochondrial	36.928	24.1563	46.3695	98.4783	28.6024	35.9312	129.993	125.027	124.193	115.829	129.403	83.2108
Smp_021920	Paramyosin	983.361	695.6	269.752	1086.21	525.467	1297.4	551.398	372.601	427.503	675.284	986.355	1381.89
Smp_021960	Importin N-terminal domain-containing protein	140.636	120.106	105.95	80.106	24.5164	44.3031	86.3152	133.969	121.137	128.771	91.6689	211.237
Smp_022020	Putative cpg binding protein	116.114	100.823	67.8086	62.2743	36.7745	22.1695	84.4433	85.0185	105.945	92.1844	76.3997	83.3432
Smp_022070	Transmembrane protein	10.1851	3.80082	5.45524	1.91365	8.17212	3.59312	21.8388	26.0057	33.7072	7.7962	3.84808	4.13655
Smp_022090	ribose-phosphate diphosphokinase	83.6298	51.5222	105.468	122.71	65.377	25.1518	152.352	190.041	193.375	187.109	156.232	133.611
Smp_022110	Pak inhibitor skb15, putative	36.992	37.1298	76.3733	88.2266	44.9467	21.5587	146.455	151.033	138.919	194.348	161.727	187.799
Smp_022130	Rab-GAP TBC domain-containing protein	44.8	25.7611	52.734	67.2759	95.0009	36.2905	101.218	98.5214	136.14	79.6326	91.5842	49.225
Smp_022140	Serine/threonine-protein kinase RIO1	86.4	115.291	100.24	76.7323	32.6885	21.5587	155.991	133.029	104.467	231.658	202.54	344.02
Smp_022170		137.902	168.351	82.6741	60.3234	49.0327	46.7105	102.434	92.4101	114.602	49.3722	116.982	129.4
Smp_022320	Holocytochrome c-type synthase	59.0446	51.7334	49.5517	48.0462	12.2582	25.1518	170.031	125.027	132.684	98.0093	94.6627	67.252
Smp_022330	Putative dnaj homolog subfamily B member 2, 6, 8	274.597	206.562	241.512	364.749	257.953	283.605	252.82	234.281	244.219	235.367	166.93	163.89
Smp_022340	Putative pdz and lim domain protein	122.395	68.4147	10.9105	92.2651	61.2909	62.0531	44.9775	52.0113	103.489	72.6717	89.3831	152.084
Smp_022400	Glucose-6-phosphate isomerase	300.535	277.983	323.832	432.54	393.283	426.395	267.785	335.573	329.237	294.028	345.942	355.801
Smp_022430	Mitochondrial pyruvate carrier	44.8	47.7214	111.832	324.947	192.045	114.98	290.144	195.042	222.27	153.696	215.492	103
Smp_022450	Conserved plasma membrane protein	6.85715	0.844626	1.81841	16.7755	8.17212	7.18623	34.3181	7.00152	24.4497	10.0237	29.2454	13.0963
Smp_022470	Putative excision repair cross-complementing 1 ercc1	33.6732	39.9086	56.1435	42.6097	32.6885	17.9656	73.8359	120.166	100.021	63.4833	102.359	77.1053
Smp_022500	Single-stranded DNA-binding protein	44.8915	33.8526	64.099	88.3819	46.9897	16.169	114.914	118.026	101.688	114.871	116.15	87.5542
Smp_022540	Phosphatidylinositol-4,5-bisphosphate 4-phosphatase	29.6594	27.5179	64.6809	36.0859	26.5594	46.7105	97.7546	87.639	105.489	88.7318	69.2885	39.4379
Smp_022570	SAGA-associated factor 11	32.6126	33.7851	50.461	40.0748	24.5164	25.1518	61.3566	114.025	90.0193	73.507	60.03	48.8113
Smp_022640	60S ribosomal protein L13	667.301	655.084	1124.09	943.503	271.233	538.069	656.266	465.671	444.895	602.512	536.083	595.035
Smp_022660	Putative wd-repeat protein	71.7075	71.2527	103.522	99.3605	22.4733	37.7277	101.394	114.025	76.6831	204.372	176.734	162.029
Smp_022700	Very-long-chain (3R)-3-hydroxyacyl-CoA dehydratase	31.3143	30.812	25.4578	47.6175	12.2582	21.5587	162.231	95.0206	121.693	89.6562	73.8831	59.5663
Smp_022740	Putative tumor necrosis factor induced protein	7.31429	5.16911	4.54603	12.4263	12.2582	0	29.1184	48.0104	65.5696	19.1564	16.1619	24.8193
Smp_022810	Putative rab-2,4,14	42.0572	36.9102	70.2362	50.1214	36.7745	61.083	125.833	132.029	143.364	101.351	107.361	68.6667
Smp_022850	28S ribosomal protein S31, mitochondrial	179.273	119.903	145.819	161.125	85.5621	82.6417	142.472	146.932	139.597	175.904	119.952	149.445
Smp_022870	CRC domain-containing protein	0.914286	0	0.909206	0.155329	0	0	1.03994	0	2.2227	0	0.769615	0
Smp_022890	Rho-GAP domain-containing protein	26.7429	17.7372	8.63746	22.3673	12.2582	14.3725	22.8787	34.0074	22.227	30.4386	46.8388	64.0834
Smp_022960	Putative aldehyde dehydrogenase	10.0571	13.514	24.5486	22.678	29.4196	13.2945	81.9786	79.5173	115.58	56.2774	58.8756	54.6025
Smp_022990	Voltage-dependent anion-selective channel protein 1	26.5143	33.3627	91.3752	108.935	69.463	35.0329	172.11	163.035	181.517	141.445	159.31	65.7712
Smp_023010		134.071	70.9486	104.559	247.283	171.615	219.18	251.146	186.04	226.66	118.057	163.543	92.2451
Smp_023150	Serine/threonine-protein phosphatase	44.3429	39.6974	94.2847	89.1586	69.463	39.5243	109.194	126.027	111.135	173.744	130.835	76.9398
Smp_023160	V-type proton ATPase subunit F	2.74286	5.06776	7.72825	4.55423	0	8.98279	11.9593	14.003	13.8919	21.8739	13.4683	5.79117
Smp_023170	RAB3GAP2_C domain-containing protein	33.8286	35.4743	85.4654	54.452	24.5164	25.1518	107.114	160.035	123.36	92.9975	113.133	65.5643
Smp_023230	Protein YIF1	32.9143	24.4942	34.5498	39.1428	28.6024	52.711	105.034	114.525	133.362	144.786	133.528	83.8313
Smp_023250	Kin17_mid domain-containing protein	202.542	301.135	339.552	142.486	106.238	37.1169	199.669	189.621	132.617	274.537	382.499	412.737
Smp_023270	RNA-binding region-containing protein 3	39.7715	39.5538	57.28	36.0362	16.3442	10.7794	55.6369	74.3462	61.1242	66.8245	90.045	80.1002
Smp_023360	histidine--tRNA ligase	351.141	379.203	815.167	551.801	453.553	343.143	427.707	313.058	258.255	437.3	467.541	307.668
Smp_023470	Kynureninase	5.48572	5.91238	8.18286	2.01927	0	3.59312	6.23965	26.0057	20.56	2.22748	1.53923	0.82731
Smp_023550	Putative beta-catenin	92.8092	73.5585	113.06	102.697	41.5552	86.63	137.418	161.535	162.946	175.659	124.162	123.517
Smp_023620	Putative 4 G protein	135.616	105.249	54.5524	45.3559	42.9036	50.3036	58.2368	91.0198	128.172	40.6516	53.8731	53.982
Smp_023660	Putative u3 small nucleolar ribonucleoprotein protein MPP10	27.7303	19.8487	40.9143	44.424	28.6024	14.3725	88.915	105.023	88.908	99.1231	93.5083	71.976
Smp_023700	AD domain-containing protein	93.8423	99.8686	234.121	203.779	163.442	138.443	190.309	205.975	187.262	281.309	148.02	248.855
Smp_023710	Putative g-protein coupled receptor	20.5989	21.4197	4.88244	13.3707	12.2582	18.0734	7.73717	19.8643	25.9278	13.8215	23.1116	27.6818
Smp_023840		11.0994	0.844626	43.1873	72.0724	40.8606	94.6068	142.472	87.0189	147.532	152.583	152.384	72.8033
Smp_023930		19.2	14.3586	45.4603	39.1428	24.5164	17.9656	56.1569	94.5205	91.1307	51.2321	53.4883	39.1897
Smp_023940	GRIP domain-containing protein	118.546	226.098	96.0758	32.5134	28.6024	46.7105	79.67	68.7649	61.491	110.26	135.221	309.53
Smp_024000	Putative vacuolar protein sorting (Vps33)	17.4994	13.0917	24.2213	13.3583	16.3442	25.1518	60.5246	65.2642	65.2362	61.2558	50.4098	28.9559
Smp_024010	glutathione transferase	3.42857	2.11157	5.00063	7.6608	0	10.7794	27.0385	93.0202	135.585	11.8057	23.0885	7.44579
Smp_024030	39S ribosomal protein L49, mitochondrial	74.9715	84.7245	70.0089	53.52	24.5164	34.1346	33.2781	25.0054	14.4475	59.2511	86.1969	102.396
Smp_024110	Cytochrome b-c1 complex subunit 7	522.295	373.815	455.694	824.13	1026.95	560.454	507.877	487.216	606.33	360.663	365.821	339.669
Smp_024120	Cytochrome b-c1 complex subunit 7	600.412	542.655	742.658	1242.94	1344.44	942.582	654.124	515.312	615.943	399.833	440.797	363.495
Smp_024140	Polyadenylate-binding protein	755.557	797.133	1147.56	967.709	512.923	1279.15	744.599	680.848	709.597	718.297	666.102	739.317
Smp_024150	Putative ubx domain-containing	319.881	271.995	236.166	369.061	360.268	172.47	263.105	241.132	258.578	290.598	299.188	378.941
Smp_024180	Putative placenta-specificprotein 8 protein (C15 protein)	1.82857	1.68925	0	0.621314	0	0	1.03994	5.00109	0	1.11374	0	0
Smp_024240	Rcc1-related guanine nucleotide exchange factor	27.4286	19.4264	70.9181	27.9591	8.17212	25.1518	118.553	72.0156	79.4615	60.1421	56.1819	41.3655
Smp_024360	Mitochondrial import inner membrane translocase subunit TIM50	17.4812	19.9501	76.3733	41.628	8.17212	25.1518	144.552	103.022	108.912	87.4288	95.8171	41.0677
Smp_024370	Vps54 domain-containing protein	83.6023	69.6648	168.203	153.154	110.324	209.299	148.015	200.043	231.872	108.033	123.908	83.972
Smp_024380	Putative arginine N-methyltransferase 2	27.0812	34.2074	58.1892	38.5215	32.6885	14.3725	127.913	121.356	81.1285	128.08	125.832	76.5262
Smp_024390	Signal peptidase complex subunit 2	214.245	159.356	234.703	384.68	314.627	165.283	281.304	290.563	270.247	303.127	280.717	226.584
Smp_024490	Metal dependent hydrolase-related	24.6949	43.0759	103.777	21.1247	8.17212	34.1346	103.994	138.03	86.6853	102.464	86.9665	36.4016
Smp_024500	ApaG domain-containing protein	58.9897	67.5701	46.3695	62.1314	32.6885	21.5587	116.474	119.526	98.9101	101.351	66.1869	119.133
Smp_024520	Rab GDP dissociation inhibitor	167.388	185.328	237.303	119.603	106.238	185.046	213.531	292.063	306.544	132.346	142.379	124.924
Smp_024580	Mannosyl-oligosaccharide glucosidase	96.9235	60.906	101.922	87.3754	42.9036	52.1002	103.162	145.032	130.028	110.483	100.05	65.3575
Smp_024590	Putative signal recognition particle 19 kD protein (Fragment)	456.805	439.856	565.072	488.949	523.833	532.284	227.862	215.547	231.716	234.443	243.968	218.683
Smp_024660	Putative cell adhesion molecule	21.0286	35.6432	15.6838	5.28117	2.04303	1.79656	48.8773	54.0117	37.7859	8.01894	7.69615	15.7189
Smp_024800	Putative n6-DNA-methyltransferase	6.4	3.37851	14.8473	9.94102	8.17212	0	48.8773	27.0059	32.2291	30.4386	34.6327	19.8554
Smp_024820	Tetraspanin	41.1429	25.7864	18.1841	239.728	134.84	188.028	81.1155	101.022	220.047	106.919	126.987	96.7953
Smp_024850	60S ribosomal protein L17	730.304	959.022	1041.88	1115.23	834.578	291.042	565.728	418.091	439.539	532.001	513.718	559.013
Smp_024860	Basic helix-loop-helix transcription factor,hes-related	2.74286	0	0.909206	11.1837	4.08606	0.431174	3.11983	5.00109	2.77837	14.4786	16.1619	13.237
Smp_024870	Rab GTPase domain-containing protein	76.8823	58.1441	29.5219	22.3922	13.6883	17.3548	106.157	88.0191	77.2388	61.757	71.7282	81.1674
Smp_024880	Eukaryotic translation initiation factor 4C	299.529	323.619	424.099	384.898	323.534	361.899	342.422	319.399	322.18	430.06	340.809	319.135
Smp_024900	Putative retinoblastoma-like protein	56.4846	39.7143	46.8241	95.3717	57.2048	16.169	114.394	102.852	119.47	152.583	130.065	118.868
Smp_024930	Enoyl hydratase	16.4572	8.61519	33.6406	32.3083	17.0389	32.3381	43.8232	82.1278	78.9058	42.6897	43.8681	11.6072
Smp_024970	Ccr4 not-related	65.8286	82.7734	93.9483	39.7641	34.7315	35.9312	127.913	202.144	187.262	172.63	138.785	112.994
Smp_025010	Casein kinase II subunit beta	188.343	189.517	272.762	248.731	228.819	201.215	276.625	257.306	310.067	286.232	241.659	197.727
Smp_025020	DUF5641 domain-containing protein	81.7646	79.3949	103.195	139.174	89.8933	39.5243	163.614	208.295	184.484	224.419	153.538	177.135
Smp_025030	Glutamate-cysteine ligase	63.6709	124.853	129.044	65.4989	40.166	27.3795	138.832	120.696	80.3839	159.733	148.728	153.152
Smp_025100	U5 snrnp-specific protein-related	27.0446	27.028	62.7352	113.7	57.2048	53.8968	72.7959	119.356	88.908	122.512	93.9777	58.011
Smp_025130	Pre-mRNA-splicing factor RBM22	25.7829	24.6631	51.8248	37.9002	24.5164	24.8644	176.79	125.027	95.9206	170.124	120.445	58.739
Smp_025150	Sugar nucleotide epimerase related	150.345	144.397	174.968	192.75	88.5449	89.8279	273.505	239.052	248.942	205.641	207.95	135.125
Smp_025160	palmitoyl-protein hydrolase	119.278	101.212	151.837	167.444	112.367	150.911	304.703	274.56	308.955	185.16	162.389	93.8997
Smp_025260	proline--tRNA ligase	9.14286	12.6694	38.1867	19.882	0	3.59312	64.4764	60.013	53.3448	37.8672	37.3264	38.8836
Smp_025340	Mediator of RNA polymerase II transcription subunit 10	42.816	25.7611	30.0038	40.2301	21.4518	39.5243	85.2753	82.0178	75.9385	114.715	90.4298	83.5583
Smp_025360	F-box domain-containing protein	43.4103	36.699	55.1161	60.2675	65.377	36.8294	102.777	138.73	145.587	68.2835	87.867	68.2779
Smp_025370	Putative lipopolysaccharide-induced transcription factor regulating tumor necrosis factor alpha	1.82857	2.53388	0.300038	26.0952	16.3442	3.59312	16.6391	17.0037	18.8929	33.5348	22.4035	9.26587
Smp_025380		18.2857	21.1157	20.0025	64.1196	61.2909	14.3725	75.9158	57.2624	41.4867	136.467	96.1019	113.995
Smp_025510	vesicle-fusing ATPase	316.91	348.501	345.271	345.842	274.461	181.452	254.047	275.7	283.861	325.926	272.636	205.173
Smp_025550	Protein arginine N-methyltransferase	18.2857	21.1157	56.3708	51.1528	32.6885	17.9656	101.914	141.031	75.5718	134.206	110.825	81.0764
Smp_025560	Zinc finger protein 207	109.248	114.658	78.6463	66.1699	28.6024	35.9312	176.27	204.244	151.144	254.301	207.796	194.559
Smp_025570	diphthine methyl ester synthase	122.816	105.68	160.775	83.9457	32.6885	79.9468	139.175	166.636	150.343	206.967	134.875	179.592
Smp_025620	Putative DNA double-strand break repair rad50 ATPase	491.164	536.397	251.223	119.932	103.5	114.98	553.592	420.591	335.372	150.912	327.471	440.03
Smp_025670	C2H2-type domain-containing protein	63.5063	79.4878	58.1892	27.4062	32.6885	19.7621	76.259	72.5958	60.5685	62.3696	62.3389	56.1164
Smp_025680	CSN8_PSD8_EIF3K domain-containing protein	23.7714	27.7291	56.5981	59.9568	55.1618	28.7449	57.1968	88.0191	88.3523	69.052	71.5742	50.9954
Smp_025700	Putative rab9p40	4.57143	1.96798	1.81841	3.72788	0	0	7.27959	34.0074	24.4497	7.7962	6.92654	5.79117
Smp_025740	Putative rho GTPase	29.7143	22.8049	40.0051	34.9489	24.5164	75.4555	66.5563	112.775	91.1307	76.102	78.6547	40.5382
Smp_025750	DUF4801 domain-containing protein	55.7715	58.3806	97.7397	82.3241	61.2909	64.6761	69.6761	114.025	100.299	147.014	125.447	85.2129
Smp_025830	ADP-ribosyl cyclase/cyclic ADP-ribose hydrolase	1.37143	0	0	1.24263	4.08606	0	3.11983	1.25027	7.77945	1.11374	0.769615	4.96386
Smp_025860		372.626	276.26	90.9206	246.127	115.431	172.47	209.028	175.658	215.88	325.001	245.892	479.252
Smp_025890	Putative tbc1 domain family member	1.216	9.29089	1.09105	1.39796	0	3.98836	7.27959	6.03131	1.11135	4.12085	2.30885	6.41165
Smp_026030	DNA repair and recombination protein rad54-related	10.1851	8.86858	25.4578	13.0476	4.08606	7.18623	15.5991	24.2053	8.8908	40.0947	22.7037	22.751
Smp_026090	Ras-related GTP binding rag C,d/gtr2	61.3852	80.2986	43.4146	35.0607	30.6454	32.3381	59.3911	55.5121	53.5004	73.4736	56.8438	77.4528
Smp_026160	Putative growth hormone inducible transmembrane protein	54.1623	39.5201	315.704	256.932	108.281	115.339	335.381	251.945	297.286	244.7	243.66	131.129
Smp_026190	U3 small nucleolar RNA-associated protein 11	151.388	163.537	140.7	138.323	58.0221	114.153	196.549	255.556	226.715	159.354	191.249	197.81
Smp_026200	DUF4806 domain-containing protein	0.914286	0	0	0	0	0	0	0	0	0.367535	0	0
Smp_026230	Secretory peptide	51.0446	28.295	27.2762	171.172	143.012	150.911	203.829	151.033	351.186	116.943	148.151	107.55
Smp_026250	Peptide alpha-n-acetyltransferase-related	128.302	149.778	167.421	157.814	81.7212	75.4555	178.381	233.051	167.414	228.874	269.843	245.331
Smp_026260	RING-type E3 ubiquitin transferase	179.054	154.567	179.568	271.949	271.028	247.925	159.111	170.037	176.705	190.45	147.766	111.546
Smp_026270	Putative early growth response protein	25.1429	18.5818	97.2851	92.5758	49.0327	104.2	113.354	110.024	130.028	142.559	126.409	53.3615
Smp_026280	GIT2	10.0571	15.2033	25.4578	29.8231	8.17212	3.59312	42.6376	42.0091	38.8972	85.2013	50.7946	60.8073
Smp_026300	rRNA biogenesis protein RRP36	662.391	852.422	595.303	342.238	197.479	330.567	233.987	364.909	315.623	455.476	339.016	523.34
Smp_026320	Med25_VWA domain-containing protein	82.88	81.2277	81.4649	65.238	20.4303	41.6083	124.793	144.531	121.137	161.493	141.609	117.445
Smp_026340		112.613	146.686	149.564	133.346	68.1146	83.54	210.214	194.712	221.803	167.061	154.416	141.884
Smp_026390	Putative arsenite inducuble rna associated protein aip-1	44.3429	32.0958	57.3709	65.9276	49.0327	37.1169	74.6158	116.355	103.333	85.3238	90.4298	55.0161
Smp_026400	Thyrotroph embryonic factor related	1.92	2.53388	7.11909	4.3492	0	3.59312	22.8787	31.0067	5.55675	15.1914	15.7771	5.23687
Smp_026420	Putative calcineurin B subunit	83.456	51.1675	121.379	161.747	130.754	152.707	162.231	161.035	256.722	134.763	141.863	69.7671
Smp_026510	Protein kinase	48.6217	36.1585	28.5309	22.5786	25.7013	52.9985	50.2396	46.07	85.2961	69.3082	70.4198	40.0666
Smp_026540	Putative clathrin coat associated protein ap-50	24.5303	20.6933	32.5769	29.2018	25.3336	7.18623	67.5962	62.0135	50.0107	57.948	81.1944	30.3126
Smp_026560		1152.52	868.242	790.328	1209.29	1197.79	934.21	935.168	970.631	1253.51	860.856	729.465	800.249
Smp_026630	26S proteasome non-ATPase regulatory subunit 7 (M67 family)	160.338	239.95	225.738	158.64	61.2909	248.213	285.464	277.06	248.02	186.362	211.067	172.701
Smp_026700	tRNA-dihydrouridine synthase, putative	30.1714	22.0532	15.7565	34.1723	16.3442	7.18623	25.9986	42.0091	37.7859	68.3726	56.9515	64.5302
Smp_026770	Putative small nuclear ribonucleoprotein-associated protein	213.084	244.376	154.865	135.03	40.8606	118.573	139.352	146.532	123.638	164.834	186.339	140.146
Smp_026790	HTH_48 domain-containing protein	0.228572	1.76527	2.6367	0.590248	0	0	4.38856	4.71102	6.45694	4.39928	3.27856	4.43438
Smp_026820	Centrosomal protein of 135 kDa (Cep135 protein) (Centrosomal protein 4), putative	253.961	204.298	78.1554	165.257	75.5921	68.2692	318.222	295.734	254.31	124.182	223.058	382.35
Smp_026830		53.44	35.7108	102.813	92.756	98.0654	109.59	93.5948	138.56	139.941	114.571	110.309	89.3743
Smp_026880		0	0	0	0	0	0	0	0	0	0	0	0
Smp_026910	Lipase maturation factor	130.213	112.268	112.742	123.331	128.711	37.7277	110.213	140.861	171.703	133.961	133.336	104.613
Smp_026920	GTP cyclohydrolase 1	15.1954	10.2791	10.2286	16.9308	4.08606	7.18623	15.5991	26.5358	35.0075	11.8836	10.005	21.3694
Smp_026930	Alpha-1,3-mannosyl-glycoprotein 2-beta-N-acetylglucosaminyltransferase	32.7406	45.8885	76.8279	29.8231	24.5164	37.1169	46.2774	102.522	71.4931	70.1658	46.9465	28.2278
Smp_027000	Family S9 unassigned peptidase (S09 family)	26.7154	28.0416	69.327	44.9396	42.209	64.0653	98.2745	96.3509	115.303	109.704	75.4223	52.2364
Smp_027010	Putative clathrin coat adaptor ap3 medium chain	41.2983	42.9155	66.3721	88.8479	32.6885	40.0273	119.708	129.228	155.589	113.557	145.019	39.3634
Smp_027040	Receptor expression-enhancing protein	55.808	44.0219	33.9407	28.1331	12.299	8.98279	70.3313	85.1885	78.0723	55.4755	46.7926	53.5931
Smp_027080	Golgi membrane protein sb140 (Yip1b), putative	37.4857	28.7173	99.1035	126.748	69.463	50.3036	231.907	226.049	207.822	227.76	239.735	146.434
Smp_027210	Flavoprotein domain-containing protein	3.65714	2.53388	2.72762	1.24263	4.08606	0	5.19971	5.00109	7.22377	6.83838	2.30885	7.44579
Smp_027220	DUF775 domain-containing protein	45.2206	41.809	95.4667	111.215	61.2909	25.1518	151.832	136.03	127.805	209.94	150.075	161.21
Smp_027240	28S ribosomal protein S18c, mitochondrial	76.8549	65.0869	71.1454	64.3495	40.8606	64.6761	98.7945	98.4114	101.133	119.326	119.29	118.587
Smp_027250	Small acidic protein	26.2766	25.6175	19.5479	38.2108	36.7745	39.5243	62.3965	76.0165	78.9058	88.5425	75.0375	58.466
Smp_027300	Histone-lysine N-methyltransferase	16.5212	15.6932	25.4578	29.4689	25.8648	14.3725	59.2767	81.0176	51.6778	79.0757	48.4858	28.9559
Smp_027340	Putative insulin-inducedprotein	57.6	46.9781	76.3733	135.186	73.5491	73.6589	205.389	202.044	205.6	229.798	197.791	114.996
Smp_027370	Putative nedd8-conjugating enzyme nce2	31.2412	12.813	37.7139	46.1326	57.2048	35.9312	71.756	72.0156	82.7955	63.1492	55.7971	44.1204
Smp_027390	Exocyst complex component Sec8	44.0503	36.3696	55.0797	45.6666	49.0327	32.3381	85.0985	95.3507	103.911	114.994	130.965	153.466
Smp_027400	Tyrosine-protein kinase	60.1509	51.5475	73.6457	66.9963	78.6567	28.7449	125.833	146.362	136.696	82.0828	93.8931	75.9057
Smp_027430	Putative ef hand domain family, member A2	32.7589	21.5549	10.0013	14.0852	14.3012	15.2707	40.2458	43.0093	81.4953	24.636	40.02	47.5703
Smp_027450	Tubulin_3 domain-containing protein	67.2	51.0999	74.4004	33.0042	36.7745	21.5587	57.1968	92.22	65.5696	64.597	57.7212	77.5769
Smp_027480	NADH dehydrogenase [ubiquinone] 1 alpha subcomplex subunit 8	74.0572	40.9644	114.56	276.174	192.045	71.8623	237.107	212.186	313.956	146.09	164.251	175.415
Smp_027500	Putative placental protein 25 (PP25)	27.4286	24.9165	12.7289	17.7074	8.17212	14.3725	95.6747	141.171	130.028	13.3649	40.7896	36.4926
Smp_027550	Putative RNA-binding protein	126.903	96.0087	97.0851	104.12	89.8933	28.7449	90.475	147.862	147.809	178.199	169.662	194.377
Smp_027580		0	0	0	0	0	0	0	0	0	0	0	0
Smp_027610	Ribosomal protein S3	2033.53	1872.01	1540.22	1465.51	1015.39	1145.05	506.431	437.385	411.222	560.925	443.599	606.592
Smp_027850	Protein SPT2 homolog	161.984	186.924	134.781	44.7346	16.3442	39.5243	125.833	194.042	121.359	125.987	176.242	137.102
Smp_027870	Transport and Golgi organization protein 1	145.673	183.225	169.503	129.438	103.418	125.759	187.19	158.034	176.527	210.609	243.968	239.903
Smp_027880	Prefoldin subunit 6	359.79	464.35	373.784	181.772	84.6632	108.979	389.978	320.21	308.766	304.052	255.32	323.255
Smp_027910	Synembryn, putative	252.992	329.269	264.197	123.952	83.0696	97.0142	131.729	164.536	118.914	142.559	138.146	237.421
Smp_027920	Tubulin alpha chain	185.426	184.973	399.596	381.754	220.647	53.8968	446.239	417.761	360.633	435.674	411.998	388.77
Smp_027940	Amine GPCR, putative	0.182857	0	0	0	4.08606	0	0.259986	0	0	0	0	0
Smp_027970	ATP-dependent RNA helicase, putative	45.7143	99.6659	39.3232	17.3968	8.17212	7.18623	49.9172	72.0156	61.1242	65.1539	60.7996	68.4185
Smp_027990	Neural gene activation protein	27.8217	22.4502	13.3199	3.75895	7.64093	5.03036	30.1583	29.7965	33.1627	20.3258	16.5467	27.4501
Smp_028030	Putative slit-robo rho gtpase activating protein	183.561	149.727	150.655	87.8538	115.676	118.753	135.712	208.045	198.743	156.291	186.116	187.799
Smp_028050	Pecanex-like protein	12.8183	6.84992	12.7289	1.86394	5.10757	0	14.5592	37.008	12.5916	40.0947	24.6277	14.0643
Smp_028060	SURF6 domain-containing protein	255.086	356.5	266.507	143.834	65.377	68.2692	211.451	192.162	181.15	309.62	268.211	363.586
Smp_028070	Bicaudal D-like protein	150.519	220.54	120.424	54.3525	44.9467	28.7449	139.695	131.529	137.252	102.464	143.148	141.859
Smp_028080	Serine palmitoyltransferase 1	281.573	260.745	139.863	126.748	89.8933	64.6761	164.654	154.153	177.071	143.272	158.618	183.936
Smp_028100	Putative ubiquitin-conjugating enzyme E2 G	324.983	345.182	318.85	395.982	236.991	345.442	391.018	392.085	422.313	368.459	341.324	291.908
Smp_028120	Dynamin-like 120 kDa protein, mitochondrial	80.8138	87.6215	97.2396	74.1103	113.552	71.9701	67.5962	120.526	100.299	124.182	119.29	73.2169
Smp_028130	Protein FAM78A	0	0	0.909206	0	0	3.59312	0	0.83018	0	1.11374	0	0
Smp_028140	Putative proline-serine-threonine phosphatase interacting protein	107.502	105.604	119.461	103.449	36.7745	71.8623	105.159	106.023	86.9186	143.339	172.094	152.399
Smp_028170	UBZ1-type domain-containing protein	169.454	124.473	323.223	439.58	283.981	211.994	309.903	202.044	268.758	323.264	311.948	269.703
Smp_028190	S-methyl-5'-thioadenosine phosphorylase	69.4218	96.5239	95.0121	72.4887	61.2909	29.1761	223.068	152.533	158.089	184.603	219.017	198.894
Smp_028200	Troponin I (TnI), putative	57.8469	73.9048	83.647	38.596	20.4303	59.2864	88.7383	99.0215	131.228	136.244	152.292	92.6587
Smp_028210	Calcyphosine/tpp, putative	94.1532	66.092	29.8492	114.123	118.496	83.3962	43.6776	57.0124	60.3796	58.0705	53.9808	96.6546
Smp_028330	Coiled-coil domain-containing protein 25	224.613	255.483	156.383	109.351	30.6454	93.421	133.976	201.874	159.179	276.743	236.541	348.81
Smp_028340	Ribosome production factor 2 homolog	70.4	74.7494	64.5536	100.342	28.6024	17.9656	107.114	141.031	90.4972	214.518	119.483	219.518
Smp_028360	Tubulin epsilon chain, putative	42.9715	41.3867	61.826	83.2561	106.238	86.2348	96.7146	128.528	148.921	70.7226	73.8831	45.2952
Smp_028410		300.252	197.186	345.598	516.983	508.02	319.787	355.14	394.086	394.829	341.874	384.038	259.511
Smp_028430	Anaphase-promoting complex subunit 11	48.7589	28.7173	36.441	55.7816	21.7787	40.4226	88.2599	88.6893	90.0193	116.943	109.539	69.1962
Smp_028440	Adenosylhomocysteinase	117.257	79.9861	103.65	170.551	136.883	28.7449	181.21	177.369	164.48	211.611	196.768	181.181
Smp_028490	1-acyl-sn-glycerol-3-phosphate acyltransferase epsilon	22.4	2.53388	7.27365	20.348	12.2582	3.59312	115.434	94.0204	126.694	17.8199	50.7946	24.8193
Smp_028500	Caspase-3	43.7303	29.0467	86.02	183.884	67.2565	91.0136	163.916	160.535	194.419	208.548	205.857	149.95
Smp_028650	Rho-GAP domain-containing protein	49.5269	28.5737	35.459	40.4351	12.2582	17.9656	108.154	115.025	111.691	105.059	124.062	75.8147
Smp_028670	Putative carbonic anhydrase II (Carbonate dehydratase II)	43.584	34.7226	20.9117	119.106	98.0654	61.083	33.2781	76.0165	104.467	79.7662	70.035	92.3857
Smp_028690	Transporter	8.75886	7.77056	6.81905	12.0846	21.4518	9.98886	12.9993	21.0046	39.4529	38.6469	20.1639	24.8855
Smp_028730	Mannose-1-phosphate guanyltransferase	122.386	204.146	179.141	54.104	68.7684	74.8446	202.269	200.043	168.925	110.26	160.08	96.9607
Smp_028800	PDZ domain-containing protein	30.5829	22.6191	21.139	78.8696	46.2951	44.0157	48.6797	69.015	49.0883	79.911	79.0241	72.6626
Smp_028850	Transmembrane protein	34.0389	55.7538	52.3794	24.5419	35.753	14.3725	23.9187	6.0013	5.55675	23.7561	34.6327	32.3478
Smp_028860	Nucleic-acid-binding protein from transposon X-element	2.12114	1.77372	0	0	0	0	0	0	0	0	0	2.06828
Smp_028870	Saposin B-type domain-containing protein	7.79886	8.02395	16.8203	11.1837	4.08606	3.59312	75.9158	33.5073	51.1221	18.9336	36.5567	20.0209
Smp_028930	Thioredoxin domain containing protein 9-related	39.3966	55.7453	34.7771	43.492	16.3442	28.7449	71.756	121.026	97.7988	82.4169	70.8046	72.3896
Smp_028940	Trafficking protein particle complex subunit	15.8446	24.7053	39.0959	50.5315	59.2479	25.583	86.4608	104.023	81.1285	95.7818	80.1939	54.7017
Smp_028980	ER membrane protein complex subunit 3	20.1143	16.0479	103.65	75.4897	106.238	46.7105	159.631	136.03	155.956	130.865	143.918	117.478
Smp_028990	Serine/threonine-protein phosphatase	50.2857	57.8569	108.65	98.994	49.0327	71.8623	122.713	137.03	106.69	139.218	134.683	95.1407
Smp_029040	Protein unc-50 homolog	14.9303	6.75701	57.28	70.5191	65.377	17.9656	89.955	78.017	97.7988	57.3577	75.4223	32.8194
Smp_029060	Ubiquinone biosynthesis O-methyltransferase, mitochondrial	68.2515	51.4462	82.8287	85.7662	82.2115	66.1852	118.553	134.029	132.473	67.9383	77.7312	56.3729
Smp_029070	RING-type domain-containing protein	34.2126	50.6776	79.1009	50.3264	20.4303	35.9312	100.874	87.0189	71.1264	144.786	125.155	90.1768
Smp_029100	Multifunctional methyltransferase subunit TRM112-like protein	43.584	26.1834	101.149	101.169	40.8606	57.4899	99.8344	131.028	106.812	159.265	140.07	108.518
Smp_029160	Putative ribonuclease p/mrp subunit	16.5669	12.3147	21.5209	33.1906	9.19363	39.5243	83.4554	45.0098	64.4583	63.8508	70.2274	39.3882
Smp_029210	Putative f-box/leucine rich repeat protein	22.4	30.3643	50.3064	65.5486	44.9467	28.7449	87.8751	106.523	100.021	115.272	99.6652	56.5301
Smp_029240	Protein arginine N-methyltransferase 1	241.216	302.376	594.512	527.446	451.51	481.478	256.866	315.068	283.95	419.881	329.395	323.305
Smp_029360	Amino acid transporter, putative	16.4114	13.2606	28.64	19.882	16.3442	5.38968	30.1583	42.2592	27.7837	44.2713	35.2715	31.5784
Smp_029370	RWD domain-containing protein	65.4446	111.981	92.739	35.4149	12.2582	11.6776	97.2346	109.854	81.1285	90.4359	87.9286	93.5522
Smp_029390	Vacuolar proton pump subunit B	79.0492	62.08	116.833	132.961	122.582	190.435	133.113	166.036	260.611	120.284	128.01	106.723
Smp_029400		99.0446	47.2991	48.6425	264.058	171.615	97.0142	103.214	67.0146	64.825	442.846	339.624	438.665
Smp_029470	Thimet oligopeptidase (M03 family)	26.0572	26.1158	11.1378	2.79591	6.12909	3.59312	23.3987	21.5047	11.947	14.0777	15.7771	17.8368
Smp_029500	Thimet oligopeptidase (M03 family)	322.588	444.113	258.915	76.8938	41.6778	105.099	393.223	423.092	312.2	220.243	175.472	131.608
Smp_029670	DUF115 domain-containing protein	58.9257	106.153	102.74	48.9782	20.4303	35.9312	98.7945	120.526	89.4636	102.899	97.6103	95.968
Smp_029700	Nkap_C domain-containing protein	58.3955	89.9105	84.9381	56.5893	16.3442	14.3725	77.9957	114.525	75.0161	96.0603	132.459	115.964
Smp_029740	Succinate dehydrogenase assembly factor 2, mitochondrial	115.566	102.428	110.469	147.922	77.6351	44.3031	53.3802	92.02	86.6853	83.5307	68.111	85.6266
Smp_029750	Pre-rRNA-processing protein TSR2 homolog	13.7143	25.3388	58.6438	34.1723	8.17212	21.5587	51.9971	99.0215	100.577	98.0093	66.1869	60.253
Smp_029800	Putative 4 G protein	40.9326	46.5558	61.826	73.9364	34.7315	32.3381	97.7546	91.0198	77.0499	131.422	134.683	126.024
Smp_029820	60S acidic ribosomal protein P2	2121.88	2126.84	2528.18	2060.23	2741.99	1545.9	753.76	641.309	745.571	659.937	636.295	591.7
Smp_029850	Putative 3-5 exonuclease eri1	43.2915	50.458	59.0984	77.6643	49.0327	35.9312	102.258	117.025	106.69	139.218	143.148	124.27
Smp_029890	Septin	410.953	667.373	716.509	274.621	158.662	277.568	357.74	347.576	246.197	288.871	383.269	355.537
Smp_029900	Peptidyl-prolyl cis-trans isomerase	140.608	143.206	162.748	236.398	136.188	122.166	193.429	199.043	165.813	283.581	193.281	181.181
Smp_029940	Putative ubiquitin conjugating enzyme	122.03	80.7632	135.654	140.815	98.0654	113.183	169.511	165.456	167.814	142.002	158.695	86.8676
Smp_029970	t-SNARE coiled-coil homology domain-containing protein	27.6114	32.5181	36.3683	32.619	28.6024	17.9656	54.077	91.0198	75.9385	96.8956	61.1844	72.8033
Smp_029990	Putative dedicator of cytokinesis protein 1 (DOCK1)	31.7714	36.3189	41.8235	41.628	24.5164	21.5587	60.3166	88.0191	57.6012	79.6326	78.5008	56.4639
Smp_030000	Leucine aminopeptidase (M17 family)	55.2229	54.9683	50.9156	70.4384	25.211	28.7449	271.633	257.916	256.166	95.225	140.155	78.6855
Smp_030010	CCDC92 domain-containing protein	119.479	152.523	99.1035	32.619	20.4303	39.5243	81.6355	98.0213	91.6863	118.803	104.414	200.788
Smp_030020	FH2 domain-containing protein	14.9303	13.514	48.1879	47.2199	24.5164	17.9656	46.7974	86.0187	74.4604	80.1894	70.8046	29.3695
Smp_030030	Beta-amyloid binding protein-related	0	1.12335	0	0	0	0	0	0	0	1.11374	0	0
Smp_030110	Homeobox domain-containing protein	47.3875	61.1172	106.532	75.9929	76.6136	62.8795	85.2753	94.5505	65.5696	99.1231	96.9715	62.6026
Smp_030150	Putative homer	29.1017	27.7291	53.9432	45.9772	14.3012	21.5587	108.154	132.029	153.366	116.943	96.2019	60.8073
Smp_030180		8.22858	6.3347	20.0025	30.4444	32.6885	25.1518	78.5156	80.0174	73.3491	46.7772	70.035	28.1285
Smp_030220	Putative phosphoglycolate/pyridoxal phosphate phosphatase	41.1429	44.4442	60.0076	32.9296	12.2582	17.9656	82.1554	118.026	112.246	65.7108	64.6477	35.5743
Smp_030250	Nuclear transcription factor Y subunit	44.8	30.7951	82.7378	104.381	46.2951	46.7105	105.034	144.531	122.248	159.911	126.217	105.341
Smp_030260		37.0286	24.4942	75.4641	97.2356	49.0327	28.7449	141.172	161.565	163.035	131.978	131.989	88.729
Smp_030280	C64 protease (C64 family)	68.1143	67.9755	99.1035	75.179	78.1255	40.71	88.3951	129.028	91.6863	106.919	73.1135	64.8032
Smp_030290	Prefoldin subunit 2	238.126	212.364	321.704	324.376	330.971	172.47	299.503	220.188	232.828	272.867	242.814	275.428
Smp_030320	Putative f-box protein FBW7	35.5383	37.569	32.8587	35.1912	15.6496	14.3725	127.913	131.028	113.358	111.374	98.5108	41.622
Smp_030330	aminoacyl-tRNA hydrolase	135.314	143.164	177.75	143.263	81.7212	57.4899	101.134	180.369	114.469	118.424	131.604	109.205
Smp_030350	Subfamily S1A unassigned peptidase (S01 family)	6.85715	5.06776	4.39147	3.10657	14.3012	14.9833	79.5556	46.5101	32.2291	1.85995	2.56282	3.30924
Smp_030370	Calreticulin	1065.41	1145.53	814.203	310.029	142.685	262.298	742.862	630.487	552.919	464.386	384.115	548.589
Smp_030400	Camp-dependent protein kinase type I-beta regulatory subunit, putative	48	37.6534	39.5505	54.0543	40.8606	28.7449	98.2745	99.3516	85.0182	73.507	78.5008	70.735
Smp_030440		133.97	91.9038	72.3546	112.197	61.2909	57.8492	378.653	302.066	383.416	84.6444	110.825	158.389
Smp_030500	Glycerol-3-phosphate dehydrogenase [NAD(+)]	415.369	145.402	332.706	1059.02	1570.11	1371.46	338.616	205.985	340.44	410.414	375.642	255.688
Smp_030690	Elongation factor 1-beta, putative	753.363	707.907	718.7	852.921	930.028	475.297	584.801	452.298	481.437	443.882	467.118	453.085
Smp_030710	Serine/threonine-protein phosphatase	19.5017	21.1157	0	1.24263	0	0	10.3994	8.00174	3.88972	8.90994	12.3138	64.5302
Smp_030730	Tubulin beta chain	1240.56	1368.68	1506.1	1039.72	858.073	614.423	690.147	661.704	701.084	536.456	581.506	540.854
Smp_030760	NADPH--cytochrome P450 reductase	24.0732	24.4942	42.7327	27.9591	20.4303	28.7449	106.074	122.527	111.502	90.2131	60.03	55.5456
Smp_030780	Putative ubiquitination factor E4a	118.857	131.162	134.744	167.463	151.184	79.0486	197.849	255.806	215.969	265.817	228.768	305.302
Smp_030830	Rna-binding ras-gap sh3 binding protein related	185.216	174.922	257.815	262.611	104.195	138.946	281.648	213.276	181.517	303.818	233.363	166.107
Smp_030860	Putative arsenite-resistance protein	82.5875	120.596	68.6451	61.7151	16.3442	14.3725	104.202	122.727	81.3508	100.46	163.674	199.961
Smp_030870	PSP1 C-terminal domain-containing protein	127.634	91.0085	84.5562	101.479	171.615	158.097	179.39	174.138	236.251	18.9336	54.8967	46.3294
Smp_030910	Dynein light chain	37.8789	13.6829	22.7302	5.74715	0	14.3725	44.7175	124.027	90.0193	7.7962	30.015	20.6828
Smp_030920	Mitochondrial import receptor subunit TOM22 homolog	210.359	157.666	144.718	242.71	89.8933	104.2	232.947	253.055	236.94	345.371	265.002	320.004
Smp_030930	2-(3-amino-3-carboxypropyl)histidine synthase subunit 1	42.7977	39.6974	58.1892	39.9691	20.4303	21.5587	44.7175	68.5149	47.788	67.3814	67.7262	73.6554
Smp_031000	Putative cullin	104.475	102.622	180.023	107.071	100.108	122.166	163.791	211.546	175.193	153.696	168.8	90.9214
Smp_031010	RNA helicase	31.616	48.9883	47.406	28.5804	20.4303	26.3375	61.0966	90.0196	62.2356	65.1539	78.116	82.3174
Smp_031020	Nuclear receptor domain-containing protein	2.28572	10.5578	14.5473	4.3492	0	0	18.199	34.0074	8.8908	13.9218	10.3898	5.998
Smp_031040	ribonuclease Z	40.576	33.5317	47.7333	32.3953	12.2582	5.38968	71.756	70.5153	53.3448	126.22	99.1496	121.184
Smp_031050	BSD domain-containing protein	142.784	119.092	79.1009	128.612	94.7966	190.435	142.472	139.03	158.29	301.913	211.413	321.782
Smp_031070	Gamma-tubulin complex component	23.3143	15.2033	42.2781	26.0952	28.6024	17.9656	60.3166	85.5186	95.665	53.8272	52.3339	25.0261
Smp_031100	Putative liquid facets	69.4858	67.8319	58.5074	70.7987	65.1727	74.4853	116.993	130.028	122.804	99.9584	78.5008	63.3306
Smp_031180	Phospholipase A protein	0	0	0	0	0	0	0	2.20048	0.555675	1.67061	0.769615	0
Smp_031190	Phosphatidylcholine-sterol acyltransferase (Lecithin-cholesterol acyltransferase)/ Phospholipase A	2.44114	0.63347	1.36381	0	1.3484	0	5.19971	2.00043	4.4454	0	1.53923	0.082731
Smp_031220	Solute carrier family 35-related	3.95886	3.37851	4.54603	5.90248	0	0.898279	35.358	19.0041	15.5589	24.5023	20.7796	6.61848
Smp_031270	Novel acetylcholine receptor chaperone	16.9143	20.7609	25.6396	11.805	4.08606	7.18623	37.4379	52.0113	30.0064	45.1066	33.0935	33.9197
Smp_031300	Putative universal stress protein	83.1635	74.3271	59.0984	182.586	138.926	71.8623	140.392	154.694	157.534	239.644	189.71	161.598
Smp_031310	40S ribosomal protein S26	746.807	666.917	1601.42	1704.97	1073.94	528.188	708.721	500.609	505.664	700.176	593.497	586.323
Smp_031360	Putative cap binding protein	84.2698	76.0164	79.7101	50.1214	16.3442	57.7773	110.057	148.492	134.407	145.9	136.222	146.434
Smp_031390	Longin domain-containing protein	1.29829	0.734825	0.754641	1.24263	2.04303	1.43725	0	1.00022	2.2227	1.11374	0.0846577	2.06828
Smp_031560	Bcl2-associated athanogene, putative	24.9509	37.8308	69.0815	51.8673	20.4303	25.1518	102.954	146.032	151.144	126.076	98.126	64.9438
Smp_031570	60S ribosomal protein L18, putative	1000.45	982.596	1513.73	1192.27	920.794	605.728	533.802	447.887	395.463	686.6	528.303	636.731
Smp_031590		77.824	60.1543	87.893	89.8855	95.3278	97.0142	177.83	230.88	225.048	99.4015	128.526	97.9866
Smp_031680	NAChR subunit (ShAR1-alpha-like)	65.5269	40.6856	25.8669	49.3945	44.9467	64.6761	83.1954	86.0187	121.415	114.248	129.68	109.842
Smp_031690	Coiled-coil domain-containing protein 43	74.1669	32.2394	42.6145	66.7913	61.2909	38.3386	115.954	126.027	116.692	128.359	140.84	160.895
Smp_031710	Putative nadh-ubiquinone oxidoreductase 42 kD subunit	238.51	249.427	239.121	134.017	184.894	143.725	135.536	192.392	232.228	109.704	101.312	128.332
Smp_031720	Histone H2A	264.704	252.594	348.226	230.507	196.131	270.669	220.468	223.048	235.606	124.739	157.771	154.409
Smp_031730	Signal peptidase complex catalytic subunit SEC11	115.2	64.1916	227.302	225.537	122.582	147.318	281.97	274.06	321.18	351.943	260.13	184.49
Smp_031770		303.552	234.451	123.288	514.442	459.682	338.939	204.286	193.742	304.043	177.987	259.899	381.762
Smp_031880	Basigin related; Basigin related; Ig domain-containing protein; Ig domain-containing protein	64	30.4065	138.499	275.242	177.049	349.718	339.167	295.564	547.34	208.27	248.586	118.165
Smp_031920	Luc7-like protein 3	278.574	475.592	837.988	368.334	373.874	374.87	342.484	256.886	191.152	336.35	337.346	258.948
Smp_031950	Programmed cell death protein 10	158.281	154.592	112.742	97.5463	74.2437	43.1174	112.314	155.034	130.028	101.351	143.918	114.996
Smp_031990	Glutamyl-tRNA(Gln) amidotransferase subunit A,putative	10.0571	11.4025	39.0959	26.2195	23.8217	10.7794	29.1184	56.0122	64.4583	42.3222	30.015	19.8554
Smp_032000	Subfamily C14A unassigned peptidase (C14 family)	29.3852	29.5619	18.1841	11.1837	4.08606	10.7794	69.6761	106.023	81.1285	39.1703	16.9315	31.4378
Smp_032060	SJCHGC06168 protein	129.984	167.261	338.798	282.387	170.92	198.52	405.401	408.259	333.005	340.159	311.563	298.717
Smp_032120	Ribonuclease P	88.8229	82.2666	73.9457	75.1976	44.9467	37.7277	75.3958	91.85	56.1231	82.2721	81.0636	84.3525
Smp_032150	Neuroendocrine differentiation factor, putative	35.6572	26.4621	68.6451	67.5679	61.2909	83.8274	109.194	99.0215	121.137	128.637	93.8931	62.0483
Smp_032180	ADP-ribosylation factor	115.392	99.4125	150.046	120.355	70.8114	152.707	236.41	206.835	230.794	135.13	115.027	129.747
Smp_032230	TPR_REGION domain-containing protein	56.0732	57.291	95.0121	83.5667	63.3339	79.0486	148.712	132.029	136.696	128.08	145.073	59.8393
Smp_032240	EH domain-containing protein	39.9543	23.9283	86.8292	83.983	40.166	39.5243	107.114	108.524	116.136	140.699	117.366	92.8573
Smp_032250	Family S12 unassigned peptidase (S12 family)	43.4286	22.0279	70.0089	35.4149	24.5164	10.7794	42.6376	60.013	68.9037	47.8909	47.7162	27.8555
Smp_032260	Ribosomal protein L15	389.477	670.236	1713.34	1730.68	837.642	847.976	803.584	445.887	409.11	678.024	616.385	322.725
Smp_032280	RNA-binding protein MEX3B	248.796	219.113	218.11	72.4017	81.1492	68.6285	181.709	301.456	198.376	145.789	127.294	194.327
Smp_032310	Actin-related protein 2/3 complex subunit 3	29.2572	23.6495	100.922	120.535	40.8606	104.2	205.909	186.04	234.495	243.91	187.786	106.202
Smp_032320		100.453	89.5304	417.326	267.165	114.41	123.963	344.044	293.734	301.542	269.526	278.601	192.59
Smp_032370	Putative short chain dehydrogenase	1.82857	0.844626	1.81841	0.155329	0	0	2.16308	2.08045	0	6.03648	0.192404	1.58844
Smp_032420	Rhomboid-like protein	99.9589	125.495	167.749	51.5691	65.7856	93.421	172.454	175.038	189.318	98.0093	106.207	140.229
Smp_032480	Putative stromal antigen	72.768	97.7993	108.705	48.4501	25.5787	47.1417	75.5726	103.022	92.242	100.281	108.323	85.9906
Smp_032490	Putative tropomyosin	18.0114	17.1037	33.186	29.8231	0	3.59312	31.1983	52.0113	25.561	69.052	50.7946	28.1285
Smp_032500	DNA replication licensing factor MCM7	44.8	44.7652	79.1009	42.8707	49.0327	14.3725	70.8409	118.526	43.6205	82.016	73.5906	30.6105
Smp_032510	Putative importin-beta 3	159.57	247.577	220.546	258.777	213.824	313.787	271.945	261.227	240.607	347.766	299.219	249.79
Smp_032520	Putative lysosome-associated membrane glycoprotein	65.92	70.5939	85.4654	91.3332	102.969	21.5587	117.513	138.03	178.372	121.398	117.751	89.9038
Smp_032580	Proteasome subunit alpha type	136.686	118.248	357.045	178.938	98.0654	176.063	198.629	214.047	190.041	213.282	170.193	124.063
Smp_032640	thiamine diphosphokinase	1.82857	4.22313	10.0013	15.5329	12.2582	10.7794	24.9586	21.0046	30.0064	30.071	24.6277	18.6145
Smp_032670	Egg protein C122-like	864.54	593.206	1417.62	2998.41	1911.13	670.116	687.142	360.408	506.998	1302.49	981.144	1530.94
Smp_032720	Conserved secreted protein	36.8	38.8528	25.5578	21.0191	24.5164	7.18623	79.0356	78.017	77.2388	7.7962	25.3973	33.0924
Smp_032760	40S ribosomal protein S11	825.573	1013.68	1347.39	977.849	605.881	555.532	544.233	425.402	441.006	465.177	412.306	424.137
Smp_032770	Putative cassette chromosome recombinase b	5.02857	12.416	12.7289	12.4263	4.08606	7.18623	40.9009	46.01	48.8994	34.526	48.4858	32.5381
Smp_032780	dolichyl-phosphate beta-glucosyltransferase	24.6857	12.6356	40.0051	60.4228	16.3442	14.3725	145.592	114.025	83.3512	110.26	124.678	92.9317
Smp_032790		131.557	106.668	121.834	272.744	175.701	202.4	288.064	189.541	257.255	148.083	192.512	106.475
Smp_032800	WD40 repeat-containing protein SMU1	93.4949	90.7804	52.9158	53.433	65.377	25.1518	148.712	116.025	165.035	108.59	116.212	71.3141
Smp_032810	dTMP kinase	170.496	173.241	223.192	179.212	204.303	102.979	200.449	163.376	181.372	186.429	179.936	276.661
Smp_032820	WD40 repeat-containing protein SMU1	120.174	140.039	154.747	171.949	93.9794	143.725	142.472	179.039	142.408	202.144	214.338	144.184
Smp_032920	Putative ob fold nucleic acid binding protein	86.0435	69.2594	107.286	148.879	167.528	129.352	200.189	174.038	183.928	191.564	145.457	133.611
Smp_032930	UV radiation resistance-associated protein	182.226	191.308	190.933	129.233	98.0654	118.573	168.991	143.031	117.058	174.267	164.19	229.165
Smp_032950		535.04	322.647	417.326	830.852	686.458	499.443	604.206	387.414	505.664	496.729	555.278	343.714
Smp_032970		0	0.844626	0	0.155329	0	0	0	3.00065	0	1.11374	0.769615	0.206828
Smp_032980		0	0	0	0	0	0	0	0	0	0	0	0
Smp_032990		0	0	0.909206	0	0	0	0	0	0	0	0	0
Smp_033000		16.4572	0	8.18286	81.7028	40.8606	53.8968	41.5977	33.0072	38.8972	129.194	88.121	83.5583
Smp_033010	Similar to 16 kDa calcium-binding protein	7.31429	10.1355	5.45524	49.3945	20.4303	7.18623	31.1983	12.0026	25.561	45.1066	50.279	41.258
Smp_033020	Putative anti-silencing protein	37.1566	42.0877	82.2832	42.56	12.2582	21.5587	113.354	147.172	140.03	95.7818	71.5742	76.1125
Smp_033040	Putative l-lactate dehydrogenase	15.5429	8.44626	13.6381	34.8681	32.6885	14.3725	38.4779	22.0048	26.6724	48.0802	44.6377	47.3221
Smp_033050	DNA topoisomerase I	676.755	969.758	510.065	245.612	183.873	255.111	310.766	435.625	268.391	370.965	506.407	512.668
Smp_033110	Putative zinc finger protein	16.4572	10.9801	40.9143	32.9296	12.2582	17.9656	84.2353	125.027	114.747	81.3032	77.7312	23.992
Smp_033140	tRNA-intron lyase	12.8	22.8049	48.3152	42.3177	8.17212	16.169	60.3166	86.0187	72.2377	75.7345	106.207	60.4929
Smp_033210	CDP-alcohol phosphatidyltransferase	8.22858	9.56962	27.2762	24.2312	9.52052	0	52.5171	42.5092	40.5643	28.4004	26.9365	24.4056
Smp_033250	C-type lectin domain-containing protein	3.65714	0.844626	1.81841	0	0	0	2.07988	0	0	0	0.769615	0.82731
Smp_033260	Family C48 unassigned peptidase (C48 family)	36.2972	54.0476	38.9413	22.9886	16.3442	17.9656	35.358	46.01	75.5718	82.6954	69.2654	127.133
Smp_033330		28.4526	10.1355	94.5575	121.778	167.528	107.794	91.7229	109.024	185.04	100.237	100.05	52.9478
Smp_033350	Putative peptide n-glycanase (Pngase)	127.086	102.158	72.5092	62.4421	93.9794	120.369	118.813	138.03	185.595	77.4051	98.8956	78.5945
Smp_033380	SHR-BD domain-containing protein	0	0.844626	0	0	0	0	0.343181	0	0	1.11374	0	0
Smp_033400		409.838	298.271	424.272	1097.94	963.616	593.763	514.251	385.084	512.654	365.029	426.752	299.801
Smp_033530	carbonyl reductase (NADPH)	180.023	159.313	154.074	269.352	284.431	271.568	308.967	245.723	298.508	294.629	237.296	200.176
Smp_033540	carbonyl reductase (NADPH)	100.142	80.3071	130.926	112.725	46.9897	97.0142	313.543	284.562	301.731	222.192	191.249	120.853
Smp_033590	RING finger protein 113A	55.9543	72.9166	69.0997	30.4444	24.5164	3.59312	37.4379	50.0109	28.8951	59.0283	78.5008	93.3454
Smp_033600	Ribonuclease III, putative	17.8286	15.2033	27.2762	21.8143	8.17212	7.18623	23.9187	46.01	46.121	46.2203	48.8706	48.8113
Smp_033610	NADH dehydrogenase [ubiquinone] 1 beta subcomplex subunit 7	191.141	170.615	236.166	352.546	249.25	276.67	386.858	322.57	390.084	239.822	278.601	180.767
Smp_033620	Transmembrane protein	112.073	109.801	95.4667	139.174	44.9467	93.421	274.545	243.053	227.271	264.113	216.262	188.527
Smp_033660	N-acetylglucosamine-6-phosphate deacetylase	20.1143	14.3586	25.4578	29.8231	16.3442	7.18623	30.1583	51.0111	58.9015	37.8672	23.8581	14.0643
Smp_033670	ATP synthase subunit gamma, mitochondrial	303.9	334.092	583.892	617.76	596.565	255.111	405.265	368.08	378.014	337.742	290.399	268.247
Smp_033680	Spliceosome-associated protein CWC15 homolog	106.149	137.277	46.915	45.0453	28.6024	21.5587	82.1554	92.22	81.1285	80.557	95.4323	103.927
Smp_033700	DNA photolyase, putative	18.7429	14.3586	26.367	18.6394	28.6024	14.3725	47.8373	68.0148	26.6724	47.1447	43.0985	32.6787
Smp_033710	RNA helicase	55.7715	60.2472	106.377	77.6643	20.8389	21.5587	87.3551	139.03	104.467	128.08	120.06	107.55
Smp_033760	HEAT repeat protein	67.6572	87.8411	104.559	153.825	93.9794	93.421	170.551	181.539	202.266	227.359	189.325	134.14
Smp_033770	Pentatricopeptide repeat-containing protein	105.097	88.4915	107.286	67.5679	24.5164	41.3208	91.8581	168.537	148.921	118.057	114.865	99.0704
Smp_033870	MSP domain-containing protein	34.1303	27.7291	56.3708	15.1166	16.3442	12.5759	108.279	138.03	100.021	46.2203	56.1819	38.5609
Smp_033930	Phosphatidylcholine transfer protein, putative	64	17.7372	31.3676	255.025	161.726	137.724	143.512	96.0209	138.919	216.066	243.352	222.546
Smp_033950	Mothers against decapentaplegic homolog	53.5955	67.739	84.1016	42.6284	32.6885	41.3208	101.082	141.281	128.361	82.6397	93.0157	101.925
Smp_033970	Putative flotillin-2	168.759	124.794	146.382	204.139	165.24	268.873	229.827	255.385	286.884	214.395	319.775	256.83
Smp_033990	Putative dynactin subunit P25	87.8629	73.3051	114.487	105.797	118.496	61.083	184.59	176.288	192.263	131.978	131.604	72.4889
Smp_034000	Ubiquitously transcribed sex (X/Y) chromosome tetratricopeptide repeat protein-related	113.746	116.55	117.742	99.4102	108.281	108.979	100.354	162.235	147.065	134.206	133.528	184.515
Smp_034080	Putative erythrocyte membrane protein	108.041	67.5363	28.4854	41.1621	25.8648	20.373	105.034	110.394	82.6844	48.3587	99.6652	183.431
Smp_034090	BTB domain-containing protein	24.9874	16.8925	30.0038	39.7641	12.2582	7.18623	44.7175	62.0135	56.6788	72.5826	61.5692	38.3293
Smp_034100	DNA-directed RNA polymerase subunit	24.192	23.2272	47.8424	64.9894	61.2909	34.1346	31.1983	43.2594	44.454	56.244	45.4073	41.9198
Smp_034120	Synaptosomal-associated protein	156.773	182.819	164.339	127.127	95.0009	62.8795	174.71	229.55	252.832	155.178	220.11	218.476
Smp_034190	RNA helicase	401.957	439.197	539.496	697.966	894.152	551.4	548.829	613.463	682.369	548.184	499.819	383.425
Smp_034270	SCA7 domain-containing protein	33.5452	24.0718	37.2775	25.449	4.65811	7.18623	74.3559	96.0209	66.681	104.135	71.5742	43.8474
Smp_034300	ETS domain-containing protein	73.5543	98.948	23.4121	22.1498	45.0284	28.6731	20.4245	52.6414	25.7277	51.867	28.622	50.9375
Smp_034400	Adaptor-related protein complex	47.2137	77.5282	89.4023	49.5995	40.8606	86.2348	119.073	107.523	121.782	106.362	84.6577	76.9398
Smp_034410	Cathepsin F (C01 family)	45.3577	43.1435	26.467	14.9115	14.3012	7.18623	99.8344	103.022	75.5718	71.2795	57.7212	33.1834
Smp_034420	DIF_6	121.472	63.9382	115.769	433.727	308.824	306.313	256.377	245.303	390.273	209.662	262.631	139.931
Smp_034430	Putative mitochondrial ribosome protein	19.6572	27.6615	40.4597	42.2494	26.5594	17.9656	54.597	70.3453	59.2683	43.2466	55.6663	35.2434
Smp_034450	Round spermatid basic protein 1-like protein	126.683	175.86	163.293	54.0543	34.7315	98.1999	171.59	120.026	150.032	129.038	140.07	105.168
Smp_034490	proteasome endopeptidase complex	78.1715	92.0643	204.571	211.868	169.571	79.0486	359.82	260.557	252.276	268.2	281.164	201.516
Smp_034500	Putative dual specificity protein phosphatase	13.8972	26.4115	42.2781	63.9953	20.4303	14.3725	83.1954	72.0156	72.2377	117.31	100.05	76.2284
Smp_034530	Hes-B related	38.8846	17.7372	25.9124	38.8073	36.7745	7.18623	126.353	117.025	103.356	96.8956	71.5742	44.9478
Smp_034550	Putative alpha-actinin	25.6	31.9522	20.9117	42.2494	20.4303	14.3725	34.3181	64.0139	67.7923	55.9655	42.3289	66.4578
Smp_034610	Innexin	7.94515	5.68433	2.69125	3.67818	8.17212	4.77885	5.02292	3.33072	8.8908	2.41682	2.69365	3.88836
Smp_034660	Cytohesin-related guanine nucleotide-exchange protein	46.0526	26.6902	51.6702	32.153	20.4303	50.3036	90.9949	142.731	115.247	77.4385	78.6932	40.1245
Smp_034670	Tubulin gamma chain	28.6446	25.7442	24.7759	25.4739	18.3873	0	41.5977	53.0115	65.0139	81.3032	42.7137	35.988
Smp_034680	Chitin-binding type-2 domain-containing protein	23.8812	11.8248	9.09206	21.541	14.6281	11.6776	49.9172	33.0072	48.8994	101.44	90.299	155.534
Smp_034700	Sco1-related	68.5715	57.2234	56.5981	83.1505	53.1188	10.7794	91.1405	92.02	87.7966	114.426	81.7101	120.87
Smp_034840	14-3-3 epsilon	717.879	603.266	677.631	866.447	550.883	767.562	498.132	509.251	598.617	339.847	351.714	357.547
Smp_034850	Twik family of potassium channels-related	70.4	18.0074	26.367	253.496	111.345	114.98	69.6761	59.0128	118.914	185.995	150.591	194.798
Smp_034860	Putative nuclear receptor	8.15543	2.81261	0	3.23083	13.0754	4.4914	11.9177	5.00109	3.70079	21.9073	20.01	14.0643
Smp_034870	AP complex subunit beta	389.87	488.76	291.964	242.437	180.277	256.908	243.346	348.156	354.332	233.518	253.203	205.793
Smp_034920	Putative dynein heavy chain	413.715	371.475	219.728	244.978	109.098	257.195	558.272	424.762	367.668	175.782	370.57	406.689
Smp_034940	Centromere protein F	613.541	776.414	553.588	419.493	143.012	388.344	435.819	511.361	364.334	617.325	700.542	748.922
Smp_034980	Serine/threonine-protein phosphatase 1 regulatory subunit 10	356.105	341.094	275.944	126.127	73.5491	75.4555	397.778	316.239	285.617	343.589	434.448	402.553
Smp_035000	Transmembrane protein 242	14.6286	9.45981	25.4578	81.5972	53.936	28.7449	77.9957	61.0133	91.1307	93.9887	95.4323	65.3575
Smp_035010	Chibby homolog 1	295.296	153.367	83.0378	110.234	124.625	61.083	106.074	150.063	158.456	151.669	130.065	189.346
Smp_035020	Tetraspanin	58.6697	20.271	65.3083	127.73	58.5532	35.9312	92.5548	100.162	128.361	174.991	112.364	95.1407
Smp_035030	RNA helicase	184.832	177.929	201.135	152.818	98.0654	154.504	204.869	232.08	189.852	209.384	158.541	147.245
Smp_035040	Ig-like domain-containing protein	12.1874	2.95619	3.63683	18.6394	4.08606	10.7794	17.679	33.8374	46.6767	7.04999	5.77212	15.3052
Smp_035080	N-acetylglucosaminylphosphatidylinositol deacetylase	16.6126	29.5619	24.9395	16.4648	8.17212	21.5587	53.3802	53.0115	38.8972	32.2985	30.269	17.3735
Smp_035090	Putative hepatoma up-regulated protein	41.3623	28.3794	51.2974	47.5678	24.5164	25.7626	46.4022	48.1805	53.3448	65.7999	59.7222	72.0422
Smp_035110	Charged multivesicular body protein 7	37.8789	41.5303	43.6419	51.1963	28.6024	10.7794	60.3166	90.5197	77.7945	96.8956	84.6577	88.9358
Smp_035150	Telomere length and silencing protein 1 homolog	83.712	91.2196	99.1035	40.3854	20.4303	21.5587	89.435	105.163	77.7945	100.237	59.6452	103.554
Smp_035180	Putative voltage-gated potassium channel	11.2	18.0159	23.6394	22.9886	11.2367	11.9651	12.4793	19.0041	13.8919	15.9599	24.2429	41.986
Smp_035190	Putative ras GTP exchange factor, son of sevenless	144.375	114.962	35.9864	26.9899	120.171	144.767	6.47884	14.5732	16.3257	25.527	20.2871	56.0668
Smp_035200	Putative hsp40, subfamily A, members 1,2,4	983.607	883.158	1131.05	1204.57	759.313	963.243	739.399	583.727	612.576	697.269	557.463	742.445
Smp_035210	Paramyosin	722.396	679.578	220.137	336.311	425.522	626.244	331.825	268.388	254.321	209.027	441.182	700.169
Smp_035220	Kinesin-like protein	148.636	220.996	168.958	39.8387	28.6024	22.7444	220.468	124.857	56.3454	60.2757	143.533	140.742
Smp_035250	Methyltranfer_dom domain-containing protein	5.48572	2.53388	0	10.5623	8.17212	7.18623	5.19971	9.00196	13.3362	20.0474	16.9315	19.9547
Smp_035260	Epidermal growth factor receptor kinase substrate eps8-related protein	57.6915	16.8925	93.6483	165.754	69.463	97.0142	126.873	126.027	151.144	319.644	286.166	363.57
Smp_035270	Malate dehydrogenase	695.863	558.349	670.394	691.964	402.967	725.558	692.747	510.051	608.264	336.328	428.383	259.42
Smp_035280	Adenylyltransferase and sulfurtransferase MOCS3 homolog	29.2572	19.4264	39.3959	64.306	22.8002	14.3725	137.272	116.025	107.801	207.156	166.345	118.628
Smp_035290	Enhancer of polycomb homolog	83.4926	32.0958	16.3657	395.622	310.541	232.942	73.8359	57.0124	83.3512	176.896	180.09	275.61
Smp_035300	Vesicle-trafficking protein SEC22b	8.35658	15.2962	66.4812	32.3705	28.6024	25.1518	96.1946	102.122	133.473	68.0608	71.5742	50.4659
Smp_035310	Putative sfrs11 protein	420.809	488.853	173.131	124.02	38.8176	86.2348	214.53	194.372	128.172	209.629	174.764	309.447
Smp_035360	Nucleolar protein 14	24.4389	37.5859	70.9181	26.0952	4.08606	22.7444	61.3566	60.013	48.8994	61.2558	54.2579	60.0048
Smp_035370	CFAP97	266.624	232.973	166.612	566.483	414.735	203.011	363.325	195.042	183.373	324.467	318.621	454.309
Smp_035380	A-kinase anchor protein 14	45.1932	31.8424	15.4565	13.0476	8.17212	7.18623	81.1155	85.0185	85.9407	20.0474	27.1905	38.0811
Smp_035390	Tyrosine-protein phosphatase corkscrew	93.8881	74.8677	58.1892	33.7063	40.166	25.1518	69.6761	96.3509	100.577	59.5184	55.7971	66.251
Smp_035410	Putative mitochondrial ribosomal protein L24	81.0972	84.319	83.1924	80.9262	44.9467	75.4555	117.513	132.029	128.483	113.602	124.755	74.6647
Smp_035430	Serine/threonine protein phosphatase 2A regulatory subunit	194.258	192.786	194.988	140.467	93.9794	122.166	189.269	267.048	248.576	268.122	219.579	221.785
Smp_035460	Nicotinate phosphoribosyltransferase	19.2	26.1834	27.2762	25.6789	8.17212	35.9312	41.5977	79.0172	59.4572	37.8672	43.8681	38.4699
Smp_035470	Dolichyl-diphosphooligosaccharide--protein glycosyltransferase 48 kDa subunit	282.185	218.952	239.539	284.767	130.754	150.911	415.374	395.506	412.5	555.835	449.132	330.237
Smp_035480		274.734	416.612	337.843	174.813	118.496	119.291	175.178	251.555	198.098	272.677	265.902	269.546
Smp_035500	Parkin coregulated gene protein	90.7429	53.279	51.9157	237.236	253.908	222.773	259.986	241.052	314.045	167.618	213.953	160.589
Smp_035540	SWIM-type domain-containing protein	22.8572	28.8186	48.1879	29.2701	4.08606	25.1518	43.8232	53.0115	54.8229	47.8909	46.1769	29.7832
Smp_035550	DUF3421 domain-containing protein	0	0	0	0.205034	0	0	1.03994	0.330072	0	0	1.53923	0
Smp_035560	DUF3421 domain-containing protein	145.298	252.814	115.015	8.38774	16.3442	31.7272	79.5556	118.166	32.2291	59.9527	30.6538	30.3126
Smp_035580	Serine/threonine-protein phosphatase	44.3429	55.7453	121.834	88.8479	61.2909	68.2692	171.07	210.046	232.828	223.996	188.556	91.1199
Smp_035620	Multivesicular body subunit 12A	54.2446	24.3506	65.4629	93.924	53.1188	39.5243	84.2353	104.023	97.2431	127.523	88.7598	102.727
Smp_035650	Homeobox protein aristaless-related	53.7966	72.9673	58.6438	29.4192	24.5164	15.5582	109.537	77.0167	122.248	72.5269	82.3489	110.868
Smp_035700	Adenosine deaminase	52.1143	54.0561	62.9625	53.638	16.3442	48.5071	68.6362	142.231	76.7165	64.9646	70.2274	53.982
Smp_035730	Putative fgf receptor activating protein	48	20.271	43.0327	77.0429	65.377	40.2429	94.1148	84.1583	103.356	141.601	107.746	62.5281
Smp_035790	60S ribosomal protein L44	1103.39	1084.57	1023.39	1143.39	582.836	370.414	740.439	514.862	490.472	568.565	475.238	599.088
Smp_035800		506.816	486.505	972.505	929.852	438.802	283.856	633.148	392.085	370.635	521.231	487.936	440.369
Smp_036010	Magnesium transporter NIPA2	14.016	17.5936	10.4559	4.97051	8.17212	3.59312	53.037	61.7634	51.4888	8.90994	25.3973	31.6446
Smp_036020	Ig-like domain-containing protein	115.383	114.151	52.2339	20.8637	12.2582	19.7621	61.1798	92.05	77.2388	47.1447	87.867	60.981
Smp_036060	CUPID domain-containing protein	34.7429	30.3559	17.4022	23.1439	25.211	10.7794	10.9194	29.0063	16.6702	21.1611	13.0835	28.8152
Smp_036130	Phosducin-like protein (Phlp)	220.59	202.727	133.135	109.351	98.0654	77.252	174.066	270.309	259.1	177.72	192.612	262.092
Smp_036180	Diacylglycerol kinase	114.286	100.367	113.951	68.6552	44.9467	68.2692	114.57	163.035	165.958	90.5806	121.692	87.5542
Smp_036220		1435.86	1287.81	962.049	1223.88	772.756	1053.68	586.995	516.112	599.151	543.484	475.622	497.064
Smp_036250	Msf1/px19 related	37.4857	26.6057	65.9175	97.4407	53.1188	53.8968	111.274	123.357	123.849	148.128	115.081	91.4012
Smp_036270	Putative arginine/serine-rich splicing factor	456.549	440.109	657.147	594.629	277.852	251.518	667.757	524.004	538.249	587.198	553.407	566.261
Smp_036370	Putative peroxisomal membrane protein 2, pxmp2	13.7143	8.02395	31.8222	67.8786	49.0327	39.5243	140.392	90.8497	121.137	96.3387	113.903	52.9478
Smp_036390	Putative craniofacial development protein (Bcnt)	192.338	144.921	175.477	134.514	126.668	75.4555	125.833	153.433	158.367	157.962	130.511	136.093
Smp_036400	Putative nadh-ubiquinone oxidoreductase ashi subunit	118.857	180.75	231.848	367.818	183.873	215.587	288.064	217.047	232.272	157.038	197.791	173.115
Smp_036500	CAR	35.6572	16.8925	61.826	59.2299	51.893	50.3036	187.19	158.744	166.702	142.559	141.609	72.8033
Smp_036550	Endo/exonuclease/phosphatase domain-containing protein	189.321	240.541	288.218	83.3244	89.8933	154.504	119.593	215.217	130.028	141.445	129.426	162.153
Smp_036590	Putative polypyrimidine tract binding protein	225.024	204.29	184.569	227.09	102.151	168.876	315.102	295.064	341.929	376.166	327.087	315.453
Smp_036630	Putative spry domain containing socs box protein	24.2286	19.4264	46.3695	27.3378	12.2582	17.9656	39.5178	67.0146	56.6788	76.8482	61.5692	31.0241
Smp_036670	Sel1 repeat family protein	18.3954	9.29089	7.27365	81.156	53.1188	21.5587	47.3174	36.2579	63.3469	54.0165	58.106	77.6761
Smp_036720	PB1 domain-containing protein	151.013	214.746	254.769	45.3559	16.3442	58.6756	140.912	184.62	47.0434	19.4905	23.8581	18.2008
Smp_036780		242.642	401.197	398.842	193.589	104.195	28.7449	187.71	195.623	135.029	213.838	157.771	278.804
Smp_036920	Chromatin accessibility complex protein 1 (Fragment)	55.7715	52.3668	74.5549	57.7822	24.5164	39.5243	121.673	144.031	100.021	120.396	107.231	59.1527
Smp_036940		267.31	153.173	233.912	260.797	244.469	134.131	248.369	268.888	334.183	187.666	228.383	185.317
Smp_036950	Aldedh domain-containing protein	84.416	125.52	127.289	53.1223	49.0327	46.7105	145.706	185.54	137.807	101.351	86.9665	63.2892
Smp_036980	Pcdc2 (Programmed cell death protein 2)-related	7.31429	4.22313	7.27365	19.1551	14.3012	3.59312	8.31954	18.204	13.8919	22.4642	15.3923	12.6827
Smp_036990	Sh3-containing grb2-like protein 3 (Endophilin III)	137.39	179.779	48.5062	79.5282	53.6908	35.9312	48.8773	84.8484	99.4658	77.4051	104.537	172.56
Smp_037120	Putative mitochondrial 39S ribosomal protein L27 (L27mt) (MRP-L27)	244.114	183.225	319.131	286.009	179.787	136.538	185.63	191.042	219.492	211.611	182.399	192.465
Smp_037190	Arf-related protein 1, arfrp1	48.4572	32.5181	65.5629	75.2411	49.0327	53.8968	102.258	124.027	110.579	66.4904	89.2754	66.5985
Smp_037230	Fimbrin, putative	76.5166	75.9319	62.3897	113.029	143.421	141.641	118.023	171.157	162.301	298.973	235.979	234.369
Smp_037290	Predicted actin-bundling protein-like protein	66.3589	74.1835	96.3759	50.9477	24.5164	50.3036	94.6347	110.524	102.244	151.413	121.214	180.213
Smp_037400	Putative cell division cycle	14.6286	20.9721	36.3683	26.7165	20.4303	0	48.8773	39.0085	24.4497	57.0013	37.7112	36.0873
Smp_037460	Sas10 domain-containing protein	82.2858	88.9645	117.288	138.242	36.7745	35.9312	149.752	159.015	143.175	159.822	154.693	197.926
Smp_037530	Thioredoxin (Mitochondrial), Trx M	165.431	148.232	226.574	271.409	186.365	176.063	368.659	343.555	324.881	264.826	260.284	179.783
Smp_037540	Putative alpha-amylase	51.2	31.2512	123.652	71.4511	18.3873	50.3036	227.747	199.043	223.748	93.5543	157.771	113.755
Smp_037590	DNA replication licensing factor MCM3	27.8857	31.1076	45.6149	35.4832	12.2582	3.59312	87.3551	103.522	53.9005	139.218	96.3559	55.678
Smp_037640	2'-phosphotransferase	84.2972	29.4183	48.1879	391.85	311.889	140.132	30.1583	58.0126	84.4626	161.025	132.966	171.195
Smp_037690		15.7166	25.1699	14.5473	1.70861	0	5.38968	0.259986	1.00022	0	0.278436	1.92404	2.06828
Smp_037700		345.966	241.175	357.091	417.989	310.541	287.449	351.043	368.08	373.413	418.578	358.895	302.258
Smp_037780	Lipase	57.0972	33.1093	22.2756	26.3561	49.0327	11.6776	66.5563	78.8471	91.6641	27.5094	52.0568	62.3213
Smp_037900	Family S12 unassigned peptidase (S12 family)	37.9429	38.4643	36.441	40.9757	57.2048	57.4899	69.7801	77.3168	104.689	57.1684	43.0985	33.3737
Smp_037910	Succinate dehydrogenase [ubiquinone] cytochrome b small subunit	183.689	124.971	216.691	293.571	236.991	186.842	378.279	334.153	444.907	177.798	236.98	95.513
Smp_037930	tRNA N(3)-methylcytidine methyltransferase	77.7783	105.865	90.9206	77.6643	69.463	10.7794	105.377	119.026	105.578	111.931	98.7648	100.105
Smp_037960	Putative nachr subunit	58.2126	31.7917	26.367	42.7029	12.2582	25.7626	49.574	100.522	124.471	65.1873	91.0686	102.438
Smp_038030	Adenylosuccinate lyase	74.2858	124.05	107.968	37.9002	28.6024	50.3036	139.477	210.046	141.141	77.962	98.5108	40.9518
Smp_038080	Putative importin beta-1	110.702	121.204	90.9206	78.3601	20.4303	52.3876	138.635	187.291	151.921	250.703	216.647	226.799
Smp_038100	ATP synthase subunit beta	869.02	798.324	572.273	920.949	813.943	626.999	638.909	475.433	615.688	316.091	369.031	298.659
Smp_038140	Putative golgin IMH1	88.9875	88.9645	86.1473	86.052	44.9467	35.9312	113.354	100.732	96.9097	132.535	174.957	184.35
Smp_038210	Putative ww domain-binding protein 2 (WBP-2)	58.9715	38.8528	72.5819	113.905	53.1188	57.4899	165.351	108.023	144.475	177.085	128.526	115.112
Smp_038240	Alanine--tRNA ligase	53.3486	49.6894	50.0063	65.8593	36.7745	32.3381	73.8359	111.024	97.7988	80.7463	98.5108	66.1848
Smp_038300		149.577	186.232	264.543	169.619	75.5921	155.402	277.665	293.064	281.449	252.819	235.695	175.886
Smp_038330	ditrans,polycis-polyprenyl diphosphate synthase [(2E,6E)-farnesyldiphosphate specific]	36.1143	25.3388	61.826	101.895	16.3442	33.5238	124.793	117.356	114.836	153.14	135.068	84.882
Smp_038340	Palmitoyltransferase	62.3269	51.3279	84.5562	64.4116	57.2048	16.169	74.3559	108.023	100.021	114.715	102.359	110.123
Smp_038410	Protein SYS1 homolog	49.6	20.3724	93.1936	78.2607	28.6024	90.2591	165.351	113.025	121.137	131.978	139.3	46.3294
Smp_038420	Ubiquinone biosynthesis protein	35.6572	18.6578	45.6149	61.6157	49.0327	35.9312	90.475	90.0196	136.696	48.4478	78.8856	44.1204
Smp_038430	DUF2428 domain-containing protein	0	0	0	0	0	0	0	0	0	0	0	0
Smp_038440	Putative heart-specific myosin light chain phosphatase small subunit	172.837	182.329	67.5813	38.7265	40.8606	53.8968	51.9971	92.5201	78.0723	90.2131	80.8096	173.719
Smp_038510	60S ribosomal protein L6	825.207	1013.6	1030.11	1148.16	548.554	670.116	608.886	444.737	413	598.447	538.454	689.662
Smp_038530	Putative map kinase phosphatase	49.8652	23.185	54.9888	175.173	212.884	87.5283	83.0186	61.2633	99.2769	268.456	188.81	182.637
Smp_038540	Condensin complex subunit 2	15.5429	12.6694	24.5486	17.3968	16.3442	7.18623	40.5577	34.0074	58.9015	76.8482	50.025	35.02
Smp_038560		913.61	1199.39	917.198	549.627	151.184	237.864	578.686	468.872	386.194	564.11	458.414	553.379
Smp_038630	Mitochondrial import inner membrane translocase subunit TIM22	13.7143	12.6694	37.2775	47.8412	28.6024	10.7794	109.714	104.163	102.244	74.6207	97.2255	42.8712
Smp_038680		259.868	265.863	449.866	413.366	347.315	283.856	316.142	362.219	299.286	333.677	328.503	202.029
Smp_038700	RING finger protein 10	101.275	95.1218	118.97	107.966	42.9036	76.1741	154.951	160.785	136.696	199.727	193.173	177.665
Smp_038710	E3 ubiquitin-protein ligase E3D	25.1429	12.1035	25.4578	29.2018	49.0327	17.9656	66.5563	78.017	58.9015	32.2985	34.6327	31.8514
Smp_038820	NADPH dependent diflavin oxidoreductase,putative	10.9714	11.9937	20.0025	20.6276	12.2582	0	25.4786	36.5079	42.2313	33.4123	27.7062	27.3012
Smp_038830	Mername-AA194 putative peptidase (S09 family)	24.4114	37.0031	96.8305	57.0553	34.7315	76.6412	176.53	228.55	204.21	76.102	134.683	27.7149
Smp_038840	Mitochondrial carrier protein-related	11.8857	13.0748	26.367	34.4829	31.3401	17.9656	64.4764	64.0139	74.4604	50.1184	71.959	19.0281
Smp_038870	NADH-ubiquinone oxidoreductase 75 kDa subunit, mitochondrial	66.6698	66.9958	36.5956	61.9264	24.5164	39.5243	103.297	150.533	187.818	145.065	112.364	142.736
Smp_038930	Putative ribosome biogenesis protein tsr1 (20S rRNA accumulation protein 1)	184.988	161.932	111.832	99.6153	53.936	39.5243	129.816	158.034	81.6842	181.206	159.695	242.427
Smp_038940		23.4057	33.7682	39.5778	39.1428	12.2582	17.9656	62.3965	83.018	74.4604	82.4169	54.6427	47.5703
Smp_038950	L-lactate dehydrogenase	274.176	313.128	426.381	390.08	549.575	582.085	556.369	458.35	609.02	206.41	277.446	296.963
Smp_038960	L-lactate dehydrogenase	101.376	120.359	26.8216	3.88321	8.17212	12.5759	149.752	51.5112	23.3383	40.4623	21.5492	103.273
Smp_038980	Fcf2 domain-containing protein	57.728	62.08	79.5556	51.8797	38.8176	28.7449	149.232	111.524	107.801	86.8719	104.283	92.3361
Smp_039000	ATP synthase subunit O, mitochondrial	621.715	484.537	177.295	179.249	196.131	179.656	114.57	202.124	164.48	134.573	216.901	340.107
Smp_039010		0	0	0	0	0	0	0	0	0	0	0	0
Smp_039080	Protein FRA10AC1 homolog	43.6115	60.2641	88.0566	20.901	1.02151	27.667	116.474	115.025	151.144	71.2795	101.589	62.7184
Smp_039130	Niemann-pick C1 (NPC1)	52.1143	46.4544	68.4905	56.2289	22.4733	21.5587	73.3159	96.0209	95.5761	111.653	107.361	93.1386
Smp_039160	IMD domain-containing protein	99.5109	104.793	70.5362	71.2958	100.068	143.078	64.4556	90.8898	78.139	80.3565	89.5602	82.6152
Smp_039180	Nuclear protein localization, putative	108.8	97.9766	99.2853	76.577	36.7745	93.421	143.512	175.868	169.481	202.701	130.157	143.398
Smp_039300	Putative trim56 protein	14.4914	15.2624	17.575	53.899	16.3442	10.7794	43.9376	55.5121	64.1249	74.8435	90.4914	62.0483
Smp_039390	ATP synthase subunit s, mitochondrial	14.8572	10.1355	14.5473	19.2607	8.17212	8.98279	39.5178	36.0078	35.5632	34.526	37.7112	38.6106
Smp_039400	Eukaryotic translation initiation factor 5A	463.488	564.928	873.147	1032.38	878.503	510.223	561.569	344.075	400.086	383.127	316.312	342.713
Smp_039470	Putative six/sine homebox transcription factors	0.182857	0	1.36381	0	0	0.503036	0.519971	0	2.2227	0.278436	2.30885	1.65462
Smp_039490	RRM domain-containing protein	230.839	249.511	220.783	127.214	42.9036	81.5638	186.15	183.87	138.919	255.236	307.077	369.295
Smp_039590		45.4492	11.0646	16.5203	79.7332	119.068	40.9615	25.1354	34.0074	55.9231	122.879	80.0092	109.867
Smp_039600	Putative calbindin-32	31.3966	17.3148	4.09143	19.6957	42.0047	21.2713	29.3784	26.7558	36.0633	54.6625	30.4614	59.4836
Smp_039640	Putative retinoblastoma binding protein	123.685	131.508	99.5581	44.8589	36.7745	39.5243	146.632	129.528	92.2753	193.045	171.239	230.737
Smp_039650	Cell polarity protein	26.5143	11.8248	30.913	52.1904	24.5164	14.3725	65.5164	79.0172	93.3534	77.1266	68.4958	77.883
Smp_039670	Putative cyclin l	43.1269	32.7631	23.7667	11.805	5.10757	20.9479	27.0385	37.8382	24.4497	36.1966	42.7137	81.9947
Smp_039740		155.529	211.359	210.481	139.796	53.1188	86.2348	231.907	147.702	138.919	181.072	196.891	258.816
Smp_039750	Alpha-1,4 glucan phosphorylase	29.7417	18.7338	24.3213	29.0154	16.3442	21.5587	72.9727	65.6843	65.603	48.4478	67.3644	54.5611
Smp_039810	Muscleblind-like protein	78.2355	58.8282	21.3391	28.3568	8.98933	24.2535	59.0999	85.4686	101.322	91.5496	99.5344	164.329
Smp_039820	Cysteine protease	76.4983	53.8111	75.6914	165.475	116.453	73.9463	80.8867	98.6614	152.533	98.3768	98.3799	99.724
Smp_039870	Putative vasodilator-stimulated phosphoprotein	40.576	41.2347	101.577	45.7971	43.3122	113.686	71.756	93.7704	90.7306	87.3842	66.7026	45.4607
Smp_039970		41.1429	35.4743	49.2517	51.4634	18.3873	14.3725	123.93	120.526	114.469	107.755	102.359	117.892
Smp_039980		113.627	69.9182	77.4553	123.847	69.463	89.8279	207.988	226.509	217.825	220.799	175.626	165.048
Smp_040020	Putative centromere protein A (Cenp-A) (Centromere autoantigen A)	0	3.37851	0.909206	0.621314	0	0	9.35948	12.0026	6.6681	2.22748	9.23539	3.58225
Smp_040080	Cadherin domain-containing protein	159.772	103.889	111.305	111.849	77.6351	70.6766	222.412	228.55	216.346	206.042	144.303	169.599
Smp_040100	WD_REPEATS_REGION domain-containing protein	2975.1	3693.91	2311.9	1935.7	2679.76	1144.84	793.476	732.159	638.281	775.565	679.932	588.747
Smp_040110	Putative thrombospondin type 1 domain-containing protein	10.9714	16.0479	28.1854	5.59183	8.17212	5.38968	46.7974	56.0122	46.2099	13.3649	25.3973	25.0923
Smp_040130	Peptidyl-prolyl cis-trans isomerase	1646.65	1847.19	2267.67	1470.21	1501.1	1250.76	882.016	799.924	749.85	542.203	523.061	472.469
Smp_040190	Serine/threonine kinase	62.3269	61.379	115.624	61.5101	46.2951	50.3036	135.712	182.04	181.15	188.712	186.632	119.96
Smp_040270	Protein LTV1 homolog	169.106	177.794	137.29	83.5667	38.8176	39.5243	138.978	168.537	108.623	169.099	165.083	319.631
Smp_040280	Protein CNPPD1	49.728	42.8479	81.2194	74.2595	59.3705	30.3259	127.913	147.032	132.251	118.057	149.398	75.7899
Smp_040350	Putative rfx5	16.9143	22.8049	32.7314	20.5034	16.3442	25.1518	34.8381	65.5142	36.6745	45.8862	26.9365	7.7188
Smp_040360	Serologically defined breast cancer antigen ny-br-84-related	25.4994	20.9721	21.821	28.2698	12.2582	10.7794	61.3566	69.5151	52.2334	56.8008	54.2579	41.0925
Smp_040390	Putative transcription factor sp5/buttonhead	2.28572	0.844626	1.81841	0	2.04303	0	0.519971	2.70059	1.33362	0.155924	1.53923	2.48193
Smp_040460	YTH domain-containing protein	41.6	38.9457	56.098	72.0724	21.1249	35.9312	103.994	110.024	116.692	178.355	142.379	104.564
Smp_040500	peptidylprolyl isomerase	155.749	188.537	128.916	54.1413	94.7966	81.2044	131.376	227.88	205.689	103.055	104.152	92.5512
Smp_040510	alpha-1,6-mannosyl-glycoprotein 6-beta-N-acetylglucosaminyltransferase	10.0571	7.60164	14.0927	13.0476	0	10.7794	40.5577	62.5136	101.133	25.6161	25.0125	4.96386
Smp_040550	TYR_PHOSPHATASE_2 domain-containing protein	94.8572	43.9206	90.0114	110.799	87.1557	111.387	187.886	221.048	267.646	207.524	218.571	101.825
Smp_040560	Cytoplasmic tRNA 2-thiolation protein 1	15.5429	18.1595	50.8064	31.0657	12.2582	7.18623	80.0755	78.5171	86.6853	100.237	98.8956	56.2571
Smp_040570	Putative rab5	261.605	260.567	198.662	193.123	161.399	176.063	274.545	301.065	298.553	233.329	181.629	155.121
Smp_040610	Letm1 RBD domain-containing protein	20.7452	19.2659	18.075	10.668	12.2582	7.18623	38.6546	34.0074	34.8186	36.4194	38.4808	23.8514
Smp_040710	DNA-directed RNA polymerase II subunit RPB11-a	15.8446	8.72499	64.099	73.9364	28.6024	59.2864	59.2767	71.0154	50.5664	73.8745	81.0636	35.988
Smp_040720	Glycerophosphocholine acyltransferase 1	37.3029	29.6464	18.1841	20.7208	32.4433	11.6776	32.5814	44.0096	55.9231	34.9938	52.4647	54.1226
Smp_040770	Methionine--tRNA ligase, cytoplasmic	34.2857	39.6974	25.4578	26.0952	4.08606	7.18623	57.1968	73.0159	76.6831	64.1627	66.1869	76.9398
Smp_040790	Peptidyl-prolyl cis-trans isomerase	163.502	293.888	384.694	468.166	313.033	308.397	619.805	435.095	521.779	415.092	379.574	179.278
Smp_040800	Glycine--tRNA ligase	253.303	200.877	203.626	318.84	123.93	83.54	229.827	216.047	178.561	440.485	445.992	744.885
Smp_040960	Putative zinc finger protein	61.5589	59.4026	57.8892	49.1335	16.3442	28.7449	94.7803	145.532	117.614	93.7103	96.5867	66.5985
Smp_040970	V-type proton ATPase subunit a	481.902	655.151	485.216	245.096	177.744	283.856	343.181	342.074	338.962	228.874	312.079	333.315
Smp_040990	Ribonuclease H2 subunit C	10.0571	16.8925	33.186	19.969	6.12909	7.18623	58.2368	101.022	48.8994	60.2757	50.7946	22.3622
Smp_041050	G-patch domain-containing protein	65.2069	71.3709	135.626	117.913	119.844	71.8623	107.114	103.953	111.135	111.029	103.706	71.6533
Smp_041060	Septin	68.8458	143.164	90.9206	18.6394	20.4303	17.9656	48.8773	45.0098	36.6745	25.6161	67.3414	85.7424
Smp_041100	Raw	44.8	24.7222	79.1009	55.1416	46.2951	97.0142	194.292	158.865	193.375	163.999	175.472	89.9038
Smp_041190	Outer dense fiber protein 2	242.085	393.773	262.87	148.767	173.085	186.95	152.404	199.263	134.051	161.905	165.875	204.478
Smp_041320		0	0	0	0	0	0	0	0	0	0	0	0
Smp_041370	ZP domain-containing protein	164.599	122.674	74.4004	119.963	138.926	73.6589	169.386	221.298	233.795	133.46	192.111	233.814
Smp_041390	Ubiquitin-conjugating enzyme E2 G2	59.8309	64.8926	59.8531	88.5372	61.2909	7.18623	142.586	135.359	155.033	140.699	115.442	99.9639
Smp_041430	14-3-3 protein, putative	30.2994	37.7041	35.5591	55.9183	49.0327	50.3036	108.154	113.525	140.03	39.5378	59.5144	36.4016
Smp_041450	asparagine--tRNA ligase	71.3143	71.5821	137.29	192.11	89.8933	111.387	180.253	190.541	176.516	196.709	202.024	98.7229
Smp_041460	Tetraspanin, putative	11.072	40.1197	53.6432	0.621314	0	0	33.2781	104.023	7.77945	5.56871	1.53923	1.65462
Smp_041480	Rna recognition motif (Rrm) domain containing protein, putative	275.356	294.335	331.406	96.1483	66.6436	203.622	170.894	218.297	175.226	247.808	219.048	195.022
Smp_041490	Fe2OG dioxygenase domain-containing protein	75.0995	76.861	59.0984	63.6847	36.7745	28.7449	114.394	94.0204	87.2409	103.021	86.1969	73.7712
Smp_041500	Robl_LC7 domain-containing protein	27.584	26.8169	156.265	135.962	170.92	138.335	219.688	135.029	182.628	141.078	158.541	69.0804
Smp_041540	Hormone receptor 4 (DHR4), putative	4.416	8.72499	12.7289	1.86394	0	3.59312	8.31954	21.0046	6.6681	5.01184	3.07846	1.10032
Smp_041550	Protein sleepless	417.463	228.032	111.832	451.329	341.186	312.601	204.609	197.043	274.314	268.969	191.503	197.429
Smp_041570	Coiled-coil domain-containing protein 83	22.2446	21.538	6.36444	5.59183	4.57639	3.59312	14.7048	18.254	16.6702	12.2512	20.4564	21.0964
Smp_041600	isoleucine--tRNA ligase	42.9715	37.1636	47.2787	76.4216	40.8606	19.1513	81.1155	113.025	113.547	180.237	123.246	108.932
Smp_041630	Protein-tyrosine-phosphatase	127.835	77.6887	80.4648	53.7437	40.8606	84.4382	65.5164	74.7662	97.0542	118.179	115.442	130.053
Smp_041650		413.321	404.998	918.853	940.247	754.9	510.223	446.073	429.343	452.319	615.899	514.165	412.762
Smp_041700	Rhodopsin-like orphan GPCR,putative	4.8	1.96798	1.81841	7.97146	0.69463	7.18623	4.15977	4.00087	3.70079	4.45497	5.38731	9.27415
Smp_041730	Putative pre-mRNA-splicing factor cwc-21	303.744	442.145	424.981	263.406	135.657	148.036	396.561	333.572	283.394	507.866	426.752	492.059
Smp_041740	T-complex protein 1 subunit gamma	778.524	748.39	507.792	456.858	212.475	258.704	421.322	326.071	347.575	324.099	333.066	314.949
Smp_041750	PWWP domain-containing protein	100.965	118.983	127.016	50.2332	42.209	61.8375	205.129	222.278	164.746	184.881	180.729	176.126
Smp_041760	DNA helicase	361.948	455.093	437.856	199.957	57.2048	109.59	411.64	378.422	151.577	573.432	623.027	731.855
Smp_041770	Serine/threonine kinase	755.082	978.652	394.214	173.657	120.866	141.03	367.058	392.835	350.909	320.234	399.946	533.756
Smp_041830	Predicted membrane protein-like protein	7.46972	5.06776	17.7295	9.31971	16.3442	10.7794	60.3166	24.0052	64.4583	65.7108	66.7641	33.5061
Smp_041880	Putative peptide (Allatostatin/somatostatin)-like receptor	0.914286	0.844626	0	0.621314	0	1.18573	0	1.00022	1.11135	3.34123	2.30885	0.82731
Smp_041890	Ribonuclease	23.1589	11.8248	41.2143	31.9666	20.4303	17.9656	54.2538	100.162	63.3469	107.042	52.3339	55.6366
Smp_041980		2940.18	2201.81	1470.6	1452.2	1442.83	821.674	667.414	477.924	434.338	688.282	581.745	636.648
Smp_042020	ATP-diphosphohydrolase 1	38.2354	17.8807	10.0013	30.258	40.8606	35.9312	52.6939	64.0139	68.9037	57.3577	67.3414	66.7639
Smp_042030	Putative vesicle transport protein SEC20	37.6137	20.271	45.4603	35.2285	28.6024	19.7621	115.954	171.037	143.364	122.512	109.67	67.8394
Smp_042050	CwfJ_C_1 domain-containing protein	153.929	195.793	168.767	106.139	30.6454	68.2692	99.8344	84.5184	57.7902	100.983	150.952	115.062
Smp_042060	MIT domain-containing protein	29.7143	36.4625	60.1895	30.6494	25.3336	28.7449	66.8995	68.3449	68.6258	87.0612	77.7312	78.1808
Smp_042080	Protein MIS12 homolog	61.44	48.9883	65.4629	68.9659	20.4303	17.9656	74.8758	86.0187	79.5171	94.6681	83.8881	67.4258
Smp_042090	Putative 60s ribosomal protein L10a	792.988	827.193	968.114	1080.5	656.63	454.889	523.018	428.083	422.735	668.991	598.037	783.876
Smp_042110	OCIA domain-containing protein	156.114	119.354	91.6753	195.093	98.0654	104.2	206.948	203.244	214.49	162.606	138.531	213.81
Smp_042120		74.0115	31.8171	26.367	151.396	95.0009	75.4555	85.2753	185.54	224.493	98.5662	141.609	71.976
Smp_042140	Putative dynein light chain	34.304	28.996	40.9143	97.7513	40.8606	28.7449	110.234	119.026	113.358	197.132	118.69	116.51
Smp_042150	Tegumental antigen	22.8572	9.29089	2.72762	69.5872	61.2909	37.7277	28.0784	21.0046	34.4518	51.2321	60.03	93.2792
Smp_042160	Fructose-bisphosphate aldolase	582.912	479.959	545.96	1541.5	826.406	674.608	620.325	393.415	508.998	704.631	602.224	646.435
Smp_042210	Origin recognition complex subunit 4	4.57143	7.60164	20.4571	22.678	12.2582	3.59312	42.6376	45.0098	28.3394	55.7985	67.7262	38.0563
Smp_042270	26S protease regulatory subunit 6a, putative	104.841	108.518	141.382	132.34	32.6885	71.8623	243.866	192.372	177.26	304.642	316.312	255.912
Smp_042280	Protein UXT homolog	50.2857	39.4863	49.0971	90.9169	57.2048	8.98279	59.0167	112.274	88.719	132.814	97.7412	86.3133
Smp_042300	PUR-alpha-like protein	498.313	617.008	259.806	312.055	484.198	772.52	177.57	319.349	500.107	214.952	283.603	357.075
Smp_042340	Catenin and plakophilin, putative	34.1303	31.6735	44.5511	59.0248	38.1229	53.8968	73.8359	79.0172	85.5739	65.5215	92.3539	70.3214
Smp_042390	Putative 2-deoxyglucose-6-phosphate phosphatase	34.5874	49.6978	104.559	79.1119	40.8606	28.7449	124.793	149.032	114.469	191.942	177.781	93.486
Smp_042400	Mesencephalic astrocyte-derived neurotrophic factor homolog	157.367	81.4727	93.0391	130.992	91.9363	64.6761	174.71	203.294	235.006	138.472	131.958	126.959
Smp_042420	Putative zinc finger protein	42.2217	26.9605	9.09206	10.2517	4.08606	0	36.398	42.0091	13.3362	20.0474	22.3188	43.8474
Smp_042430	GINS complex subunit 4	11.5017	18.227	26.8216	12.1156	28.6024	10.7794	37.9579	69.6151	42.787	50.1184	45.4073	28.0624
Smp_042440	(Dihydro)ceramide Synthase (LAG1)	55.0126	36.2176	10.0013	45.7722	58.5532	50.3036	62.9165	85.0985	100.11	66.0783	62.7237	71.2314
Smp_042530	Putative wd-repeat protein	45.6777	49.833	22.7302	20.5034	16.3442	17.9656	125.989	144.281	148.921	30.8507	59.0295	63.6201
Smp_042550	Sortingnexin-related	76.5258	104.582	177.65	94.1291	69.463	133.448	194.469	225.049	233.539	113.969	133.143	76.7992
Smp_042560	Putative mitochondrial import receptor subunit tom40	70.4	68.5076	58.1892	78.2856	54.4672	11.6776	125.271	126.477	106.456	125.853	152.769	135.993
Smp_042590	Putative nadh-ubiquinone oxidoreductase 1, chain	147.73	100.806	107.514	244.45	139.335	129.352	313.023	286.702	339.328	240.568	205.487	220.462
Smp_042630	Probable ribosome biogenesis protein	7.54286	5.91238	32.7314	13.9796	29.6239	7.18623	47.8373	48.5105	54.6784	68.6177	53.4729	17.3735
Smp_042670	DNA mismatch repair protein	48.1097	35.3729	36.3683	19.882	12.2582	16.169	47.1406	80.0174	58.9015	76.2913	66.9565	74.8716
Smp_042680	Putative tropinone reductase	416.631	387.506	427.782	652.951	363.659	729.403	478.893	591.459	626.99	488.588	521.668	384.037
Smp_042700	Subfamily M23B non-peptidase homologue (M23 family)	47.5429	32.9404	30.0038	61.6343	73.5491	44.0157	83.1954	108.524	123.915	46.7772	44.6377	81.7631
Smp_042740	Putative spag6	92.3429	57.7724	54.7342	90.7118	83.7642	43.1174	237.627	157.034	231.161	37.121	57.7212	70.3214
Smp_042770	Rab-GAP TBC domain-containing protein	60.1509	39.5707	23.7667	29.8231	8.17212	25.1518	73.8359	64.354	75.5718	115.272	103.513	146.169
Smp_042780	Mediator of RNA polymerase II transcription subunit 20	24.9874	6.75701	37.2775	33.551	12.2582	25.1518	109.194	133.029	102.989	128.08	109.285	59.8393
Smp_042790	Dolichol-phosphate mannosyltransferase subunit 1	19.2	18.5818	35.459	31.687	12.2582	14.3725	79.0356	86.0187	91.9642	99.6799	61.5692	42.6065
Smp_042810	Putative chromosome transmission fidelity factor	4.57143	10.1355	17.2749	12.4263	8.17212	10.7794	20.7988	52.5114	23.3383	45.6634	40.02	18.2008
Smp_042910	Osteopetrosis associated transmembrane protein	23.4972	13.9617	16.6658	31.7926	24.5164	7.18623	56.1569	57.0124	51.1221	72.2039	45.4073	34.1265
Smp_042920	Serine/threonine-protein kinase 19, putative	24.6857	17.7372	49.3244	27.0272	16.3442	10.7794	100.874	91.0198	99.2769	81.3032	56.9515	54.5859
Smp_042980	Mevalonate kinase	23.7257	13.514	64.5536	28.5804	44.9467	14.3725	85.2753	134.029	122.437	93.2759	93.1235	44.6747
Smp_042990	Ubiquitin carboxyl-terminal hydrolase	92.8458	71.5483	96.6304	282.151	215.213	359.024	138.832	118.146	125.949	268.969	223.981	189.471
Smp_043030	Phosphotransferase	519.9	844.272	463.813	110.488	179.787	169.775	393.94	367.72	215.602	278.803	177.889	207.953
Smp_043070	Phosphorylated adapter RNA export protein	38.0526	35.6179	51.8248	67.1019	57.2048	15.2707	54.077	76.0165	57.7902	113.602	103.898	121.615
Smp_043100	Putative heterogeneous nuclear ribonucleoprotein	209.116	217.381	373.647	353.975	134.84	223.959	342.484	349.576	285.617	450.074	374.803	355.892
Smp_043110	DNA-binding protein	127.643	83.9305	85.7654	280.94	163.442	264.094	88.3951	164.236	213.379	79.6326	98.8956	111.008
Smp_043120	Putative universal stress protein	371.666	194.154	424.599	696.71	445.503	770.724	503.332	425.172	609.108	557.896	458.968	410.106
Smp_043130	Gem-associated protein 2	86.5372	81.65	123.652	85.12	77.6351	61.083	136.056	161.035	168.369	160.379	124.678	83.5583
Smp_043150	Putative smirv1 protein; Putative smirv1 protein; SmIrV1 protein; SmIrV1 protein	166.857	123.56	240.03	295.124	98.0654	273.077	451.335	442.096	521.223	369.952	306.415	189.181
Smp_043170	Putative transforming acidic coiled-coil containing protein 1/2	131.456	88.7449	84.7835	186.792	133.369	111.89	172.63	225.549	262.278	186.775	193.943	171.253
Smp_043200	non-specific serine/threonine protein kinase	44.0412	34.1398	76.0096	58.3352	13.2797	26.3375	61.6166	54.0117	47.788	105.806	107.746	85.4198
Smp_043210	Putative tetraspanin	113.362	75.7461	133.881	292.645	220.974	244.619	286.327	262.477	318.124	201.999	225.944	108.791
Smp_043220	BCL2/adenovirus E1B 19 kDa protein-interacting protein 3-like	80.1829	78.4067	127.48	153.26	114.859	138.335	262.065	181.539	270.058	276.208	251.664	115.823
Smp_043250	GIY-YIG domain-containing protein	0	0	0	0	0	0	0	0	0	0	0.215492	1.65462
Smp_043260	Putative g-protein coupled receptor	0.228572	0	0	0	0	0	1.03994	3.00065	2.35606	2.22748	1.53923	1.79526
Smp_043270	G_PROTEIN_RECEP_F1_2 domain-containing protein	0	0	0.909206	0	0	0	0	2.00043	1.11135	1.11374	0	1.38161
Smp_043290	GPR-3	0.301714	0	0	0	0	3.59312	0	0	0	0	0.638781	0
Smp_043300	Putative biogenic amine (Dopamine) receptor	0	0	0	0	0	0	0	0	0.555675	0	0	0
Smp_043320	Tyramine/octopamine receptor	0	0	0.454603	0	0	0	0	0	0	0	0	0
Smp_043340	Putative biogenic amine (Dopamine) receptor	0	0	0.454603	0	0	0	0	0.500109	0	0	0.769615	0
Smp_043350	UDP-n-acetylglucosamine pyrophosphorylase	29.8423	42.2313	47.2787	27.3378	24.5164	35.9312	118.553	117.025	146.42	66.8245	45.6613	43.6406
Smp_043360		9.14286	6.75701	11.3651	15.8435	14.4238	7.18623	17.679	36.0078	47.788	31.1848	27.7062	24.8193
Smp_043390	beta-glucosidase	1.82857	2.53388	4.54603	1.24263	0	3.59312	4.15977	9.00196	8.00172	2.22748	7.69615	4.96386
Smp_043500	RNase_Zc3h12a domain-containing protein	101.449	64.6139	39.0959	54.9614	20.4303	14.3725	58.8815	112.024	134.473	62.3696	76.3843	99.2772
Smp_043570	MARVEL domain-containing protein	6.4	6.12354	1.81841	5.59183	2.04303	0	5.19971	11.0024	6.6681	10.0237	10.7746	14.0643
Smp_043580	Putative histone-lysine n-methyltransferase, setb1	21.0286	19.8487	56.3708	24.8526	28.6024	17.9656	54.2226	48.0104	38.8972	60.8549	66.9565	31.8514
Smp_043600	FAR-17a/AIG1-like protein	71.5429	45.5591	126.225	95.6327	77.6351	109.59	126.79	125.777	171.148	75.456	83.6957	53.2209
Smp_043610		25.7829	33.0587	80.4648	50.6868	36.7745	28.7449	165.351	155.034	147.254	148.685	160.85	93.7591
Smp_043650		114.395	60.3908	91.6389	684.868	492.37	443.75	306.263	314.068	517.989	312.271	375.903	319.284
Smp_043670	ATP-dependent 6-phosphofructokinase	86.9669	76.7512	47.2787	159.939	118.496	87.0612	92.5236	91.4699	149.276	109.113	91.1994	154.93
Smp_043780	DOT1 domain-containing protein	49.3532	37.3832	33.9043	38.2295	24.5164	37.0091	62.5005	86.5088	88.7635	47.4566	50.8254	36.8318
Smp_043910	Tubulin tyrosine ligase-related	25.4446	11.0815	18.1841	11.1837	0	0	69.6761	70.5153	65.5696	8.90994	21.5492	26.4739
Smp_043940	Synaptosomal associated protein, putative	96.0641	141.323	79.6556	36.6575	20.4303	35.9312	73.8359	92.3501	86.1296	115.829	82.7337	108.791
Smp_043970	DNAj homolog subfamily C member, putative	286.034	399.018	278.744	114.427	95.3278	57.8492	137.792	177.869	134.284	170.536	180.09	209.45
Smp_043990	Basigin	112.393	80.9405	139.672	250.694	193.066	147.318	267.785	200.544	247.275	260.616	310.155	180.627
Smp_044000	Putative bax inhibitor	135.954	72.2155	71.8273	112.563	46.9897	52.1002	150.23	153.533	273.948	170.002	175.088	211.816
Smp_044020	Putative folate carrier protein	22.1714	17.3148	28.1854	26.7165	12.2582	3.59312	50.9572	84.0183	81.4953	46.7772	60.7996	24.8193
Smp_044060	Phosphodiesterase	435.164	285.408	164.675	484.171	432.387	364.629	195.509	249.554	270.98	246.605	265.817	423.657
Smp_044160	Putative mitochondrial carrier protein	35.2914	23.6495	32.7314	36.0362	12.2582	14.3725	66.7019	77.4768	82.2399	80.3454	56.0511	57.4981
Smp_044250	Subfamily M67C unassigned peptidase (M67 family)	65.2526	60.4837	78.7464	87.6053	20.4303	28.7449	103.443	121.036	133.384	140.71	153.338	101.784
Smp_044260	Apg10p-like protein	3.65714	0.844626	18.1841	20.5034	21.4518	4.77885	43.6776	65.0141	62.2356	32.2985	26.1669	11.5823
Smp_044280	Putative fibrillarin	111.909	114.514	131.108	170.967	45.5187	50.3036	229.307	168.867	92.242	271.308	257.052	123.956
Smp_044400	Mitotic checkpoint protein-related	33.0697	38.9204	29.5492	19.5217	12.2582	21.5587	87.6983	99.5216	62.7912	40.8409	60.03	23.5783
Smp_044440	S-(hydroxymethyl)glutathione dehydrogenase	111.899	100.443	168.658	78.9069	38.1229	93.421	187.668	157.134	146.698	141.724	114.765	72.8033
Smp_044470	ARF7EP_C domain-containing protein	21.0286	11.6812	37.4047	20.2983	29.0519	0	81.6355	129.058	112.613	104.692	121.599	62.8756
Smp_044520	Putative vmac	42.3589	55.323	46.8241	67.4126	49.0327	50.3036	105.159	117.025	107.801	154.253	124.932	115.087
Smp_044530	Putative growth factor receptor-bound protein	91.2641	60.1458	169.276	155.745	106.033	98.8107	214.748	221.048	256.166	286.232	199.584	170.84
Smp_044550	Putative far upstream (Fuse) binding protein	450.761	480.162	1072.13	612.69	57.2048	450.936	616.686	420.841	370.079	547.794	486.266	344.558
Smp_044560		103.415	101.448	251.55	212.291	147.098	104.2	272.808	205.545	209.3	193.791	239.258	181.454
Smp_044580	60S ribosomal protein L30	1166.48	863.791	1110.04	1161.5	514.844	402.429	505.973	418.701	414.344	717.918	518.682	595.473
Smp_044610	Autophagy-related protein	0.612572	0.844626	0	0	0	0	0	0	0	0	0.515642	1.10032
Smp_044680	HTH La-type RNA-binding domain-containing protein	142.272	127.682	55.4616	116.496	40.8606	21.5587	181.096	135.029	163.368	201.587	185.477	172.387
Smp_044690	Putative mitochondrial glutamate carrier protein	114.286	78.9726	78.1917	41.628	40.8606	48.5071	123.753	143.531	129.472	86.8719	76.1919	32.7946
Smp_044750	Putative marvel-containing potential lipid raft-associated protein	35.9589	19.4264	30.0038	43.492	26.5594	70.0658	85.972	74.1861	144.976	120.841	88.121	85.486
Smp_044800	Putative ankyrin repeat domain protein	103.607	81.3628	56.8254	84.4987	53.1188	99.4215	168.471	147.032	161.79	60.6989	158.541	155.733
Smp_044810	Zinc finger CCCH domain-containing protein 14	89.6732	97.0898	85.4654	58.4035	36.0799	61.083	117.513	136.28	103.633	118.614	162.258	147.36
Smp_044850	Ribokinase	7.77143	9.29089	16.3657	8.6984	4.08606	3.59312	31.4582	39.0085	34.4518	31.1848	42.7137	16.5462
Smp_044920	dynamin GTPase	467.621	550.755	274.726	269.768	288.067	346.736	183.03	284.872	236.162	231.881	271.674	306.444
Smp_044950	IRS-type PTB domain-containing protein	5.48572	11.4025	32.7314	3.72788	4.08606	3.59312	47.8373	82.3479	57.7902	22.2748	23.0885	27.3012
Smp_044970	oxoglutarate dehydrogenase (succinyl-transferring)	210.606	113.467	155.574	284.667	179.787	262.298	221.508	244.553	340.718	261.173	193.943	205.032
Smp_045010	Tegumental antigen	105.445	44.7652	40.4597	229.942	126.668	79.9468	210.796	160.205	208.378	188.59	189.579	205.909
Smp_045060	Putative mitotic checkpoint protein bub3	32.5852	36.3189	72.0546	106.002	83.7642	39.5243	122.713	113.025	120.026	138.661	117.844	148.916
Smp_045070	U3 small nucleolar RNA-associated protein 15 homolog	47.9817	48.1437	54.5524	63.0634	36.7745	14.3725	90.475	101.022	86.6853	114.159	93.8931	123.683
Smp_045200	Tegumental protein	0.228572	0.844626	0.454603	0	0	0	0	0	0	2.22748	0	0
Smp_045220	EF-hand domain-containing protein	406.711	231.056	463.804	1291.26	771.734	667.098	308.946	300.065	431.615	570.893	594.62	806.255
Smp_045230	Vezatin domain-containing protein	64.1555	61.9618	58.1892	54.0543	36.7745	32.3381	79.0356	93.6604	81.6842	110.26	105.437	79.4218
Smp_045250	Cleavage stimulation factor 50 kDa subunit	17.3714	14.3586	46.3695	63.374	24.5164	7.18623	42.6376	57.0124	45.5653	74.6207	63.1085	55.4298
Smp_045260	5-aminolevulinate synthase	32	32.0958	30.1311	32.3083	32.6885	7.18623	74.8758	75.0163	93.3534	73.507	84.6577	100.105
Smp_045300	PDZ domain-containing protein	18.2857	17.7372	9.09206	57.1609	69.463	32.3381	22.8787	33.0072	58.068	47.8909	45.4073	67.2189
Smp_045360	Cadherin domain-containing protein	90.4778	39.3427	26.0397	52.004	36.6111	49.082	135.744	71.9456	84.507	65.9781	69.5732	105.78
Smp_045400	Protein odr-4 homolog	285.669	224.324	186.533	114.297	57.0414	84.4382	162.751	180.039	155.589	342.197	335.645	306.312
Smp_045410	Adiponectin receptor, putative	31.0583	20.3302	42.7054	23.6845	23.8217	32.3381	76.9557	98.0213	97.2431	61.2558	55.7971	25.9196
Smp_045420	Adiponectin receptor, putative	25.9017	22.8049	36.9774	29.5124	16.3442	25.7626	70.7161	66.0143	81.1285	56.9345	54.0655	57.9117
Smp_045430	Glycosyltransferase-related	45.0286	35.5757	70.0089	49.3945	40.8606	32.3381	66.5563	113.025	77.7945	84.6444	67.4029	48.3976
Smp_045470	Homeobox protein prospero/prox-1/ceh-26,putative	6.70172	2.11157	9.31936	2.06898	6.82372	6.0005	7.62278	8.00174	0.555675	7.91871	6.15692	4.96386
Smp_045480	Cell polarity protein	44.1875	41.5049	67.8904	116.496	74.8975	32.3381	81.1155	83.018	96.6874	104.692	90.8146	84.063
Smp_045490	Putative annexin	28.7543	14.9245	14.4746	16.5704	6.82372	21.8461	55.6369	38.6784	29.8175	50.2075	52.6571	38.9829
Smp_045500	Annexin	193.545	101.921	61.826	333.882	243.243	227.265	189.353	124.027	180.161	264.592	286.166	404.819
Smp_045510		355.868	496.97	380.348	380.244	106.238	262.298	343.181	355.697	408.977	336.506	311.309	475.819
Smp_045550	Annexin	128.357	192.82	82.3014	36.8688	36.7745	35.9312	78.5156	95.8508	63.0135	111.185	73.3751	105.763
Smp_045560	Annexin	371.758	532.098	410.57	419.58	606.902	734.792	298.723	248.054	272.925	292.669	263.316	233.004
Smp_045590	HEAT repeat-containing protein 2	104.448	118.315	116.797	48.3569	52.0973	21.5587	74.699	112.524	68.1591	68.6845	52.5263	98.4995
Smp_045600	DUF4709 domain-containing protein	58.7063	84.2092	55.6162	27.2322	34.7315	25.1518	110.411	124.717	132.039	53.9274	65.7021	76.1456
Smp_045610	Rho GDP-dissociation inhibitor-related	448.192	334.692	343.571	369.371	236.991	276.67	330.182	337.073	355.076	327.997	333.243	340.67
Smp_045620	WD_REPEATS_REGION domain-containing protein	24.6857	19.0041	46.3695	41.3174	65.377	39.5243	73.8359	116.025	113.358	105.059	99.2804	50.6314
Smp_045650	Dynein regulatory complex subunit 4	410.652	540.713	356.027	139.162	87.8503	68.2692	571.271	208.245	165.78	90.2131	284.973	361.237
Smp_045680	Sodium/hydrogen exchanger	40.9143	33.8695	6.36444	10.668	5.10757	1.79656	7.27959	31.0067	22.227	10.0571	12.9526	46.743
Smp_045710	Snf7-related	194.121	218.142	107.395	132.961	179.787	107.794	226.187	250.054	226.16	204.851	213.953	210.162
Smp_045730	Ribosomal RNA-processing protein 43	28.8366	21.0312	59.0166	41.1993	24.5164	3.59312	87.1263	93.5203	98.9879	98.9003	91.946	52.2198
Smp_045750	Putative cak assembly factor	117.193	137.243	111.278	46.7042	49.0327	10.7794	78.5156	120.356	90.0193	95.6148	129.734	121.524
Smp_045760	tRNA (guanine(37)-N1)-methyltransferase	23.9543	22.8049	25.7578	19.882	40.8606	7.18623	25.9986	55.012	45.8432	45.1066	38.4808	50.9954
Smp_045780	Ubiquitin-activating enzyme E1-related	45.0286	37.3325	68.1905	39.9691	8.17212	37.1169	139.352	138.03	145.587	107.476	103.513	64.3895
Smp_045790	NHR domain-containing protein	25.408	15.482	20.9117	57.0056	46.9897	35.9312	54.4202	60.013	55.0118	70.7226	63.3624	88.9358
Smp_045810	Delta-aminolevulinic acid dehydratase	30.1714	22.3826	58.2892	27.3254	8.17212	28.7449	82.1554	96.0209	107.467	108.256	104.668	58.1516
Smp_045860	Inositol hexakisphosphate and diphosphoinositol-pentakisphosphate kinase	67.6572	63.5412	100.013	53.4516	49.7273	100.607	99.8344	114.225	135.585	93.5543	147.766	88.3154
Smp_045920	MARVEL domain-containing protein	47.5429	25.7611	58.6438	41.0937	16.3442	39.5243	143.512	145.032	180.039	72.9501	90.6838	68.6667
Smp_045930	Transmembrane protein 65	16	11.47	34.5498	25.4739	20.4303	10.7794	76.9557	89.0193	91.1307	59.0283	82.3489	31.8514
Smp_045950	Transformer-2-related protein	34.8526	47.5018	79.1009	82.6348	45.3553	75.4555	187.19	183.15	175.038	223.027	206.334	61.254
Smp_045960	Calcium binding atopy-related autoantigen	126.482	95.9495	66.963	122.939	89.8933	64.6761	160.151	157.034	231.161	135.877	141.609	172.08
Smp_045980	Putative cc2d1b protein	46.9303	54.622	50.7792	64.1507	22.4733	32.3381	81.1155	95.0206	80.5728	159.076	142.633	163.807
Smp_045990	Diras family, GTP-binding ras-like	87.168	67.5279	35.4681	83.7158	70.4845	76.6412	28.4216	50.3409	52.7002	90.3022	61.4384	89.697
Smp_046020	Protein phosphatase 1 regulatory subunit 7	49.3715	45.7787	87.4384	117.739	76.0416	80.8451	165.351	193.162	204.488	148.128	126.987	103.414
Smp_046030	U6 snRNA-associated Sm-like protein LSm1	65.8286	31.2512	60.7623	68.2389	29.1745	35.9312	108.154	108.023	118.914	110.973	108.516	77.4941
Smp_046060	Paramyosin	958.666	1187.75	901.142	851.598	466.465	384.895	955.312	438.535	340.906	1120.98	1686.04	2034.69
Smp_046090	T-complex protein 1 subunit theta	417.052	470.119	409.443	485.041	324.147	238.942	301.063	343.405	280.616	388.507	352.484	260.95
Smp_046100	NADH dehydrogenase [ubiquinone] 1 beta subcomplex subunit 4	266.853	298.989	235.939	290.036	298.282	209.119	309.903	319.069	430.092	317.84	233.963	246.365
Smp_046120	Putative vesicular acetylcholine transporter	150.665	65.5261	33.186	81.2368	53.1188	37.1169	72.12	96.651	186.051	54.0165	82.3489	103.827
Smp_046130	Putative alpha-actinin	67.8492	52.2401	63.4171	78.2856	32.6885	47.6088	73.8359	92.14	98.9101	113.602	111.079	99.1366
Smp_046140	Protein kinase	275.081	282.257	179.868	178.435	110.324	88.0314	118.949	111.524	119.192	225.722	208.335	402.081
Smp_046160	Protein phosphatase inhibitor 2	105.024	81.5064	92.739	120.15	57.2048	44.914	99.0545	119.486	91.7197	172.63	156.563	194.443
Smp_046190	Putative ankyrin repeat and socs box protein 13 (Asb-13)	64.5578	63.347	70.4635	43.579	36.7745	53.8968	138.832	114.525	100.366	82.9738	89.083	43.8474
Smp_046250	Putative copii-coated vesicle membrane protein P24	288.777	281.565	298.511	173.086	114.982	280.263	357.948	425.693	425.369	297.959	284.434	213.024
Smp_046290	Putative marvel-containing potential lipid raft-associated protein	152.668	83.4406	121.152	275.23	375.918	265.891	438.856	282.201	392.462	235	313.426	151.753
Smp_046360	Putative zinc finger protein	62.336	64.1071	123.043	99.8079	40.8606	108.979	134.153	130.068	121.504	181.172	178.051	138.326
Smp_046410	Tektin	274.551	163.731	57.6164	167.755	73.5491	89.8279	308.863	158.534	184.295	150.355	222.126	283.709
Smp_046430	Ubiquitin carboxyl-terminal hydrolase	229.888	237.551	253.214	172.62	87.1557	110.776	212.668	251.725	222.492	401.716	379.805	391.731
Smp_046500	Proliferating cell nuclear antigen	134.857	120.782	222.756	264.947	163.442	114.98	240.227	319.269	232.272	299.04	182.399	169.599
Smp_046550	Putative bystin	75.1269	63.7524	63.6444	83.9644	40.8606	21.5587	104.514	115.145	85.5739	186.218	132.374	148.883
Smp_046630	Hypothetical Schistosoma spp. protein UPF0506	81.216	44.7652	73.1729	264.953	225.183	170.062	162.231	98.0213	141.697	237.227	185.177	118.198
Smp_046680	U3 small nucleolar RNA-associated protein 18 homolog	49.6732	38.8528	82.1286	66.1699	20.4303	21.5587	142.472	137.53	122.204	184.692	168.546	109.412
Smp_046690	Polyubiquitin-C	423.15	433.952	419.135	425.811	312.134	379.182	338.834	261.417	272.703	247.897	211.429	191.812
Smp_046740	Dihydrolipoyl dehydrogenase	141.559	129.608	143.764	99.8265	53.1188	132.945	218.388	256.496	280.06	132.101	167.261	130.856
Smp_046750		32.9143	30.4065	44.5511	31.3764	12.2582	20.4808	76.4357	101.022	61.4021	102.464	96.2019	53.8413
Smp_046780	Putative aut1	5.78743	3.37851	0	0.931971	0	14.3725	0	1.00022	0	0	0.384808	4.10346
Smp_046790	Putative glucose transport protein	17.9566	20.7187	15.4565	25.7845	12.2582	31.1523	49.9172	53.0115	55.5675	115.083	73.8831	72.9688
Smp_046800	Putative fatty acid binding protein	33.1794	16.0479	20.9117	168.221	103.173	26.0501	69.9361	53.0115	76.6831	204.182	103.898	117.685
Smp_046810	Putative m-phase inducer phosphatase(Cdc25)	55.5795	63.7946	109.105	36.0362	32.6885	28.7449	142.992	216.047	148.587	90.2131	93.1235	82.4828
Smp_046870	DHC_N1 domain-containing protein	60.5623	57.6035	116.678	98.994	65.377	92.8102	142.586	150.033	148.921	110.26	107.746	89.515
Smp_046880	Putative glycosyltransferase	11.4286	6.42761	29.0946	19.882	16.3442	14.3725	38.9978	63.3438	55.6564	31.1848	50.025	19.0281
Smp_046890	Protein phosphatase	60.7817	60.9313	67.2176	73.3151	58.5532	66.2571	144.292	131.359	140.03	108.033	112.749	55.9427
Smp_046900	Seipin	8.22858	5.34648	16.5476	15.0669	6.12909	7.18623	34.9213	30.0065	35.5632	55.1636	43.0985	26.8379
Smp_046910		5.48572	11.8248	7.27365	10.5623	0	3.59312	28.0784	60.013	20.0043	37.8672	21.5492	17.7872
Smp_046930	protein O-GlcNAc transferase	462.089	321.499	359.5	294.857	58.2264	177.787	304.183	297.065	270.058	275.284	246.662	312.243
Smp_046980	Pre-mRNA-splicing factor 38	57.1429	37.5859	44.0965	41.336	16.3442	17.9656	66.8995	85.2685	61.1242	74.4314	77.3464	109.155
Smp_047060	NADH dehydrogenase [ubiquinone] 1 beta subcomplex subunit 9	215.872	240.845	198.607	275.192	254.235	294.42	319.782	307.067	336.861	253.744	263.462	303.78
Smp_047090	DUF4174 domain-containing protein	30.784	26.1834	31.8222	22.9886	12.2582	26.9484	43.6776	81.0176	68.9037	67.1921	45.0225	61.2209
Smp_047110	RNA helicase	45.2572	63.9129	90.0114	41.628	24.5164	28.7449	106.074	140.531	104.467	70.1658	79.2704	76.1125
Smp_047190	Serine/threonine kinase	20.9554	17.5936	58.0346	77.6643	19.4088	46.7105	81.1155	81.0176	112.246	115.395	96.3097	55.5952
Smp_047200	Putative 60s ribosomal protein L3	1232.68	1253.44	2639.68	1788.12	1318.45	955.769	758.815	621.825	541.594	694.652	691.269	607.841
Smp_047240	Beta-1,4-galactosyltransferase	12.3429	4.50186	4.54603	3.72788	4.08606	10.7794	15.5991	9.00196	10.0021	11.6943	13.0835	8.68676
Smp_047330	RRM domain-containing protein	46.784	46.4544	32.7314	15.5329	12.2582	14.3725	29.1184	31.0067	30.0064	55.6871	33.0935	50.8796
Smp_047360	Ubx6(Yeast)-related	179.383	316.541	169.085	72.8677	55.8973	41.6083	146.715	155.764	147.765	148.451	195.736	240.391
Smp_047370	Malate dehydrogenase	616.988	463.387	635.926	622.004	680.86	735.547	449.078	461.24	630.669	276.431	311.694	284.164
Smp_047400	BLOC-1-related complex subunit 5	5.64115	5.06776	18.1841	15.5329	8.17212	3.59312	19.7589	32.257	13.3362	38.981	36.9415	19.0281
Smp_047410	RING-type domain-containing protein	23.3143	22.8049	33.6406	39.9691	8.17212	14.3725	47.8373	64.514	45.5653	52.3459	47.3314	33.5061
Smp_047440	PSP domain-containing protein	16.1829	18.4382	25.0032	22.678	16.3442	7.18623	69.6761	40.2087	56.6788	43.8035	58.106	87.1902
Smp_047450	Putative snare protein ykt6	96.8869	80.1719	127.498	91.3704	73.5491	113.686	131.376	127.528	137.252	146.09	120.445	70.1807
Smp_047460	Metalloendopeptidase	1.216	0.422313	0.909206	0.826348	0	0	1.16474	3.33072	2.2227	1.11374	0.769615	2.64739
Smp_047500	F-box domain-containing protein	12.8	10.7014	12.5743	14.7562	6.12909	3.59312	29.1184	28.0061	61.1242	23.7338	18.4708	23.1647
Smp_047540	Putative f-box and wd40 domain protein	84.2149	99.2436	54.5524	20.0374	8.17212	71.2515	46.4542	104.523	66.1253	60.5096	57.5903	49.8454
Smp_047550	Putative morn protein	42.9349	38.9542	12.7289	9.31971	4.08606	10.7794	102.954	68.0148	66.681	20.0474	36.1719	65.0431
Smp_047610	Cell division control protein 45-related	25.9017	83.8967	92.8391	25.4739	12.2582	7.18623	17.679	57.4925	20.0043	91.3269	72.3439	50.5652
Smp_047620	G2/mitotic-specific cyclin-B3	121.143	100.409	47.1969	25.5298	40.2068	56.3401	31.5206	73.9061	15.5144	26.6407	33.2551	23.206
Smp_047640	Ferritin	44.9829	28.1514	15.4565	102.579	65.377	37.081	128.121	110.224	181.372	80.4122	86.8126	107.302
Smp_047650	Ferritin	49.7006	26.2172	58.1892	295.491	234.295	137.257	142.503	142.231	260.278	156.147	122.985	94.4788
Smp_047680	Ferritin	1.78286	1.12335	5.00063	3.1687	0	11.2105	19.7901	11.8726	19.582	13.8661	13.4452	11.4003
Smp_047700	Putative ring finger protein 11 (Sid 1669) (Nedd4 ww domain-binding protein 2)	32.3383	12.4582	27.2035	23.7839	28.3164	52.3876	88.7383	82.0178	119.47	20.6042	56.1819	15.0074
Smp_047720	VEFS-Box domain-containing protein	134.4	201.714	112.814	21.3918	21.7787	31.7272	69.1353	125.857	69.7038	53.8272	43.8142	62.9997
Smp_047740	26S proteasome non-ATPase regulatory subunit,putative	83.3555	98.5425	90.9206	98.2422	67.42	30.5415	138.312	174.038	146.698	200.696	163.158	150.074
Smp_047860	Pseudouridine synthase	26.5143	14.5698	96.6759	50.0158	20.4303	61.083	121.153	120.026	105.578	146.457	128.526	53.7752
Smp_047870	Protein kinase	23.7714	18.7929	25.4578	11.805	12.2582	3.59312	49.9172	55.012	60.0129	20.0474	23.0885	19.4418
Smp_047900	Mitogen-activated protein kinase	82.2858	45.1199	240.94	452.578	458.987	238.942	188.23	167.736	259.5	380.644	417.647	420.737
Smp_048050	Putative alpha crystallin A chain; Putative heat shock protein hsp16	550.629	206.967	289.791	1263.81	762.377	1001.51	368.774	278.971	464.477	371.611	360.303	361.725
Smp_048080	28S ribosomal protein S30, mitochondrial	34.3132	5.06776	22.121	19.6957	16.3442	8.98279	30.3663	52.0113	58.3792	44.9172	27.3213	20.6828
Smp_048160	Putative rna recognition motif protein split ends	395.612	444.637	313.403	264.748	171.615	163.774	214.748	236.051	196.52	296.255	395.967	444.481
Smp_048230	Copper transport protein	18.2857	15.7185	43.1873	27.3378	12.2582	14.3725	162.231	119.356	120.581	97.0849	101.589	51.1526
Smp_048240	Putative mannose-1-phosphate guanyltransferase	95.0218	89.1081	96.3759	101.895	93.9794	132.945	124.793	182.54	186.84	103.021	123.138	87.2812
Smp_048260	Putative n-acetyltransferase	242.514	217.914	358.073	307.55	327.457	215.587	329.87	287.392	303.676	269.893	228.299	169.053
Smp_048380	Peptidase S1 S6 chymotrypsin Hap active site isoform 2	22.2446	15.2708	9.8467	20.143	69.463	75.7429	19.7589	36.0078	57.7902	17.8199	22.7037	14.3042
Smp_048420	Coiled-coil domain-containing protein 115	14.9303	10.9801	49.3244	33.0166	12.2582	17.9656	85.7952	108.354	103.722	96.8956	92.3539	65.7712
Smp_048430	Thioredoxin glutathione reductase	379.036	302.731	120.015	248.109	267.637	206.604	190.309	152.533	162.902	231.191	182.976	146.5
Smp_048520	Alkyl transferase	115.675	98.8888	126.989	127.947	108.281	86.2348	216.828	187.041	190.396	168.732	152.384	118.719
Smp_048540	dolichol kinase	35.6572	34.6297	56.3708	41.9387	28.6024	10.7794	162.855	148.532	142.575	81.86	115.442	54.8093
Smp_048550	Synapse formation protein	17.6732	29.1058	31.8222	38.2108	29.9508	35.9312	65.6931	67.7647	75.8496	53.4596	50.025	31.4378
Smp_048560	LIMPETin	538.853	678.674	381.112	408.719	567.962	541.878	337.981	479.914	459.265	296.255	323.108	239.945
Smp_048620	Exosome complex component RRP45	12.3429	22.94	37.432	56.1233	54.4672	7.18623	48.8773	68.5149	51.1221	60.4205	53.1035	35.5743
Smp_048650	Putative histidine triad (Hit) protein	71.9543	88.7787	125.016	134.862	57.2048	79.0486	164.311	189.041	161.146	190.45	143.148	146.434
Smp_048660	Putative nucleolar protein NOP56	449.966	510.872	522.566	449.316	373.874	161.69	250.626	225.049	163.368	530.698	465.617	601.033
Smp_048760	Putative sumo-1-activating enzyme E1a	11.8857	11.8248	14.5473	5.59183	12.2582	0	28.0784	50.0109	27.7837	25.6161	40.7896	35.988
Smp_048830		357.084	330.511	421.072	372.913	347.315	204.628	377.499	355.577	381.193	231.658	257.529	243.097
Smp_048870	Divalent cation tolerance cuta-related	0	0	0	0	0	0	0	0	0	0	0	0
Smp_048880	MICOS complex subunit MIC19	63.0857	62.9247	95.8758	103.654	85.8073	86.2348	160.494	186.24	201.71	165.948	170.085	90.5905
Smp_048930	Putative ran-binding protein	15.0857	24.4942	33.6406	17.7074	13.0754	7.18623	12.4793	26.0057	30.0064	47.8909	34.7866	23.1647
Smp_048940	Williams-beuren syndrome critical region protein-related	39.3143	39.9762	60.8441	78.9069	51.0757	55.6933	98.7945	122.527	124.471	109.303	125.447	94.8676
Smp_048970	Mediator of RNA polymerase II transcription subunit 4	42.9715	38.8528	52.734	24.2312	16.3442	14.3725	83.1954	78.347	63.3469	102.464	91.5842	125.337
Smp_048980	Putative multiple pdz domain protein	95.4972	79.8256	53.2613	60.2675	28.6024	35.9312	84.2353	64.0139	68.9037	139.351	106.592	130.467
Smp_048990	Putative beclin	170.606	243.953	149.564	75.0734	49.0327	93.421	137.272	244.383	144.753	147.014	199.33	209.657
Smp_049000	Putative arginine/serine rich splicing factor sf4/14	101.943	136.72	118.651	55.0919	28.6024	35.9312	91.5149	95.0206	90.575	84.3103	138.531	130.715
Smp_049010	Rna-binding protein related	51.8126	64.048	91.3752	46.5986	32.6885	84.4382	247.61	208.295	241.53	124.739	130.835	60.253
Smp_049140	Sugar phosphate phosphatase	44.8	34.6297	58.6438	41.0067	44.9467	21.5587	146.632	123.027	125.582	116.386	92.3539	65.3575
Smp_049150	Aspartate aminotransferase	229.486	294.775	340.043	100.032	134.84	129.352	219.428	299.565	222.27	61.2558	76.9615	61.2209
Smp_049160	Putative zinc finger protein	40.384	40.787	29.0946	22.8022	18.3873	3.59312	27.0385	39.5086	37.7859	16.7061	31.5542	51.2932
Smp_049170		98.2858	67.1478	221.237	404.339	246.063	143.725	211.108	148.032	210.045	259.858	300.15	201.417
Smp_049230	Putative alpha crystallin A chain; Putative heat shock protein hsp16	330.194	125.106	162.621	701.271	439.946	569.617	196.84	151.943	248.042	208.27	201.955	226.551
Smp_049270	Putative heat shock protein	51.0995	34.6297	37.2775	104.816	62.6393	50.3036	118.033	118.196	150.588	147.549	138.4	159.671
Smp_049330	GpcrRhopsn4 domain-containing protein	38.1166	24.2408	62.5807	71.7369	40.8606	21.5587	82.1554	125.527	103.356	124.739	90.8146	62.0813
Smp_049380	Chimerin-related rho-gtpase-activating protein	124.114	152.877	202.853	129.855	236.501	137.257	108.154	174.618	136.696	111.374	123.292	125.321
Smp_049390	pyrroline-5-carboxylate reductase	119.314	103.889	165.476	213.732	126.668	194.028	181.99	177.239	210.045	142.782	145.711	64.3234
Smp_049500	Putative atp-dependent transporter	163.2	149.668	120.015	93.8184	57.6543	97.0142	91.5149	133.529	110.301	127.334	178.551	191.936
Smp_049510	Putative wd-repeat protein	46.6286	43.4983	60.0076	34.7936	25.5379	17.9656	154.951	116.025	78.1612	192.31	158.672	116.51
Smp_049520	WD repeat-containing protein SL1-17	96.1829	89.1081	142.745	90.1962	28.6024	57.4899	91.6917	93.5203	120.026	108.033	109.285	79.8354
Smp_049550	Putative heat shock protein 70 (Hsp70)	1332.76	1282.89	785.1	792.349	339.143	419.209	506.452	550.95	512.832	694.641	662.447	1123.01
Smp_049580	Putative zinc finger protein	44.3429	32.0958	34.5498	59.6461	12.2582	25.1518	55.6161	86.3488	77.7945	94.1112	111.594	110.702
Smp_049600	Putative DNAj (Hsp40) homolog, subfamily C, member	84.5075	81.5064	91.8298	115.148	40.8606	35.9312	136.232	172.037	180.039	135.687	123.246	106.475
Smp_049610	Meckel syndrome type 1 protein	35.6572	31.3779	26.367	3.41723	4.08606	3.59312	21.142	13.0028	3.33405	6.68245	24.6277	23.5783
Smp_049630	Ing-related	81.7555	86.9965	97.2851	66.4806	32.6885	57.4899	75.9158	67.0146	55.0118	95.7818	114.288	123.526
Smp_049680	Cir_N domain-containing protein	114.011	122.048	80.9194	84.8094	49.0327	25.1518	125.833	136.53	124.838	135.877	129.295	118.305
Smp_049730	Metastasis-associated protein 1 (Mta1),putative	117.339	103.678	156.665	109.283	82.7427	179.656	203.953	246.934	243.752	170.514	174.126	136.01
Smp_049740	ALMS_motif domain-containing protein	31.4972	6.96817	9.09206	20.5034	20.4303	21.5587	29.1184	39.0085	53.3448	33.6907	40.02	38.8836
Smp_049760	Receptor protein serine/threonine kinase	13.7143	13.9363	23.6394	22.678	24.5164	21.5587	68.6362	83.018	94.4647	46.031	62.3389	38.9663
Smp_049880	Nuclear pore glycoprotein P62, putative	12.8	7.17932	7.27365	7.45577	0	3.59312	5.19971	30.0065	15.0032	29.5142	16.1619	20.2691
Smp_049890	WD-repeat protein, putative	54.1806	76.2275	109.632	37.2788	69.1361	14.3725	75.9158	140.03	84.7404	86.8719	100.05	62.0483
Smp_049910	ALMS_motif domain-containing protein	55.5977	42.2313	68.345	49.1335	24.5164	64.6761	132.073	179.369	182.628	114.715	123.331	95.5543
Smp_049920	Importin 9 (Imp9) (Ran-binding protein 9),putative	96.1281	129.963	99.4035	38.2108	20.4303	44.0157	106.417	76.5166	65.0139	123.069	97.9951	172.999
Smp_049930	Mitoguardin 2	10.9714	13.514	53.6432	66.9963	44.9467	62.8795	73.3159	109.024	111.691	61.2558	74.6527	23.992
Smp_049970	Zinc finger protein, putative	58.8617	42.2144	77.2825	92.8864	68.891	46.7105	138.312	119.526	161.512	171.795	163.928	132.37
Smp_049990	Protein CASP	27.8857	25.0601	39.0959	18.0181	22.4733	14.3725	76.4357	96.851	88.0189	70.6001	60.03	55.6862
Smp_050080	NAD dehydrogenase, putative	77.44	78.8628	89.9569	71.6561	51.0757	37.7277	144.895	195.462	192.263	152.171	118.521	93.8997
Smp_050110	Gamma-secretase subunit aph-1, putative	55.8812	71.7932	48.3425	31.0657	12.2582	29.9307	59.2767	77.0167	66.681	111.931	139.3	117.892
Smp_050130	Golgi to er traffic protein 4	74.0572	40.8208	152.292	226.158	118.496	215.587	197.589	228.05	224.493	228.874	182.014	135.125
Smp_050160	RING-type E3 ubiquitin transferase	84.736	78.6094	47.3151	31.5006	42.8219	19.8699	47.7541	59.5529	54.3116	48.0134	37.4572	108.047
Smp_050220		947.566	788.594	353.09	841.626	665.66	430.204	358.416	193.732	167.692	476.826	652.642	1085.44
Smp_050250	Thioredoxin_16 domain-containing protein	125.906	112.073	123.588	123.051	67.42	112.572	160.265	200.153	207.945	232.961	188.556	167.001
Smp_050270	Tyrosinase	3.93143	3.18424	1.81841	1.67755	2.86024	2.08401	1.55991	2.38052	3.33405	5.10094	3.32474	2.29992
Smp_050280	60S ribosomal protein L31	790.583	847.827	1592.23	1348.97	1168.61	677.303	696.761	531.946	556.919	534.385	624.735	569.148
Smp_050350	Vacuolar protein sorting-associated protein 29	36.8732	35.9895	57.5073	60.5781	17.6926	21.5587	99.8344	118.606	124.771	48.4478	77.862	46.4121
Smp_050360	Protein MAK16 homolog	120.558	139.558	195.025	185.941	102.151	102.907	190.829	181.239	177.972	327.596	273.983	302.382
Smp_050380	Protein kinase	96.2469	180.48	62.7352	15.4521	110.651	110.704	10.9194	27.1159	8.8908	8.7206	14.2379	17.8864
Smp_050430	TraB domain-containing protein	51.5109	39.3596	98.5216	76.8876	48.3381	74.0541	245.551	196.043	176.705	179.869	177.781	89.515
Smp_050470	Utp13 domain-containing protein	31.6983	42.4002	58.4892	38.2108	38.8176	16.169	59.2767	63.0137	40.0086	121.119	115.573	80.6793
Smp_050520	Delta-like protein	0	0	0.909206	1.24263	0	0	0	0	1.11135	4.45497	3.07846	6.61848
Smp_050540	Uridine 5'-monophosphate synthase	12.9554	11.8248	45.4603	45.6666	28.6024	14.3725	61.8766	67.0146	48.8994	87.0612	67.3414	42.4658
Smp_050570	Adenylate kinase isoenzyme 6 homolog	63.3875	71.7257	110.769	85.3251	53.1188	54.0045	170.031	182.93	206.155	125.853	118.136	117.892
Smp_050590	N-terminal amino-acid N(alpha)-acetyltransferase NatA	58.0572	65.3149	111.832	160.299	110.324	39.5243	199.149	133.029	153.5	160.913	140.07	155.675
Smp_050700	Putative phosphatidylethanolamine-binding protein	41.664	35.0098	62.3534	71.5567	40.8606	25.1518	97.5674	111.314	85.2961	116.319	110.055	111.141
Smp_050730	Elongator complex protein 2	13.1017	17.4669	32.7314	25.6789	9.52052	35.3203	72.276	43.2594	51.1221	49.9402	83.8881	44.774
Smp_050740	General transcription factor 3C polypeptide 5	6.85715	18.7507	66.8267	31.3764	16.3442	82.6417	70.7161	95.0206	83.3512	59.0283	81.964	48.1908
Smp_050760		64.8138	58.3975	65.7629	61.6343	43.3122	98.8107	147.505	168.487	200.154	48.4478	62.7852	59.6325
Smp_050820	Putative replication factor C / DNA polymerase III gamma-tau subunit	8.22858	10.6761	20.9117	33.756	24.5164	10.7794	63.4365	78.017	48.3437	87.9856	61.8232	39.5702
Smp_050830	Putative synaptojanin	211.502	124.582	125.47	217.354	145.055	186.842	221.508	156.034	235.828	190.639	203.178	149.015
Smp_050880	UPF0587 protein	28.3429	17.0361	44.5511	17.8131	32.6885	21.5587	99.8344	109.024	101.133	43.9928	59.6452	29.7832
Smp_050890	Protein HID1	74.2675	95.9073	90.0114	59.0745	53.1188	49.6928	127.393	108.524	81.4953	114.114	109.224	108.105
Smp_050920	Transformer-2-related	109.23	91.6842	93.0391	84.3807	49.0327	47.6088	99.0545	132.529	105.023	122.233	121.792	126.81
Smp_050940	Putative 60s ribosomal protein L11	731.191	819.186	924.972	1022.11	694.63	537.171	445.21	354.217	401.119	398.597	390.064	421.44
Smp_051000	Vps54_N domain-containing protein	4.31543	6.75701	13.9381	9.31971	28.6024	41.6083	32.2382	23.005	33.296	14.4786	28.4758	7.44579
Smp_051010	Putative ubiquitin-conjugating enzyme E2 C	6.4	13.3704	28.1854	10.5623	0	3.59312	81.1155	78.017	81.1285	81.4257	88.6135	34.747
Smp_051070	Protein DGCR6	15.936	9.85679	32.5041	23.5602	28.6024	19.7621	55.3769	47.0102	58.9015	47.8909	44.8301	29.535
Smp_051080	Clathrin light chain	409.747	617.38	441.556	93.4021	108.281	127.089	301.063	409.399	338.595	322.985	262.439	252.123
Smp_051090	Putative orf protein	29.5954	8.30268	5.75528	26.9961	18.3873	19.7621	40.5577	29.5064	51.3443	47.4677	56.9515	18.6393
Smp_051120	Polyketide_cyc domain-containing protein	115.721	56.5477	63.2262	91.0722	134.064	134.957	79.9923	110.314	183.562	78.942	79.7168	90.6897
Smp_051130	ETS domain-containing protein	18.6423	11.9092	7.87373	6.90901	21.9013	24.2176	5.4077	10.2822	9.70208	8.186	13.3297	11.45
Smp_051210	Importin subunit alpha	1578.93	1597.18	1454.89	1164.32	1074.63	846.179	650.442	476.804	439.728	549.442	662.339	562.331
Smp_051220	LisH domain-containing protein	174.382	254.03	207.39	199.268	160.541	117.172	243.346	192.712	262.045	102.598	131.05	119.894
Smp_051230	Tar DNA-binding protein, putative	121.984	125.706	426.209	251.943	143.012	241.242	337.804	377.582	285.939	454.964	372.109	224.201
Smp_051260	60S ribosomal protein L8	800.192	719.748	1217.2	1700.65	1340.23	330.567	629.685	447.767	398.686	647.83	565.306	749.824
Smp_051280	Smg-7 (Suppressor with morphological effect on genitalia protein 7), putative	169.198	221.926	241.394	120.597	69.463	79.0486	200.189	148.032	107.056	202.512	236.272	255.085
Smp_051290	Ig-like domain-containing protein	1.82857	0.844626	2.72762	3.72788	0	0	4.15977	6.0013	7.77945	4.8225	6.15692	4.13655
Smp_051300	Tar DNA-binding protein, putative	49.6732	60.2472	79.1009	108.643	61.2909	35.9312	173.67	188.041	202.821	158.898	209.797	137.805
Smp_051320	DNA-(apurinic or apyrimidinic site) endonuclease	6.4	10.5578	15.4565	11.1837	18.3873	3.59312	17.679	43.0093	17.7816	30.6279	33.0935	20.6828
Smp_051360	UDP-N-acetylglucosamine--dolichyl-phosphate N-acetylglucosaminephosphotransferase	24.7863	16.4702	24.194	33.2403	44.9467	32.3381	64.4764	63.1237	81.3508	116.386	68.9422	44.4348
Smp_051390	NIF3-like protein 1	26.9714	14.3586	60.3077	39.1428	20.4303	15.2707	96.7146	139.53	105.023	141.935	106.207	65.6305
Smp_051400		11.9771	10.5578	25.7578	49.5871	34.7315	11.9651	111.274	67.0146	88.1634	146.268	134.683	60.4185
Smp_051410	Septate junction protein	29.2572	15.2033	23.9394	22.3673	12.2582	3.59312	53.817	61.5134	74.4604	32.2985	26.9365	31.4378
Smp_051420	3'-5' exonuclease eri1-related	10.7429	14.781	20.0025	9.31971	0	7.18623	32.7582	57.0124	21.1156	32.2985	16.1619	20.6828
Smp_051530	Heterogeneous nuclear ribonucleoprotein l (Hnrnp l), putative	19.2	17.3148	4.54603	6.5238	0	6.61133	33.8189	37.008	18.8929	10.9481	25.3973	69.7671
Smp_051550	pyridoxal 5'-phosphate synthase	161.143	137.843	189.642	75.2411	73.5491	75.4555	160.151	181.039	210.045	149.241	119.29	125.958
Smp_051640	Uridylate-specific endoribonuclease	114.77	95.8651	82.1286	116.913	93.9794	62.2687	107.114	80.0174	64.4583	133.092	127.756	142.984
Smp_051660	ODV-E66	57.6	13.0072	25.9124	92.1098	51.0757	32.3381	93.5948	83.018	116.692	145.767	130.835	84.3856
Smp_051670	Secreted protein	0	0	0	0	0	0	0	0	0	0	0.0923539	0
Smp_051810	Elongation of very long chain fatty acids protein	10.5143	3.65723	12.7289	18.8817	12.2582	10.7794	19.0621	36.0078	36.7968	41.7653	38.0652	32.6787
Smp_051920	Nanos-type domain-containing protein	46.592	20.271	60.0076	80.7708	24.5164	53.8968	161.191	141.031	164.48	213.282	180.86	118.165
Smp_051930	Putative beta1,3-galactosyltransferase	28.6446	22.6106	136.99	89.1586	73.5491	147.318	92.0349	142.171	198.932	140.332	78.8856	72.1828
Smp_052060	Succinate--CoA ligase [ADP/GDP-forming] subunit alpha, mitochondrial	140.526	110.908	235.03	334.13	388.176	510.223	300.658	293.064	427.536	271.753	285.912	161.052
Smp_052140	G-patch_2 domain-containing protein	72.2652	81.2953	52.1521	21.951	16.3442	12.5759	31.1983	41.259	28.8951	67.8492	70.289	100.336
Smp_052150	DUF4509 domain-containing protein	21.9429	12.6694	12.7289	30.4444	16.3442	19.7621	44.7175	81.0176	80.8507	17.8199	24.6277	38.0563
Smp_052160	AAA domain-containing protein	18.7429	21.9603	21.821	32.9296	24.5164	32.3381	60.3166	78.017	117.803	27.0082	37.7112	38.8836
Smp_052230	Putative kunitz-type protease inhibitor	39.7715	20.8369	31.2131	88.587	49.0327	75.4555	67.9394	81.8478	160.59	121.765	109.285	154.939
Smp_052280	Putative ribose-phosphate pyrophosphokinase 1,2	155.383	142.387	94.7393	59.8015	59.2479	55.6933	163.271	189.541	207.822	103.021	192.404	139.402
Smp_052290	Fibroblast growth factor receptor-like 1	69.3395	68.5076	50.2155	47.6734	25.3336	20.6604	81.2611	73.516	79.0947	33.7798	49.2554	73.0598
Smp_052330	GDP-Man:Man(3)GlcNAc(2)-PP-Dol alpha-1,2-mannosyltransferase	112.247	88.6858	103.65	33.8616	17.6926	46.7105	97.7546	106.353	76.6831	135.877	114.673	105.896
Smp_052350	TRABID protein (C64 family)	58.4686	37.1467	62.2806	294.006	224.039	168.876	151.832	130.028	168.925	265.817	225.497	155.377
Smp_052390	Putative origin recognition complex subunit	18.6972	15.3553	19.5479	9.31971	8.74417	1.18573	23.9187	48.3405	25.561	21.1611	30.7846	27.3012
Smp_052460	Putative cullin	4.75429	7.60164	5.18248	3.72788	4.08606	1.79656	2.07988	3.50076	0.555675	8.90994	9.62019	5.79117
Smp_052500		142.574	257.459	340.498	158.435	122.582	39.5243	198.109	162.615	86.6853	226.647	221.264	240.284
Smp_052630	Amiloride-sensitive sodium channel,putative	8.15543	8.19287	5.90984	25.5981	12.2582	7.18623	16.1191	20.0043	28.8951	32.5213	27.7062	35.1607
Smp_052640	C2H2-type domain-containing protein	89.024	102.006	89.1022	70.9168	69.463	35.9312	122.713	114.525	102.244	144.23	143.918	168.217
Smp_052710	Ribosomal_S10 domain-containing protein	8.22858	5.91238	33.6406	26.0952	32.6885	21.5587	56.1569	49.0107	74.4604	71.2795	57.7212	28.9559
Smp_052740	Putative gamma-soluble nsf attachment protein (Snap)	34.0114	41.4205	36.7865	57.0242	34.7315	28.7449	46.7974	36.2579	62.2356	35.0829	56.9515	63.4547
Smp_052750	SWI5-dependent HO expression protein 3	29.2572	35.4743	45.4603	29.2018	22.4733	18.4686	58.2368	72.0156	61.1242	88.2641	60.7996	61.5436
Smp_052760		45.2572	32.0958	48.1879	78.3539	32.6885	39.5243	64.4764	59.5129	62.2356	50.1184	51.949	29.7832
Smp_052780	SAYSvFN domain-containing protein	22.1714	16.8925	37.2775	21.1868	16.3442	7.18623	83.1954	80.1874	80.0172	83.8759	46.9465	39.2972
Smp_052790	Nuclear export mediator factor NEMF	120.713	217.517	172.595	108.196	51.0757	32.3381	177.944	188.741	88.3523	196.019	219.725	278.564
Smp_052800	Putative poly(P)/ATP NAD kinase	79.0492	89.1081	92.8663	46.5986	16.3442	43.1174	50.2604	103.022	82.6066	133.46	104.668	128.92
Smp_052870	26S proteasome non-ATPase regulatory subunit 6	103.159	122.471	100.922	187.947	130.754	53.8968	176.27	150.033	157.812	208.637	143.664	190.397
Smp_052890	Thioredoxin domain-containing protein	5.48572	2.53388	17.575	15.5329	0	8.3001	66.5563	49.1307	46.6767	42.3222	48.4858	21.9237
Smp_052910	S-phase kinase-associated protein 1	449.71	526.025	619.324	600.811	417.473	495.85	248.026	289.563	250.687	430.272	325.647	436.199
Smp_053020	Palmitoyltransferase	29.2572	17.7372	20.9117	14.9115	4.08606	15.2707	20.2789	51.5112	53.3448	41.7653	40.02	36.2279
Smp_053030	Vacuolar protein-sorting-associated protein 36	41.8286	47.7214	72.7365	77.0429	81.7212	84.4382	157.374	198.373	185.04	119.17	144.688	74.3173
Smp_053040	Snf7-related	63.7349	70.8388	80.9194	37.9002	8.17212	46.7105	82.4986	82.0178	68.9037	93.5543	142.633	110.471
Smp_053060	F-box domain-containing protein	127.982	111.769	163.884	154.086	119.844	57.4899	195.509	218.047	266.535	148.685	173.163	141.214
Smp_053120	S-adenosyl-methyltransferase mraW, putative	17.3714	17.1713	19.3206	31.892	28.6024	10.7794	36.398	46.21	35.5632	75.1776	60.284	34.9539
Smp_053130	40S ribosomal protein S6	472.32	589.946	790.564	952.717	477.946	280.946	483.23	412.29	389.961	512.043	535.66	668.376
Smp_053140	histone acetyltransferase	96.2286	79.7327	79.5556	74.0606	91.9363	29.6432	119.593	103.222	100.021	129.751	149.398	105.896
Smp_053160	FCP1 homology domain-containing protein	8.22858	9.3838	6.36444	1.86394	4.08606	3.59312	4.67974	18.254	17.7816	21.718	16.1619	20.6828
Smp_053220	Aldo-keto reductase, putative	158.821	207.719	178.204	218.081	171.615	93.421	302.446	217.047	227.827	221.635	188.848	156.982
Smp_053230	NADH-cytochrome b5 reductase	137.39	41.5303	188.788	272.676	175.701	357.515	279.214	147.702	277.993	230.211	252.203	199.034
Smp_053300		46.8023	60.357	6.13714	5.79686	1.02151	7.47368	49.0021	23.5851	14.7587	4.76682	14.8767	32.9518
Smp_053390		481.5	363.003	722.819	521.059	224.733	388.057	696.501	576.805	579.035	388.139	429.553	218.559
Smp_053420	PH domain-containing protein	119.287	103.12	76.8916	121.517	194.701	146.491	105.481	121.526	145.998	83.8425	106.784	170.815
Smp_053430	Transmembrane protein 35B	62.1715	35.4743	108.196	90.0905	44.9467	46.7105	183.03	178.039	152.255	130.308	123.523	101.759
Smp_053470	Putative nucleolar protein NOP56	53.12	62.5023	45.7604	35.8809	28.6024	0.898279	40.5577	46.5101	31.1178	95.0356	75.4223	134.355
Smp_053510	Aspartate--tRNA ligase, cytoplasmic	71.872	100.156	129.107	134.291	89.8933	35.9312	221.508	180.039	145.031	276.954	210.359	175.042
Smp_053550	U6 snRNA phosphodiesterase	23.7714	33.2698	35.459	27.9591	36.7745	0	58.2368	56.0122	48.3437	40.6516	55.4123	43.4338
Smp_053560	non-specific serine/threonine protein kinase	81.728	116.651	115.315	69.8978	49.0327	36.6498	85.7952	110.724	63.3469	152.739	165.467	166.562
Smp_053610	serine--tRNA ligase	607.589	808.586	457.485	363.046	165.036	222.773	274.545	282.561	206.667	526.9	539.916	736.48
Smp_053640	SH2 domain-containing protein	23.7714	21.5633	52.2794	12.1156	26.5594	19.7621	138.655	123.527	121.137	72.5492	37.0493	21.7169
Smp_053700		496.823	415.556	581.237	1507.04	1636.88	797.672	516.654	396.916	514.922	364.94	389.041	319.019
Smp_053780	Cytidine/deoxycytidylate deaminase-related	103.159	97.6726	231.848	215.596	249.25	100.607	214.228	231.05	224.304	263.4	276.546	198.505
Smp_053790		1.67314	1.26694	0.909206	0.621314	0	0	8.31954	2.50054	0.555675	2.22748	7.18051	1.51398
Smp_053800	Putative mitochondrial carrier	32	37.02	32.1223	18.6394	16.3442	14.3725	50.9572	70.3253	67.0477	42.6006	27.6292	27.0944
Smp_053820	Putative preprotein translocase secy subunit (Sec61)	119.104	65.1376	116.378	211.557	81.7212	61.083	292.224	255.496	323.714	287.345	224.728	169.168
Smp_053830	40S ribosomal protein S14	1065.55	1007.56	1263.19	1544.89	1179.32	488.664	599.995	427.073	437.06	688.883	601.131	486.103
Smp_053900	Beta-hexosaminidase	34.5966	45.0524	59.553	79.8886	61.2909	16.169	168.814	116.525	118.725	138.472	90.8146	91.1448
Smp_053940	Heterogeneous nuclear ribonucleoprotein A2 homolog 1	1003.37	1087.35	932.009	634.616	320.756	566.347	474.671	369.66	321.491	368.738	328.964	257.285
Smp_053990	Putative heat shock protein 70 (Hsp70)-interacting protein	79.6435	115.41	76.2188	30.755	32.6885	28.7449	101.914	126.527	84.4626	91.8837	128.395	130.574
Smp_054010	Putative cationic amino acid transporter	24.0274	30.263	47.7151	46.7042	32.6885	14.3725	126.478	81.0176	57.0456	190.305	135.398	103.025
Smp_054070	TM2 domain-containing protein	27.4286	22.8049	48.488	50.3264	12.2582	29.4636	92.0661	107.723	120.026	95.7818	80.6172	43.227
Smp_054120	Ribosome biogenesis protein NSA2 homolog	170.889	164.119	171.631	160.933	112.367	93.421	176.27	182.18	147.676	262.387	233.347	254.96
Smp_054200	NADH dehydrogenase [ubiquinone] 1 beta subcomplex subunit 5, mitochondrial	21.9429	27.9656	70.9181	109.351	44.9467	39.5243	141.952	144.031	180.039	120.841	115.573	80.8282
Smp_054220		83.2	70.5263	128.198	195.093	130.754	136.538	196.279	184.04	231.994	182.81	154.015	128.068
Smp_054230	Centromere protein S	38.7017	36.3189	77.2825	65.238	73.5491	29.9307	74.8758	115.025	77.7945	111.931	71.5742	113.093
Smp_054240	Translationally-controlled tumor protein homolog	479.196	591.483	1318.83	1318.19	894.847	861.27	494.836	405.478	438.983	521.766	473.598	326.266
Smp_054300	Fucosyltransferase	7.31429	3.37851	8.18286	4.3492	4.08606	0	24.9586	18.0039	13.3362	15.5924	8.46577	4.96386
Smp_054310	Membrane-bound transcription factor site-2 protease	37.3303	22.8725	57.9619	71.7618	20.4303	46.7105	111.274	121.026	106.412	131.422	94.0008	50.4659
Smp_054320	Stork_head domain-containing protein	1.82857	2.53388	5.00063	6.21314	0	0	25.9986	9.00196	8.8908	14.4786	27.7062	18.3415
Smp_054330	Peptidyl-prolyl cis-trans isomerase	271.479	158.511	68.1905	202.132	110.324	132.945	348.901	272.059	286.728	128.08	166.237	241.69
Smp_054340	T-complex protein 1 subunit beta	262.546	227.517	263.77	274.714	181.339	114.764	563.108	397.916	305.221	273.747	437.526	278.398
Smp_054350	Putative forkhead protein/ forkhead protein domain	1.92914	1.68925	2.72762	0	4.08606	0	1.16474	3.7008	1.66702	0.556871	1.53923	1.65462
Smp_054360	Putative adenine phosphoribosyltransferase	227.73	180.361	305.793	395.125	300.08	190.435	501.949	401.587	444.951	442.69	429.03	287.358
Smp_054410	Adenine phosphoribosyltransferase	58.8709	60.6019	69.5543	163.455	127.362	73.6589	228.787	240.882	310.7	143.829	185.477	90.1272
Smp_054450	Archease domain-containing protein	12.8	8.44626	17.2749	24.2312	28.6024	3.59312	56.1569	49.0107	53.3448	55.6871	65.4173	32.5381
Smp_054470	Thioredoxin	32	12.6694	14.5473	51.4634	36.7745	17.9656	90.9949	69.6551	111.135	51.2321	50.7946	52.286
Smp_054540	Putative microtubule-associated protein, rp/eb family	130.286	129.642	206.517	237.932	147.548	203.011	274.025	221.048	280.06	178.756	197.022	121.317
Smp_054560		50.8709	56.6575	112.742	150.358	77.6351	28.7449	164.311	187.041	150.032	185.995	163.158	213.446
Smp_054600	Pre-mRNA-splicing factor SPF27	91.1269	96.3803	93.1936	99.9259	52.4241	53.8968	195.166	194.292	160.59	191.564	136.607	147.675
Smp_054610	WD_REPEATS_REGION domain-containing protein	17.6732	27.8727	24.8486	9.00905	0	3.59312	29.6383	73.0159	23.3383	55.1302	44.6377	22.6104
Smp_054620	Succinate dehydrogenase [ubiquinone] cytochrome b small subunit	57.2709	99.8433	103.277	16.1542	21.4518	10.7794	134.153	120.026	103.867	33.4123	45.1764	53.1133
Smp_054730	Putative trim56 protein	106.158	117.361	131.989	70.8298	40.8606	57.4899	106.334	131.279	146.509	169.378	140.455	101.445
Smp_054770	GAR domain-containing protein	212.91	398.858	232.53	66.0643	32.6885	43.1174	398.277	298.485	195.598	77.071	122.369	133.23
Smp_054790	Putative microtubule associated protein xmap215	106.816	102.411	30.0947	14.9115	8.17212	8.98279	45.7575	48.0104	27.7837	36.7535	84.8116	123.542
Smp_054800	glycerophosphocholine phosphodiesterase	29.7143	22.239	36.3683	50.9477	24.5164	14.3725	144.552	93.0202	85.9407	92.4406	116.982	98.1273
Smp_054810	Bestrophin homolog	60.5715	46.0321	33.0315	45.0639	36.7745	32.3381	57.5816	132.909	145.587	28.2111	50.025	34.747
Smp_054820	Protein MAK10 homolog	94.9303	118.248	107.441	50.0158	24.5164	21.5587	93.8548	116.025	70.015	97.4524	87.3514	82.1767
Smp_054840	DNA replication licensing factor MCM2	80.5852	115.291	172.295	59.3355	49.0327	53.8968	125.833	232.05	190.041	84.0875	91.5842	55.3636
Smp_055050		900.106	909.553	812.758	954.537	707.706	534.296	562.349	479.584	498.996	576.517	477.485	557.549
Smp_055090	Putative chromatin regulatory protein sir2	36.9189	33.3627	35.459	15.6882	24.5164	14.3725	55.6369	62.0135	47.5991	45.6634	47.7162	25.7376
Smp_055100	EGF-like domain-containing protein	139.365	273.101	245.286	13.8739	6.12909	35.9312	85.2753	175.038	22.5048	6.68245	10.005	12.9639
Smp_055130	Putative zinc finger protein	63.2412	41.3867	55.5707	53.5883	32.6885	39.5243	54.9401	66.0143	68.9037	107.287	120.83	86.396
Smp_055190	Mitochondrial solute carrier-related	26.816	19.8487	73.6457	38.0244	32.6885	57.4899	133.217	149.032	136.074	106.919	136.222	27.0034
Smp_055200	Dolichyl-diphosphooligosaccharide-proteinglycos yl transferase-related	301.815	294.563	285.336	179.752	49.0327	126.945	270.385	255.385	235.195	247.941	315.542	198.621
Smp_055220	Putative surface protein PspC	115.886	42.0962	18.4842	140.069	58.5532	79.0486	144.469	61.2633	97.7988	274.237	237.126	439.881
Smp_055240	Putative cadherin	31.8354	16.4026	1.81841	10.7674	16.3442	5.38968	14.7672	21.7047	36.8968	11.4938	14.7074	36.6085
Smp_055260	Putative sodium-dependent amino acid transporter	6.4	9.56962	6.66448	53.1223	12.2582	7.18623	122.713	67.1546	49.1216	111.931	92.3539	28.5422
Smp_055310	[histone H4]-lysine(20) N-methyltransferase	40.5303	45.0439	52.734	24.6972	12.2582	21.5587	122.713	85.0185	51.1221	40.0947	50.7946	26.7469
Smp_055340	Putative lin-9	19.584	19.7474	25.9124	15.5329	14.3012	23.3553	63.9564	90.5197	101.688	125.107	69.2654	75.1446
Smp_055390	Putative dullard protein	20.1143	9.29089	23.1848	15.0172	4.08606	17.9656	87.3551	112.524	111.691	91.8837	91.969	49.6386
Smp_055400	Putative tubulin-specific chaperone B (Tubulin folding cofactor B)	52.4435	44.7652	41.3689	57.4715	49.8499	10.7794	98.7945	107.163	101.133	108.59	104.668	99.2772
Smp_055420	Transmembrane protein 222	11.2731	6.85837	20.0025	27.6485	32.6885	7.18623	64.4764	76.0165	70.015	69.052	73.1135	38.8836
Smp_055440	MAM domain-containing protein	59.6115	30.0434	8.68292	65.7599	32.7293	62.7358	48.4717	12.8128	22.2714	81.4368	140.647	136.44
Smp_055450	Late endosomal/lysosomal adaptor and MAPK and MTOR activator 4	34.7429	30.4065	50.0063	54.0543	32.6885	17.9656	85.2753	88.0191	94.6536	101.351	103.898	49.6386
Smp_055600	Protein lin-7 homolog	100.727	65.8133	97.2851	121.827	26.5594	134.742	166.911	161.535	193.742	91.8837	98.8956	83.9058
Smp_055630	Transposase	18.2857	4.22313	71.9182	413.224	412.692	386.26	174.71	97.0211	182.261	165.48	187.979	95.6536
Smp_055670	small monomeric GTPase	59.5383	59.3603	97.5851	70.7863	60.7597	60.7237	117.513	138.36	142.408	154.999	119.06	81.5149
Smp_055720	Putative microrchidia 2a	264.686	414.196	201.935	93.5078	81.7212	39.5243	139.872	169.037	120.392	210.497	196.252	259.006
Smp_055740	Putative nanos RNA binding domain	2.74286	2.11157	0	4.3492	0	0	2.07988	2.00043	6.6681	0	9.23539	2.48193
Smp_055760	AAA domain-containing protein	116.215	82.3511	142.591	179.143	192.045	111.387	114.394	177.539	124.471	129.194	125.447	105.052
Smp_055770	Serine/threonine-protein phosphatase 2A 55 kDa regulatory subunit B	143.863	109.7	132.453	67.0584	42.209	113.794	122.193	173.038	148.921	160.29	150.652	133.18
Smp_055780	Smdr2	3.76686	5.92928	2.25483	2.95124	10.542	1.90435	5.4597	4.53098	0.22227	10.213	3.78651	6.29583
Smp_055800	Pescadillo homolog	421.166	546.313	639.59	244.86	188.98	119.759	293.087	204.214	147.254	374.251	394.536	493.631
Smp_055870	IMP25 protein	8.68572	8.02395	0	0	0	0	8.31954	3.00065	7.22377	5.56871	2.69365	22.6104
Smp_055880	Charged multivesicular body protein 1a	99.5566	93.7366	173.049	262.816	130.754	118.573	189.269	187.041	177.816	198.491	195.575	167.282
Smp_055890	Ribonucleoside-diphosphate reductase small chain, putative	68.7269	53.2115	99.1035	49.5622	12.2582	21.5587	131.896	226.049	110.024	128.637	123.908	64.6956
Smp_055900	Leptin receptor overlapping transcript-like 1	81.2983	57.5782	199.725	233.067	154.576	227.516	195.509	175.038	235.05	164.923	197.599	92.7994
Smp_055920	Putative ubiquitin conjugating enzyme E2	74.0115	68.837	74.5549	89.4692	69.463	86.2348	117.513	129.528	133.729	90.2131	100.05	69.3534
Smp_055960	UBIQUITIN_CONJUGAT_2 domain-containing protein	96.9143	92.0643	120.77	220.653	106.238	183.249	250.626	253.225	268.113	274.693	239.35	190.811
Smp_055990	Adenylosuccinate synthetase	73.408	56.7589	86.1473	86.6236	57.8995	68.88	89.123	119.356	107.801	109.336	136.476	89.697
Smp_056060	Putative rhodopsin-like orphan GPCR	24.256	15.8367	10.0013	42.3736	16.3442	21.5587	25.9986	40.2587	53.1558	22.2748	25.3973	43.0201
Smp_056080	Putative rhodopsin-like orphan GPCR	3.81257	0.844626	1.81841	6.02675	4.08606	3.59312	1.03994	8.00174	12.2248	8.07463	6.92654	13.0301
Smp_056200	Isocitrate dehydrogenase [NAD] subunit, mitochondrial	34.2857	43.9206	66.8267	106.866	69.463	57.4899	146.112	149.532	215.969	105.806	136.091	74.0443
Smp_056240	SH2 domain-containing protein	56.5303	42.2313	60.0349	89.0778	34.7315	70.0658	193.554	172.037	192.263	190.45	183.422	85.7259
Smp_056260	Beta-1,4-galactosyltransferase	35.2	29.5619	27.3853	15.4272	9.52052	11.9651	48.7005	52.3414	35.5632	11.75	17.0855	7.17278
Smp_056280	Zinc finger protein	6.24457	2.67747	6.54629	7.26937	12.2582	3.59312	3.11983	15.4234	5.92349	17.9312	7.69615	14.7509
Smp_056350	Mitotic spindle assembly checkpoint protein mad2-related	10.0571	10.1355	42.96	31.687	20.4303	3.59312	61.3566	84.2183	56.6788	93.5543	69.2654	32.2651
Smp_056360	Putative p30 dbc protein	2241.65	3028.71	1894.38	742.744	423.234	561.748	660.54	531.866	426.458	580.471	488.675	742.105
Smp_056370	Deoxyhypusine hydroxylase	1284.84	1470.65	693.079	495.983	501.114	689.268	316.319	441.946	410.221	353.925	268.211	295.763
Smp_056390	Protein kinase	48.512	21.69	68.0996	139.497	89.6482	61.9813	157.728	134.559	155.033	103.389	167.391	94.4292
Smp_056420		0	0	0	0	0	0	0	0	0	0	0	0
Smp_056440	Superoxide dismutase	49.3715	61.6577	114.56	162.368	126.668	129.352	332.261	217.547	230.049	90.2131	140.84	59.5663
Smp_056460		197.312	54.4784	237.412	498.281	314.627	152.42	243.721	122.027	158.034	543.818	404.402	643.027
Smp_056500	Proteasome subunit beta	254.172	198.487	291.401	269.34	167.528	172.47	213.188	263.057	238.384	194.905	201.924	201.45
Smp_056620	ATP-dependent DNA helicase	28.6446	24.4942	23.6394	16.1542	0	14.3725	32.2382	46.21	43.1537	44.3603	27.7062	39.7109
Smp_056640	Huntingtin interacting protein-related	430.19	563.763	330.833	197.373	114.41	104.2	308.863	245.383	145.776	283.046	380.96	454.466
Smp_056760	Protein disulfide-isomerase	380.956	268.802	390.05	264.263	102.151	269.484	368.285	467.632	547.162	410.414	314.773	366.407
Smp_056770		0.914286	0.844626	0.454603	0.621314	0	0	2.07988	0	0	4.45497	3.84808	4.13655
Smp_056780		170.149	151.636	347.317	410.378	343.229	344.939	361.005	273.389	285.039	225.533	220.11	144.349
Smp_056810	Heterogeneous nuclear ribonucleoprotein,putative	546.871	709.182	739.567	270.135	203.077	282.958	260.329	375.082	249.709	247.373	276.184	328.26
Smp_056850	Golgi apparatus membrane protein TVP23 homolog	36.5714	26.2848	50.0063	49.7051	36.7745	25.1518	86.3152	85.0185	88.908	90.2131	83.1185	65.7712
Smp_056860	Snf5, putative	98.1486	101.516	100.649	90.1962	32.6885	32.3381	159.111	193.042	174.671	124.862	147.766	130.301
Smp_056900	Ribonuclease pH related	34.8983	30.8964	23.6394	45.6666	24.5164	14.3725	38.4779	54.0117	65.9364	84.6444	45.0225	59.5663
Smp_056930	Histone-lysine N-methyltransferase 2C	87.1955	99.9953	27.5035	17.285	9.52052	10.7794	50.4372	53.0115	45.0986	131.422	96.9715	159.05
Smp_056970	Glyceraldehyde-3-phosphate dehydrogenase	1596.54	1579.78	1781.24	2955.08	2298.16	2761.09	1083.58	719.756	856.061	676.598	649.155	744.571
Smp_056990	PBPe domain-containing protein	41.1429	40.1197	31.3676	41.8331	46.9897	33.2363	69.6761	103.663	126.372	63.4833	53.1035	85.3039
Smp_057020	RNA helicase	16.7589	15.9043	24.6759	16.1542	0	7.18623	48.8773	38.0083	40.0086	48.4478	44.2529	35.5743
Smp_057060	Acetyl-CoA hydrolase	121.509	87.3766	158.684	119.758	54.8349	132.047	170.551	217.297	234.717	135.877	154.231	166.728
Smp_057090	Putative radial spokehead-l	310.172	264.486	123.125	61.3051	77.6351	83.54	194.812	193.642	195.131	33.4123	81.964	158.016
Smp_057120	GYF domain-containing protein	131.694	140.259	208.536	124.679	53.1188	113.183	198.629	210.716	168.925	221.078	171.624	140.486
Smp_057130	Adiponectin receptor, putative	15.5429	7.60164	59.3257	57.6766	33.1379	61.083	155.211	158.704	157.378	130.308	183.299	63.5622
Smp_057210	Ig-like domain-containing protein	82.6698	65.1967	52.5794	52.6067	28.6024	40.4226	155.991	158.034	160.401	83.5307	84.6577	76.1125
Smp_057230	serine--tRNA ligase	11.8857	13.514	16.3657	16.7755	16.3442	7.18623	25.9986	39.0085	31.1178	54.2392	55.4123	61.2209
Smp_057320	Vesicle-fusing ATPase	90.0572	49.4106	91.6753	237.653	221.219	176.063	135.712	163.035	212.823	204.929	168.161	134.852
Smp_057360	Serine/threonine kinase	78.8298	103.492	36.3955	19.2607	12.2582	28.6012	20.0189	28.5062	5.00107	24.5023	61.5692	93.213
Smp_057430	ANK_REP_REGION domain-containing protein	143.04	223.319	133.199	54.0543	8.17212	65.8618	62.9165	68.0148	43.3426	121.955	135.068	154.153
Smp_057530	Subfamily S9B unassigned peptidase (S09 family)	125.669	88.3986	86.9019	157.733	118.496	88.9296	117.513	185.62	237.918	135.13	186.824	226.129
Smp_057590	EB domain-containing protein	29.2572	19.4264	28.1854	16.9805	9.19363	14.3725	24.4386	70.1953	52.3557	37.121	25.3973	41.4317
Smp_057620	Polypeptide N-acetylgalactosaminyltransferase	47.7257	29.2072	33.4861	22.0132	14.3012	7.18623	34.8381	31.5068	26.6724	43.4359	28.7297	37.229
Smp_057630	Polypeptide N-acetylgalactosaminyltransferase	38.4	32.7968	42.7327	31.687	26.5594	32.3381	96.7146	95.2707	113.358	106.73	103.898	84.245
Smp_057650	IST1 homolog	80.1006	89.5304	193.661	92.5758	32.6885	68.2692	238.147	151.533	132.251	247.897	231.654	128.647
Smp_057860		0.758858	0.118248	0	1.44766	0	4.77885	2.07988	5.5012	2.41163	4.45497	1.69315	1.10032
Smp_058050	Tex protein-relatedtranscription accessory protein (S1 rna binding domain)	46.6286	49.833	95.694	44.7346	24.5164	25.1518	106.074	99.5216	77.7945	126.41	128.911	80.2325
Smp_058080	Putative g-protein coupled receptor	13.9063	5.91238	8.63746	18.1237	17.3658	3.59312	22.3588	23.2551	15.9256	12.0618	10.005	25.506
Smp_058130	Mitochondrial carrier protein-related	41.8286	25.3388	52.1248	41.5224	20.4303	25.1518	85.2753	91.0198	72.2377	85.424	58.7447	38.8257
Smp_058140	Protein-L-isoaspartate O-methyltransferase	64.0275	57.1643	46.215	81.8581	62.6393	33.5238	123.753	143.031	184.484	95.225	123.908	78.1808
Smp_058150	NADH dehydrogenase [ubiquinone] 1 beta subcomplex subunit 10	118.857	86.2955	103.613	112.147	49.0327	101.793	267.785	261.057	315.623	186.919	189.71	161.325
Smp_058170	Agenet-like domain-containing protein	318.446	241.555	186.569	212.645	110.324	114.081	219.428	249.254	229.305	210.653	197.022	192.292
Smp_058190	Putative dna double-strand break repair rad50 ATPase	677.523	976.971	736.03	273.583	290.11	413.208	376.792	286.062	197.076	132.892	215.3	255.002
Smp_058240	Reticulon-like protein	162.725	127.817	167.294	221.188	102.151	140.132	265.185	309.067	345.63	250.035	229.345	156.362
Smp_058270	Putative amiloride-sensitive sodium channel	35.4469	9.85679	5.98258	18.8445	16.3442	32.3381	31.1983	14.003	23.3383	41.2085	40.982	65.796
Smp_058320	Putative nuclear autoantigenic sperm protein (Nasp)	205.541	290.729	312.767	107.487	28.6024	82.6417	192.389	245.053	136.696	177.219	213.953	167.53
Smp_058350		321.152	443.463	419.235	236.435	272.295	257.555	228.787	273.389	245.053	161.96	242.429	203.27
Smp_058360	Chloride channel protein	70.6743	46.0406	45.724	37.3099	36.2842	31.6194	26.9657	44.5897	49.4995	55.8542	29.5071	42.9291
Smp_058380	Putative long-N-terminal adhesion GPCR	83.84	31.8846	15.9838	155.602	84.4589	29.1761	42.5024	48.3405	62.0022	123.291	171.509	223.126
Smp_058400	Protein SMG9	60.1875	68.2711	97.2851	121.312	69.463	57.4899	63.7796	94.0204	58.9015	122.512	125.447	101.42
Smp_058410	Coiled-coil domain-containing protein 6	225.061	279.031	201.844	139.019	106.238	86.2348	115.954	142.031	124.693	121.621	175.857	237.115
Smp_058450	Protein phosphatase 1 regulatory inhibitor subunit 16a, putative	178.743	193.859	104.104	126.748	83.7642	100.607	140.912	141.201	122.248	231.447	252.141	247.804
Smp_058460	Eukaryotic translation initiation factor 3 subunit B	176.741	245.769	141.345	147.562	134.84	87.4205	236.067	291.063	203.933	314.955	267.395	246.638
Smp_058470	Innexin	27.3554	11.3687	3.63683	3.88321	4.08606	1.22166	5.71968	1.00022	3.88972	11.2599	23.0885	21.2371
Smp_058530	Transmembrane protein 221	29.7052	31.4623	91.8298	100.342	28.6024	68.2692	119.593	127.028	152.255	163.72	135.452	84.8986
Smp_058620	Serine/threonine kinase	81.792	86.9965	115.924	57.1609	34.7315	34.1346	129.473	117.526	107.801	175.414	166.622	146.037
Smp_058650	Proteasome regulatory subunit-related	366.007	374.617	321.859	209.693	171.615	129.352	162.574	226.049	173.182	252.819	185.177	280.764
Smp_058690	Glutathione peroxidase	4.11429	5.06776	57.28	86.984	14.3012	131.149	88.915	71.0154	103.356	140.688	137.761	43.0201
Smp_058700	Glutathione peroxidase	67.6572	48.8447	142.136	252.03	86.2567	201.215	122.193	122.357	160.034	252.341	170.824	120.721
Smp_058730	Tubby-like protein	58.8069	41.5049	59.6621	37.5895	28.6024	64.6761	80.0755	115.525	111.691	32.8554	47.7162	63.7029
Smp_058780	Cir_N domain-containing protein	282.505	468.666	300.156	96.167	54.4672	116.776	111.274	113.145	76.1274	143.673	210.875	215.796
Smp_058790	Protein kinase	15.0857	18.5818	42.3054	23.6099	20.4303	28.7449	66.0363	69.015	82.6066	55.4087	67.8339	29.99
Smp_058850	RAD51_interact domain-containing protein	12.8	12.7876	27.2762	37.5895	24.5164	21.5587	57.1968	65.0141	52.2334	95.7818	74.6527	42.4658
Smp_058880	FSH1 domain-containing protein	26.2126	19.4264	27.2762	31.9977	12.2582	10.7794	74.8758	80.0174	70.015	44.5497	52.7187	29.6012
Smp_058970	Succinate dehydrogenase assembly factor 4, mitochondrial	58.6972	75.6194	56.3708	50.0158	77.6351	21.5587	88.5407	79.0172	66.1253	56.244	55.497	37.3696
Smp_058980	Oxysterol-binding protein	135.47	142.159	170.322	172.52	89.8933	111.997	281.304	322.74	274.314	269.715	239.096	246.125
Smp_058990	Meiotic nuclear division protein 1 homolog	34.7429	55.4919	63.8263	8.07708	4.08606	3.59312	28.0784	36.0078	11.1135	18.9336	40.1508	16.5462
Smp_059090	Putative camp-dependent protein kinase regulatory subunit	56.896	27.8727	18.6387	25.7845	14.3012	17.9656	78.5156	108.023	131.139	11.1374	33.4783	39.0904
Smp_059100	Msf1/px19 related	71.9543	72.2155	87.7384	89.4692	53.1188	41.3208	132.073	150.363	140.586	49.0047	83.1185	44.4845
Smp_059130	Putative cyln2 (Cytoplasmic linker protein-115) (Clip-115)	245.998	304.125	134.663	162.163	103.5	68.2692	167.951	208.485	186.985	167.563	265.902	399.136
Smp_059140		0	0.101355	0	0	0	0	0	0	0	0	0	0
Smp_059150	MICOS complex subunit MIC60	218.332	227.939	110.432	159.479	83.0696	105.997	370.739	318.729	338.595	253.933	334.013	365.977
Smp_059170	Putative troponin I	28.928	54.5966	51.8975	10.1088	12.2582	10.7794	48.8773	28.0061	6.30135	25.6161	26.9365	19.9961
Smp_059200		13.2572	5.06776	10.0013	31.687	8.17212	33.5238	56.708	27.3359	18.8929	86.8719	85.8121	119.96
Smp_059210	FHA domain-containing protein	308.023	454.772	272.489	144.145	68.4415	164.673	202.529	255.976	230.083	296.534	283.757	407.475
Smp_059240	Transmembrane protein 186	129.673	81.9287	111.923	210.315	134.84	35.9312	181.293	160.535	196.52	136.567	134.744	124.924
Smp_059290	Putative dual-specificity phosphatase	68.8732	81.1686	77.128	113.284	53.1188	68.2692	189.269	195.042	190.041	154.81	148.536	120.167
Smp_059340	Guanine nucleotide-binding protein G(S) subunit alpha	408.915	457.154	279.908	168.687	154.044	194.028	259.986	198.043	228.938	142.125	251.264	305.402
Smp_059350	Derlin	64.9143	46.4544	125.47	148.805	122.582	54.3279	196.892	195.042	212.423	235	173.417	159.836
Smp_059360	Pre-mRNA-splicing factor 18	273.262	336.018	364.11	117.633	61.6995	129.352	188.531	197.543	130.183	220.966	268.211	267.66
Smp_059530	Tetraspanin, putative	0	0.616577	0.454603	0	10.2151	0.898279	1.03994	1.00022	0.466767	2.22748	0.769615	1.61325
Smp_059540	Signal recognition particle 54 kDa protein	108.261	95.9327	67.6904	81.2927	83.7642	61.6938	197.849	167.916	154.667	176.996	158.441	156.329
Smp_059570	GTP-binding protein GEM	269.751	186.722	158.684	252.03	151.062	262.262	165.091	161.035	201.899	236.392	206.703	400.335
Smp_059600		331.429	154.567	90.2205	255.988	280.426	270.993	291.839	285.762	403.053	310.211	383.907	425.361
Smp_059670	Synaptogyrin	79.5703	38.5234	99.1035	282.872	143.012	191.154	181.99	227.049	309.233	104.692	156.232	102.586
Smp_059710	SAP domain-containing protein	326.172	395.158	196.843	145.12	66.9705	35.9312	182.333	183.37	149.821	230.545	319.521	338.304
Smp_059750	Ubiquitin-conjugating enzyme E2 j2, putative	63.0857	41.809	51.8248	66.1699	61.2909	32.3381	127.913	147.032	150.588	129.751	111.979	69.403
Smp_059780	Putative rab6-interacting protein 2 (ERC protein 1)	120.914	170.767	159.748	103.057	106.238	14.3725	84.2353	116.025	92.3309	75.1776	128.911	142.405
Smp_059790	Transketolase	219.383	183.411	203.008	127.568	130.754	159.283	198.972	194.352	239.963	124.138	102.998	87.0247
Smp_059810	THO complex subunit 7 homolog	82.8892	107.124	142.745	70.8298	24.5164	53.8968	116.993	118.026	94.5981	212.324	163.158	189.868
Smp_059820	Protein rolling stone	34.9349	25.457	25.4032	39.3478	44.9467	35.9312	65.3396	71.8456	67.2366	23.9789	26.5517	31.7108
Smp_059870	p53 and DNA damage-regulated protein 1	56.9875	69.7155	55.4616	80.0439	53.1188	35.9312	95.6747	80.0174	73.3491	120.284	106.977	116.386
Smp_059880	Galactose-1-phosphate uridylyltransferase	18.4412	12.3062	23.6394	19.882	12.2582	17.9656	54.077	57.0124	43.3426	66.8245	60.7996	32.2651
Smp_059910	Serine/threonine protein phosphatase	53.3303	28.3879	107.395	94.7255	61.2909	53.8968	99.5225	149.032	140.03	149.241	113.133	79.0081
Smp_059920	Enhancer of zeste3	9.04229	9.39224	23.6394	15.0669	0	0	37.4379	60.013	50.0107	31.3407	33.8631	22.3374
Smp_059930		149.76	183.512	348.862	684.017	619.038	301.822	526.211	338.073	440.65	275.462	343.248	297.004
Smp_059980	Arginase	6.4	4.22313	5.45524	14.9115	5.43446	5.38968	172.63	76.5166	76.6831	94.6681	32.3238	12.8233
Smp_060010	NSFL1 cofactor p47	100.343	72.849	32.2768	50.1711	32.6885	26.0501	59.9735	69.2651	45.9321	139.775	102.359	119.662
Smp_060030	SMB domain-containing protein	51.2	31.5299	23.0302	27.9591	0	25.1518	46.7974	71.5155	110.024	51.4549	70.4198	83.2108
Smp_060070	Putative septin; Putative septin; Septin-7.2; Septin-7.2	153.509	208.319	158.657	23.6099	24.5164	28.7449	40.381	84.0183	53.3448	60.1421	50.4098	105.341
Smp_060080	CRIB domain-containing protein	18.7429	19.8994	40.2324	57.5523	50.2177	68.2692	125.916	129.528	115.58	128.827	78.5008	44.6334
Smp_060090	40S ribosomal protein S12 (Fragment)	648.275	690.026	839.952	820.464	726.624	469.8	563.732	503.359	493.917	591.62	425.697	506.628
Smp_060160	SPEF1-like protein	106.057	79.9608	65.7629	61.1746	87.8503	159.894	232.947	273.059	307.844	35.6397	76.1919	56.1164
Smp_060170	mRNA export protein rae1-related	22.4	23.0161	37.2775	41.9387	36.7745	7.18623	67.5962	93.1202	57.7902	113.602	100.912	53.9406
Smp_060180	Nucleoporin seh1 (Sec13-like protein)	19.8126	11.2842	28.2581	36.6575	21.4518	17.9656	63.1765	94.3505	71.4931	87.2394	76.9615	54.4618
Smp_060190		71.2778	70.9486	218.664	179.454	93.9794	165.283	106.074	155.034	133.362	161.86	139.3	169.044
Smp_060210	Putative lipopolysaccharide-induced transcription factor regulating tumor necrosis factor alpha	0	1.68925	0	1.24263	0	0	1.03994	0	0	1.11374	0.769615	0
Smp_060220	Putative lipopolysaccharide-induced transcription factor regulating tumor necrosis factor alpha	27.4286	10.1355	12.7289	11.1837	16.3442	32.3381	89.435	76.3466	128.917	8.90994	38.4808	20.8896
Smp_060240	Putative lipopolysaccharide-induced transcription factor regulating tumor necrosis factor alpha	34.9989	35.829	35.6136	24.6475	5.43446	5.38968	52.5171	68.1848	44.0872	28.2111	52.4647	32.4057
Smp_060270	Protein jagunal 1	88.9783	58.0427	187.86	204.213	153.922	165.283	293.815	254.415	272.836	246.271	280.063	142.86
Smp_060290	ubiquitinyl hydrolase 1	29.5406	16.8925	30.7584	43.0757	21.1249	26.9484	83.1954	80.0174	97.6098	95.9712	61.5077	18.8875
Smp_060420	Putative suppressor of actin (Sac)	149.029	191.874	212.3	156.559	103.01	97.0142	288.064	281.391	375.636	230.912	290.145	234.063
Smp_060480	Putative copine	100.041	76.7934	59.8076	67.5058	131.203	114.98	97.2346	120.526	192.941	79.6326	92.223	76.7992
Smp_060490	Putative serine-rich protein	77.0835	80.3409	83.8743	60.5781	49.0327	28.7449	120.633	66.0143	59.0238	115.985	100.05	109.321
Smp_060560	Si:dkey-288a3.2	0	0	0	0	0	0	0	0	0	0	0	0.82731
Smp_060570	Putative sarg904	34.0114	12.0359	10.0013	74.626	61.2909	32.3381	39.5178	67.3446	100.021	77.2826	80.8096	64.5302
Smp_060620	5'-nucleotidase	0	0.422313	0	0.310657	2.04303	0	0	0	0	0	0.384808	0.413655
Smp_060660	GATA zinc finger domain-containing protein 14-like	36.4983	20.3724	11.6651	11.5627	43.2305	81.5638	15.4223	17.1737	20.8156	16.5836	12.6987	33.564
Smp_060700	AP complex subunit sigma	73.4446	76.7174	63.8717	43.492	46.9897	32.3381	147.152	147.032	213.512	104.881	100.82	77.4445
Smp_060750	Putative homeobox protein	1.82857	0.844626	0	0	0	0	0.207988	0.500109	2.53388	2.2609	3.36322	1.51398
Smp_060760	Histone H2A	32.6126	46.4544	1.81841	2.28022	4.08606	9.59362	5.71968	3.83083	6.30135	4.86705	8.33494	55.2229
Smp_060820	Succinate--CoA ligase [GDP-forming] subunit beta, mitochondrial	75.1269	101.634	79.1009	67.7232	57.2048	51.4894	173.67	227.549	167.814	136.433	101.589	87.2812
Smp_060860	CortBP2 domain-containing protein	21.3303	24.7053	49.3244	31.687	28.6024	21.5587	66.5563	66.0143	67.7923	49.0047	50.7946	25.6466
Smp_060900	U4/U6-associated RNA splicing factor-related	95.6161	103.889	180.35	115.564	119.844	132.945	195.509	217.187	191.152	272.677	247.047	195.692
Smp_060910		231.058	273.617	458.849	485.134	497.028	260.178	459.134	330.712	315.623	333.566	286.374	251.502
Smp_060940	Protein kinase	36.1509	32.2816	37.7502	39.6585	40.8606	14.3725	78.5156	92.02	81.3508	81.9937	65.4173	50.2591
Smp_060950	Putative soluble NSF attachment protein (SNAP)	405.294	456.2	236.503	426.377	269.68	240.739	245.634	287.953	290.296	294.117	254.219	289.228
Smp_061040	Putative maf protein	79.0492	39.9086	91.1479	101.895	42.9036	44.0157	202.789	187.541	233.383	161.86	151.614	135.679
Smp_061050	Putative dna double-strand break repair rad50 ATPase	162.45	229.333	118.806	39.7641	16.3442	14.3725	198.088	73.0159	32.318	39.7272	77.9851	123.435
Smp_061100	Cilia- and flagella-associated protein 126	3.2	1.4781	1.81841	1.9882	4.08606	0	10.9194	14.003	10.0021	2.22748	3.46327	3.7229
Smp_061200	60S ribosomal protein L35a	1734.04	2071.49	1925.02	1667.75	1552.01	1160.58	522.051	553.74	423.98	779.252	599.592	591.552
Smp_061210	F-box domain-containing protein	4.57143	0.844626	3.63683	4.97051	0	0	8.83951	2.00043	1.11135	5.01184	29.4994	2.48193
Smp_061230	Succinate dehydrogenase [ubiquinone] flavoprotein subunit, mitochondrial	213.824	173.52	190.024	203.375	81.7212	149.114	376.459	326.571	410.088	181.696	194.328	139.815
Smp_061250	Mitochondrial carrier protein, putative	3.65714	1.68925	7.27365	9.94102	4.08606	7.18623	36.398	12.0026	30.0064	28.2111	45.0225	30.6105
Smp_061300	Histone H4	10.9714	9.29089	19.0933	9.52474	0	5.38968	33.6213	38.5084	31.1178	21.1611	23.0885	12.9391
Smp_061310	DUF2012 domain-containing protein	87.0126	49.9174	162.293	130.681	118.496	61.083	181.99	173.038	175.971	228.406	202.024	162.616
Smp_061390	ANK_REP_REGION domain-containing protein	78.1989	24.0718	8.18286	138.137	118.496	144.91	55.3769	42.0091	67.7923	110.539	140.07	166.844
Smp_061400	Lmp3-like protein	6.85715	2.11157	0.909206	0	1.3484	0.898279	4.15977	1.00022	3.33405	0	3.84808	7.44579
Smp_061480	Putative ubiquitin-protein ligase BRE1	99.4012	99.3703	70.3271	142.554	134.145	102.835	102.278	102.812	130.861	117.99	134.844	115.153
Smp_061500	Methyltransferase-related	0.914286	0.0929089	0	0.310657	0	0	0	0	0	1.67061	0.253973	0
Smp_061510	Nardilysin (M16 family)	43.3372	73.4825	62.7352	38.4345	26.5594	11.498	152.352	123.027	114.18	103.767	111.179	49.1339
Smp_061540	Putative amino acid transporter	103.881	102.892	195.179	79.3915	58.2672	64.0293	189.477	170.407	111.757	227.059	208.889	181.446
Smp_061560		20.5714	18.0159	62.5716	48.9782	21.411	35.9312	194.469	100.022	168.925	129.194	140.07	88.5222
Smp_061570	Mediator of RNA polymerase II transcription subunit 19	34.3772	20.6933	57.28	40.0748	32.6885	39.5243	56.1569	58.0126	54.4561	91.3269	63.8781	60.9728
Smp_061580	COX assembly mitochondrial protein	130.112	153.156	200.571	219.666	135.249	71.8623	300.543	167.036	205.966	251.817	214.915	232.491
Smp_061590	Nonsense-mediated mRNA decay protein 1 (Rent1),putative	80.1372	57.291	112.005	72.992	36.7745	66.4727	186.493	89.0193	132.251	142.927	178.458	142.711
Smp_061650	26S proteasome subunit S9, putative	117.33	99.1253	110.696	98.733	44.9467	54.3279	103.994	139.53	108.912	170.77	140.947	201.028
Smp_061680	RUN domain-containing protein	366.921	276.37	126.052	152.352	142.971	117.603	111.201	138.08	131.539	262.064	231.616	309.158
Smp_061840	RAD50-interacting protein 1	42.5875	40.9644	63.6444	42.56	38.8176	14.3725	82.1554	83.3481	99.099	85.0119	82.5028	100.105
Smp_061870	Cytochrome b-c1 complex subunit Rieske, mitochondrial	225.545	158.815	259.578	555.914	286.515	347.347	485.653	348.076	426.147	347.488	291.777	293.422
Smp_061920	UV excision repair protein RAD23	124.178	118.881	198.843	202.238	151.184	196.723	249.586	278.39	309.878	296.812	246.531	192.556
Smp_061940	Putative adenylate kinase 1	232.695	140.546	206.163	597.76	357.53	159.894	372.767	305.566	382.304	428.122	424.828	473.734
Smp_061950	Putative u3 small nucleolar ribonucleoprotein	170.213	210.464	243.967	239.485	124.625	104.488	157.333	194.912	137.063	276.342	212.853	204.188
Smp_061970	GPI ethanolamine phosphate transferase 2	37.7874	62.5023	65.4629	22.9886	4.08606	28.7449	63.4365	78.157	73.3491	77.7949	74.6527	57.3574
Smp_062020		0	0.844626	0.909206	1.86394	0	0	5.19971	11.0024	5.55675	2.22748	2.30885	2.48193
Smp_062070	Sulfide quinone reductase, putative	26.7429	30.3728	32.5769	37.3285	8.17212	10.7794	121.184	146.032	130.15	105.07	105.245	41.3655
Smp_062080		9.14286	3.58966	11.8197	3.10657	0	0	15.5991	38.0083	21.1156	8.90994	7.69615	9.51407
Smp_062120	Serpin, putative	22.3452	17.8807	26.8216	21.1247	16.3442	3.59312	70.7161	60.5131	57.2345	80.2785	47.9701	37.9156
Smp_062240	Putative RNA-binding protein	0.457143	0.422313	0	0	4.08606	0	0	0	0	0	0	1.65462
Smp_062250	Essential myosin light chain	121.298	87.5877	148.201	285.649	163.442	76.3537	316.142	227.549	295.619	239.733	214.338	168.473
Smp_062260	uridine/cytidine kinase	95.3509	108.323	109.132	84.4987	65.377	83.3603	131.209	148.362	168.925	141.256	138.146	141.081
Smp_062270	12.5 kDa retinal tissue protein (Rtp12.5),putative	73.3349	70.2053	73.873	34.8247	36.7745	39.5243	37.9371	72.1157	66.9588	41.7653	23.8581	34.2424
Smp_062300	Putative rac gtpase	96.7498	70.0533	48.9789	46.5986	24.5164	56.3041	114.373	118.216	149.032	111.051	98.6416	71.9925
Smp_062420	Putative heat shock protein 70 (Hsp70)-interacting protein	2792.92	4459.44	2782.84	949.61	696.346	864.648	720.233	655.412	408.699	748.624	681.595	926.562
Smp_062490	Putative dhand	0.914286	0.844626	0.909206	0.310657	0	0	0	3.00065	0	2.22748	0.253973	0
Smp_062510	Putative ral	78.1349	114.303	95.7667	26.0952	32.6885	17.9656	86.3152	139.03	114.747	47.167	54.0039	61.494
Smp_062520	N-terminal acetlytransferase-related	118.245	97.132	71.8273	94.6448	89.8933	52.1002	98.7945	148.032	96.0762	120.563	129.295	156.362
Smp_062530	Suppressor of variegation 4-20-related	38.0526	34.0807	48.8698	33.1347	8.17212	43.1174	116.733	116.525	138.919	77.962	92.7387	80.7786
Smp_062550	Putative cysteine-rich hydrophobic domain 2 (Chic1)	29.2572	17.5682	22.7302	22.212	16.3442	15.9894	31.1983	47.8804	53.1003	40.6516	39.5044	35.1855
Smp_062560	Putative wnt inhibitor frzb2	24.3383	5.34648	3.18222	21.1247	8.17212	22.457	24.2618	50.0109	51.3443	26.7298	38.2499	45.229
Smp_062620		0	0.0844626	0.52734	0	0	0	0.956747	0.330072	0	0.111374	0.638781	0.910041
Smp_062630	Putative dynactin subunit	212.754	178.115	168.203	155.415	111.672	172.47	206.429	223.549	213.935	272.109	197.022	330.213
Smp_062640	Ribosomal protein S18	204.8	148.511	322.896	321.344	192.045	244.332	283.207	267.558	291.729	227.203	202.278	177.293
Smp_062680	GTP-binding protein Parf	28.5714	44.3091	36.4955	21.3297	13.77	10.7794	59.4535	95.0206	83.3512	53.4596	63.1085	58.739
Smp_062790	GrpE protein homolog	75.6572	89.3868	175.931	113.079	65.377	107.794	176.79	218.047	227.827	193.791	139.3	143.538
Smp_062830	Mitochondrial intermembrane space import and assembly protein 40	2.74286	2.53388	0	0	0	0	1.03994	1.00022	1.11135	3.34123	3.07846	7.44579
Smp_062890	V-type proton ATPase proteolipid subunit	273.829	162.734	317.468	526.999	551.618	831.807	433.25	323.57	404.531	301.078	291.299	187.386
Smp_062900	Peroxiredoxin, Prx4	191.269	99.8939	43.5146	62.324	172.064	243.757	71.8392	100.712	106.756	42.1329	63.4933	80.4973
Smp_062950	Growth factor receptor-bound protein, putative	151.086	157.058	88.3476	95.6824	91.9363	75.4555	106.594	132.029	188.929	96.8956	91.007	100.129
Smp_062970	WD-repeat protein, putative	421.303	333.687	129.407	99.2052	87.1557	50.3036	298.64	286.562	289.318	96.7619	236.657	315.561
Smp_062980	Tetraspanin	127.47	219.704	294.483	191.433	113.715	182.351	244.834	295.664	223.97	183.578	182.014	116.105
Smp_063000	Smdr1	33.8286	24.7729	41.8235	46.9092	16.3442	64.6761	107.634	113.025	139.474	87.9856	82.3489	39.7109
Smp_063030	Myb-like domain-containing protein	51.264	49.8583	73.3457	30.1834	17.6926	10.7794	76.7789	135.059	58.5014	103.021	118.652	93.031
Smp_063040	Actin-like protein 6, acl6	44.6446	48.1437	71.3727	34.1723	24.5164	21.5587	116.078	123.277	85.4072	102.464	63.2008	54.5115
Smp_063070	Putative rabb and C	44.5349	38.0082	46.8241	75.384	58.2264	28.7449	86.8352	59.0128	68.348	169.567	180.606	186.583
Smp_063090	Aconitate hydratase, mitochondrial	310.354	191.08	130.017	219.218	175.701	149.114	219.428	193.152	229.494	229.431	289.76	262.878
Smp_063110	Putative zinc finger protein	64.4755	77.5789	177.559	90.7118	19.0819	75.4555	153.911	189.041	142.253	178.199	163.158	87.397
Smp_063120	Inosine triphosphate pyrophosphatase	61.2572	27.8727	87.2838	178.006	171.615	136.538	91.5149	95.0206	111.135	119.449	90.8146	71.1487
Smp_063180	DUF862 domain-containing protein	17.984	14.5698	26.5488	16.2411	17.0389	7.58148	88.3951	74.2161	86.1296	77.4051	67.3414	34.3582
Smp_063190	Putative tgf-beta family	22.1532	31.4961	24.5486	8.80402	14.3012	29.9307	10.5762	28.5062	18.8929	14.9798	20.5872	28.6994
Smp_063230	Putative leucine-rich repeat-containing protein	64	48.566	79.7101	92.8057	83.7642	35.9312	96.7978	111.524	113.08	158.43	133.482	144.862
Smp_063250	Putative basic fgf-repressed zic binding protein homolog (Zic3-binding protein)	34.1303	23.2863	53.1886	56.5396	38.8176	17.9656	90.475	107.023	99.2769	75.1776	119.737	78.5945
Smp_063260	Putative wd-repeat protein	39.424	27.8727	42.7327	24.2312	24.5164	28.7449	96.2778	103.022	106.69	55.2639	52.7187	31.9673
Smp_063300		2040.6	2893.38	2675.85	1621.46	1490.51	397.327	639.596	514.592	461.577	547.995	533.728	718.188
Smp_063330	Hypotheticial protein	109.943	47.2991	90.0114	314.149	196.131	91.0136	196.237	148.532	214.302	293.471	181.629	204.925
Smp_063350	Putative 60s ribosomal protein L27e	717.934	936.657	1109.32	847.267	506.671	403.327	490.333	403.588	427.314	564.723	531.789	463.914
Smp_063380	Phosphoserine phosphatase	36.9554	19.2828	64.1445	52.209	36.7745	17.9656	52.8603	97.5212	93.909	61.4897	72.5978	47.6613
Smp_063390	L-aminoadipate-semialdehyde dehydrogenase-phosphopantetheinyl transferase	5.48572	3.37851	1.81841	1.24263	0	0	5.19971	7.00152	5.55675	6.83838	7.69615	9.10041
Smp_063420	T-complex protein 1 subunit epsilon	322.304	375.935	386.258	341.412	316.67	144.695	363.637	314.068	246.131	204.684	309.863	243.601
Smp_063500	RING-type domain-containing protein	11.4286	9.56962	24.5486	29.2018	17.6926	7.18623	62.3965	64.344	66.681	60.3314	37.7112	21.9237
Smp_063520	Irx-related	16	2.53388	1.81841	15.2719	4.08606	7.18623	5.19971	6.0013	15.5589	37.8672	21.5492	25.6466
Smp_063530	Ferritin	62.6286	29.6633	16.3657	80.7708	32.6885	47.8962	159.111	148.032	201.154	108.033	114.927	110.239
Smp_063540	Coiled-coil domain-containing protein R3HCC1L	76.4709	84.8005	160.93	71.9668	40.8606	136.538	154.951	196.543	182.261	117.5	140.07	73.2169
Smp_063580	Putative n-acetyltransferase mak3	33.3714	35.3307	82.7378	132.551	49.0327	61.083	142.472	150.033	168.925	140.888	159.31	66.4578
Smp_063630	F-box domain-containing protein	65.8286	22.3826	21.2118	49.0838	44.9467	25.1518	155.991	141.031	164.48	39.5378	43.8681	57.3574
Smp_063640	WD_REPEATS_REGION domain-containing protein	106.971	112.859	188.66	92.2651	140.969	271.891	228.298	257.906	323.214	98.0093	117.174	54.1888
Smp_063650	Transcription initiation factor IIB	80.32	69.9604	94.5575	59.9568	44.9467	46.7105	125.833	167.536	151.144	188.222	146.612	126.578
Smp_063670	Asp_protease domain-containing protein	112.283	75.0873	79.8192	100.79	113.838	113.83	118.013	126.477	152.744	125.218	129.28	63.3389
Smp_063680	Netrin receptor UNC5 (Fragment)	6.47315	4.22313	3.93686	9.40669	4.08606	7.18623	20.0189	31.0067	40.0086	28.4004	16.4159	25.233
Smp_063830	GMP synthase (glutamine-hydrolyzing)	48	56.1339	125.47	131.302	85.8073	94.3193	173.67	200.043	205.6	145.343	129.295	62.8756
Smp_064010	Camp-response element binding protein-related	82.3955	140.385	121.152	33.9859	34.7315	25.1518	72.536	87.349	43.9872	99.3903	70.1351	88.5718
Smp_064020	Pan3_PK domain-containing protein	129.17	144.853	251.277	160.224	212.475	177.859	137.272	232.05	168.092	242.239	190.672	176.424
Smp_064030	DUF3825 domain-containing protein	27.4286	16.4702	86.3746	144.145	114.41	111.387	166.391	171.287	177.816	133.282	166.876	103.621
Smp_064040	non-specific serine/threonine protein kinase	82.5875	103.745	60.9168	31.9977	28.6024	89.8279	51.9971	139.36	140.03	101.907	93.1235	75.6823
Smp_064050	RuvB-like helicase	249.308	266.057	313.322	183.288	122.582	122.166	228.787	214.047	151.144	213.649	260.9	211.237
Smp_064150	Mitochondrial carnitine/acylcarnitine carrier protein-related	33.3714	29.5619	24.5486	34.4829	29.9508	53.8968	149.752	114.145	121.459	56.489	90.5145	24.4056
Smp_064240	Putative clathrin coat assembly protein ap-1	76.0412	80.6618	150.755	108.817	106.238	98.8107	194.469	227.98	233.172	174.49	146.381	73.0598
Smp_064250	PHD-type domain-containing protein	33.8286	33.3627	54.5524	48.4625	19.7357	15.5582	109.194	109.024	97.2431	164.088	88.5981	64.5302
Smp_064280	Coiled-coil domain-containing protein 51	44.3429	46.4544	67.9632	41.2242	28.6024	28.7449	47.8373	64.0139	71.1264	49.0047	51.0486	42.0522
Smp_064320	26S proteasome subunit P28-related	21.9429	14.9499	32.7314	24.8526	20.4303	3.59312	79.0356	73.0159	111.135	50.1184	81.5792	53.0637
Smp_064330		620.599	672.415	691.015	1042.47	1103.93	533.578	554.414	499.939	517.155	386.97	394.174	323.338
Smp_064350	Putative vacuolar ATP synthase proteolipid subunit	166.857	86.2701	176.841	190.296	96.0224	113.183	271.602	245.993	279.049	188.735	204.333	107.501
Smp_064360	Putative rna and export factor binding protein	88.8686	74.023	241.849	198.82	140.274	71.8623	221.508	231.15	193.375	215.732	234.994	157.189
Smp_064380	Aspartate aminotransferase	44.4252	57.7809	26.8216	5.28117	0	3.59312	17.679	18.6441	25.561	12.2512	18.4708	31.3385
Smp_064390	Protein TSSC4	18.8983	23.6495	17.2749	24.8526	13.0754	7.18623	70.8617	75.0163	66.681	74.6207	84.6577	111.803
Smp_064400	Coiled-coil domain-containing protein 174	81.0698	110.857	110.114	64.7036	20.4303	17.9656	145.592	146.032	83.3512	171.516	195.098	187.866
Smp_064430	Protein quiver	60.3429	33.7851	50.9156	122.554	89.8933	131.149	160.151	197.043	299.509	102.275	137.246	91.0041
Smp_064460		34.6789	13.5394	6.88269	80.8205	32.6885	36.039	31.2815	43.0193	52.189	54.6068	53.7884	91.8149
Smp_064500	Pre-mRNA-splicing factor SYF2	118.043	105.874	148.501	184.449	103.745	113.902	143.512	160.315	138.352	241.404	210.49	222.604
Smp_064510	RNA-binding protein NOB1	76.9098	57.8569	103.04	203.17	130.754	53.8968	119.937	114.355	124.471	173.744	144.172	165.578
Smp_064520	FeS_assembly_P domain-containing protein	19.712	11.546	19.3934	32.9296	12.2582	14.3725	47.8373	33.0072	41.7089	77.4051	64.032	48.257
Smp_064590	RNA-binding protein	34.0114	28.295	110.014	79.7332	20.4303	39.5243	176.79	156.034	166.702	224.976	178.551	155.394
Smp_064600	Sjogrens syndrome scleroderma autoantigen 1	14.6286	12.6694	37.2775	45.9772	20.4303	21.5587	88.3951	94.0204	56.6788	77.962	65.4173	44.6747
Smp_064640	tRNA selenocysteine-associated protein 1	23.7714	19.4264	62.7352	36.6575	24.5164	14.3725	91.5149	69.015	76.6831	44.5497	76.1919	24.8193
Smp_064650	Putative rest corepressor (Corest) protein	68.992	67.5701	53.1886	44.5793	28.6024	58.6756	77.9957	132.359	121.726	63.4833	86.1969	43.5827
Smp_064750	4'-phosphopantetheine phosphatase	50.1303	63.347	38.4867	10.873	12.2582	7.18623	29.1184	45.0098	43.187	38.981	54.8351	49.0843
Smp_064800	Alba domain-containing protein	17.3714	19.4264	42.7327	24.8526	32.6885	10.7794	86.3152	139.03	134.473	95.7818	100.82	50.4659
Smp_064860	Stress-induced-phosphoprotein 1	553.82	580.926	447.584	582.532	242.508	170.062	384.903	422.092	390.084	494.078	470.712	526.426
Smp_064870	Putative cytoplasmic dynein intermediate chain 2, (Dhic-2)	135.269	162.413	129.716	84.7969	57.6134	35.9312	118.553	103.222	86.8408	185.249	170.085	242.799
Smp_064950	Calcineurin subunit B type 1	75.8858	62.1814	109.105	146.63	73.5491	217.384	189.269	175.038	224.648	237.784	235.502	106.169
Smp_065060	Multifunctional fusion protein	33.8286	15.2033	89.1022	74.5577	22.4733	25.1518	153.911	151.033	195.598	94.6681	90.045	67.0121
Smp_065120	Putative deoxyhypusine synthase	23.7714	26.2679	55.1161	71.9171	44.9467	17.9656	188.749	155.534	91.6863	165.391	143.918	73.6306
Smp_065130	GPI ethanolamine phosphate transferase 1	26.0572	40.3309	21.821	7.45577	4.08606	0	40.5577	51.3412	47.788	31.1848	24.1121	30.1968
Smp_065150	Putative establishment of cohesion 1 (Eco1) homolog	27.1452	20.271	43.6419	49.0838	40.8606	17.9656	55.1169	113.025	42.2313	81.3032	68.4958	67.8394
Smp_065160	Tafazzin family protein	38.3634	24.0296	78.1917	37.9002	28.6024	17.9656	92.5548	103.222	73.3491	121.532	98.5108	72.7123
Smp_065170	DHC_N1 domain-containing protein	44.8	51.9445	71.9182	77.3163	61.2909	25.1518	74.0127	109.854	81.2508	111.185	114.673	103
Smp_065180	Eh domain containing/past-1-related	136.384	150.512	93.6483	113.185	106.238	79.0486	154.255	134.509	201.243	148.172	152.13	130.566
Smp_065190	Putative thioredoxin-like protein	63.7715	43.777	62.2806	70.9851	40.8606	35.9312	193.429	178.789	181.15	86.1034	108.516	79.8354
Smp_065210	Pre-mRNA-splicing factor SYF2	191.9	237.298	87.2838	99.6153	93.9794	146.132	122.713	170.037	152.999	37.3104	112.364	184.54
Smp_065240	GDP-fucose protein O-fucosyltransferase 1	9.14286	5.49007	30.0038	22.3673	4.08606	3.59312	105.034	82.0178	82.2399	72.7608	91.1994	38.7429
Smp_065290	Putative calcium/calmodulin-dependent protein kinase	84.4526	37.6534	21.6664	70.7117	80.9857	58.1007	18.199	50.0109	55.9342	42.634	49.5094	84.2615
Smp_065370	DUF5731 domain-containing protein	4602.46	2851.31	1690.13	1398.8	6363.47	6914.49	172.558	221.708	252.465	342.943	178.081	414.416
Smp_065420	Rho GTPase-activating protein 7	59.1452	63.347	123.297	93.0045	37.224	82.6417	147.152	243.553	196.153	133.927	160.85	86.8676
Smp_065470	Putative tumor protein d52	225.545	186.097	190.024	322.704	202.26	256.01	356.7	362.579	387.861	278.992	291.107	241.012
Smp_065530	Subfamily S1A unassigned peptidase (S01 family)	4.57143	3.37851	1.81841	10.0964	0	10.7794	38.4779	19.0041	35.5632	20.0474	23.0885	25.8534
Smp_065580	Putative heterogeneous nuclear ribonucleoprotein k	301.98	303.956	195.088	173.974	72.6501	160.505	235.474	281.681	272.503	206.521	259.899	190.132
Smp_065610	Pyruvate kinase	128.091	86.1519	114.56	235.155	171.615	125.759	224.971	252.555	285.806	190.584	207.796	164.478
Smp_065770	Putative sugar transporter	10.9714	12.6694	68.4905	66.7913	36.7745	39.5243	151.832	117.025	112.246	131.422	112.364	38.4947
Smp_065810	Dentin sialophosphoprotein-like	33.8286	43.4983	28.94	22.0566	7.47749	3.59312	37.4379	47.0102	25.9278	52.1565	38.4808	46.7265
Smp_065840	DNA topoisomerase 2	539.831	534.42	270.943	148.749	381.311	535.77	116.162	145.812	81.8953	127.691	156.771	265.988
Smp_065890	CUE domain-containing protein	103.616	59.1238	94.8575	177.59	113.061	68.2692	142.472	169.037	217.825	208.637	162.004	116.403
Smp_065980	Putative heat shock protein 70 (Hsp70)-interacting protein	77.5955	90.527	121.761	45.6355	57.2048	35.0329	95.6747	153.033	139.052	85.0119	64.9017	56.5301
Smp_066050	Transcriptional enhancer factor (Tef) related	2.74286	3.37851	2.72762	3.72788	8.17212	0.898279	15.5991	15.5034	25.0054	14.6346	7.69615	5.90699
Smp_066200	Cytochrome-c oxidase	36.5714	26.4621	42.7327	63.374	32.6885	28.7449	99.8344	108.524	87.7966	133.649	122.369	84.7993
Smp_066260	Putative replication factor C / DNA polymerase III gamma-tau subunit	4.57143	12.6694	31.8222	26.7165	8.17212	3.59312	49.9172	73.0159	20.0043	56.244	56.1819	33.0924
Smp_066330	START domain-containing protein	37.6137	20.4568	32.3405	51.3019	55.3253	23.3553	11.4394	44.5097	53.7115	37.8672	26.0207	34.9208
Smp_066340	Putative proteasome inhibitor	21.9429	19.4264	42.7327	55.9183	26.5594	32.3381	72.7959	84.0183	78.9058	74.6207	56.9515	45.5021
Smp_066410	Dihydrolipoamide acetyltransferase component of pyruvate dehydrogenase complex	250.231	226.503	213.691	158.976	241.078	326.327	228.746	255.736	309.989	128.749	147.32	129.3
Smp_066430	Ae-1 binding protein aebp2, putative	155.1	144.245	171.685	152.11	197.479	360.821	277.145	327.571	348.964	111.931	161.104	108.775
Smp_066480	28S ribosomal protein S16, mitochondrial,putative	23.7714	36.1078	45.4603	36.6575	28.6024	25.1518	60.3166	85.5186	58.0124	54.2949	37.7112	38.5857
Smp_066520	Putative spfh domain / Band 7 family protein	41.536	19.6376	14.5473	39.9691	12.2582	10.7794	100.5	138.53	141.141	15.5924	40.02	30.1968
Smp_066590		124.37	98.399	135.472	155.95	114.41	68.2692	143.512	161.535	147.065	212.725	181.629	218.824
Smp_066610	Protein FAM136A	57.1429	49.2671	118.197	161.747	102.151	53.8968	216.308	165.036	147.809	232.772	235.502	181.677
Smp_066620	Mitochondrial ribosomal protein S25, putative	69.7143	91.2196	165.703	136.223	89.8933	204.808	168.471	206.045	211.156	178.143	162.389	108.378
Smp_066630	Eukaryotic peptide chain release factor subunit 1	130.588	139.786	184.678	73.6257	28.6024	35.9312	240.747	181.019	159.479	177.085	199.138	177.441
Smp_066670	Syntaxin, putative	46.7017	48.2113	25.4578	19.2607	16.3442	7.18623	11.4394	20.0043	13.8919	40.8075	37.7112	43.8143
Smp_066730	YL1_C domain-containing protein	39.4972	33.9962	70.0089	85.7413	28.6024	35.9312	128.433	92.02	114.469	109.704	103.128	45.1794
Smp_066740	Mitochondrial 60S ribosomal protein L7/L12,putative	174.684	187.33	233.493	229.644	138.926	107.794	221.851	187.141	190.596	242.606	272.552	305.443
Smp_066760	Putative merlin/moesin/ezrin/radixin	513.134	729.825	409.234	190.122	61.2909	79.0486	310.943	303.066	251.721	447.468	496.271	716.376
Smp_066820	Putative dice1/dead/h box polypeptide	16.0914	17.7372	4.54603	3.10657	8.17212	0	25.9986	22.0048	18.8929	5.56871	16.1619	18.2008
Smp_066830	RHD domain-containing protein	13.7143	25.3388	19.0933	27.3378	28.6024	3.59312	44.7175	72.0156	36.6745	64.597	40.02	50.4659
Smp_066890	Putative 40s ribosomal protein S10	809.28	825.014	1257.04	1349.62	1499.3	756.459	613.909	421.542	431.637	582.365	565.667	419.959
Smp_066900	Innexin	260.471	246.031	435.355	246.506	151.184	190.435	326.053	396.706	352.298	289.573	255.959	226.791
Smp_066930	Putative transcription factor sp8,sp9	6.4	3.23492	0.909206	2.48526	8.17212	7.18623	8.31954	27.506	18.8929	7.7962	12.3138	6.61848
Smp_066940		0	0	0	0	0	0	0	0	0	0	0	0
Smp_066950	Putative hsp70 binding protein hspbp	35.3372	33.7175	58.5347	52.3146	8.17212	43.1174	81.1155	134.029	114.469	64.597	91.5842	100.105
Smp_066960	Putative geranylgeranyl transferase type I beta subunit	89.6	39.8664	50.9156	44.1133	24.5164	17.9656	83.1954	120.526	110.579	79.6326	63.4933	78.1808
Smp_066970	Oxidoreductase-like domain-containing protein	6.4	9.56962	3.63683	6.21314	4.90327	7.18623	20.7988	18.0039	20.0043	13.3649	16.1619	8.2731
Smp_066990	40S ribosomal protein S20	1051.29	891.866	1732.84	1533.86	1423.54	971.435	577.033	496.428	461.432	619.274	534.998	423.483
Smp_067000	Protein kinase domain-containing protein	112	45.7534	97.2851	270.582	159.356	140.132	137.272	161.035	209.212	253.599	239.35	197.313
Smp_067010	RUN domain-containing protein	81.4538	43.4645	29.2219	33.3894	12.2582	32.3381	64.4764	100.352	140.675	61.8127	53.8731	40.5382
Smp_067060	Cathepsin B-like peptidase (C01 family)	0	0	0.300038	0	4.08606	0	1.55991	0	0	2.03815	0	0
Smp_067090	DNA-directed RNA polymerase subunit	41.6	25.1276	74.5549	90.0905	73.5491	43.1174	69.4993	101.022	94.4647	85.2013	64.6477	40.3976
Smp_067140	Putative rab9 and	101.531	57.8569	79.1009	156.9	116.575	83.54	133.633	135.639	189.485	196.832	172.394	111.645
Smp_067250	Putative fms interacting protein	22.2994	43.0759	10.9105	2.69029	0	3.59312	13.5192	45.0098	29.4508	13.5208	29.4378	51.5662
Smp_067260	DNA polymerase alpha subunit B	5.55886	6.87526	19.0933	17.3968	12.2582	17.9656	39.5178	73.0159	27.7837	69.052	56.9515	30.1968
Smp_067280	Dynamin-1-like protein	60.5715	73.7612	86.3746	113.7	81.7212	100.607	125.313	153.033	155.033	103.734	97.164	69.6099
Smp_067400	Zinc binding dehydrogenase, putative	90.0572	58.1863	87.8111	175.521	241.078	108.404	105.554	121.526	196.831	110.26	108.901	81.9037
Smp_067420	Splicing factor 3b, subunit 4,putative	53.9429	22.8049	35.0044	35.6199	22.8819	10.7794	83.8609	78.017	46.121	96.8956	76.9615	31.4378
Smp_067430	Basic helix-loop-helix protein, putative	0.914286	2.53388	0	0.310657	0	0	1.03994	13.0028	1.11135	1.11374	2.30885	1.65462
Smp_067480	Sorcin	66.7429	53.6338	111.832	171.793	100.108	88.0314	193.429	168.537	213.379	213.504	252.049	138.781
Smp_067490	Sorcin	84.1143	59.4026	90.9206	96.925	36.7745	104.2	77.9957	97.0211	98.9101	110.26	112.856	137.656
Smp_067510	Clusterin-associated protein 1	18.2857	13.514	18.1841	3.72788	10.2151	3.59312	83.1954	74.0161	71.1264	6.68245	19.2404	21.0964
Smp_067520	Jun-related protein	21.4857	41.2093	51.8248	8.6984	0	0.503036	44.1975	85.1585	33.3405	42.3222	37.7112	16.8192
Smp_067540	Vacuolar protein sorting-associated protein 28 homolog	156.828	175.682	102.131	167.55	61.2909	100.607	111.794	133.359	159.39	146.724	171.239	250.708
Smp_067580	Calcium uniporter protein	152.101	129.329	125.771	143.853	69.463	159.894	229.307	211.046	226.715	158.708	229.923	206.414
Smp_067590	DUF1308 domain-containing protein	41.0149	33.3458	29.0946	16.7755	8.17212	11.9651	39.341	48.0104	44.454	79.8442	57.0593	89.97
Smp_067780	Vesicle transport protein	24.2286	19.5193	32.4314	34.1723	39.3896	43.1174	90.475	75.6864	95.5761	50.1184	59.2604	24.8193
Smp_067810	non-specific serine/threonine protein kinase	353.097	220.498	327.787	245.624	116.453	237.146	328.996	374.951	413.978	314.699	277.831	225.674
Smp_067890	Proteasome subunit alpha type	66.2858	59.7151	152.137	131.719	65.377	100.607	158.591	153.033	150.032	124.182	107.746	88.1085
Smp_067900	Hsp90 chaperone protein kinase-targeting subunit	324.663	394.601	238.057	148.078	59.2479	98.1999	219.771	332.192	255.61	289.528	263.208	323.503
Smp_067930	PP28 domain-containing protein	36.8732	58.634	49.0971	34.7936	16.3442	43.1174	76.1238	99.0215	96.6874	146.457	133.913	155.758
Smp_068000	UBIQUITIN_CONJUGAT_2 domain-containing protein	426.999	366.61	574.546	689.298	323.126	380.583	456.639	413.19	440.128	515.941	435.472	395.868
Smp_068060	Serine/threonine kinase	297.116	350.816	206.617	128.612	98.0654	89.2171	154.255	197.043	149.288	140.888	219.34	248.342
Smp_068070	NDK domain-containing protein	21.4674	20.271	40.0051	31.0657	12.2582	6.28795	89.435	79.8474	68.9037	87.9856	58.4908	49.6386
Smp_068100	Putative microfibril-associated protein	88	142.953	75.9187	59.2547	28.6024	50.3036	99.1377	114.355	84.8293	126.009	139.939	204.139
Smp_068110	Double-strand break repair protein	64.7589	104.979	75.9187	60.8888	32.6885	47.4291	86.3152	112.524	102.244	128.236	108.516	117.23
Smp_068120	Putative peptidylprolyl isomerase	51.7577	52.4682	40.0051	11.6496	4.08606	7.18623	39.5178	17.0037	13.3362	43.4359	87.7362	103
Smp_068170	Protein-serine/threonine kinase	70.6835	77.6549	50.461	54.6756	14.3012	45.2014	61.3566	89.0193	83.3512	78.5188	57.3364	57.7711
Smp_068220	Putative bhlhzip transcription factor max/bigmax	52.0046	51.2012	170.022	116.453	114.41	232.439	184.07	188.041	288.951	93.5543	161.989	102.586
Smp_068240	Putative zinc finger protein	18.2857	19.4264	8.63746	11.805	4.08606	3.59312	22.8787	28.0061	32.2291	29.5142	9.10455	28.6828
Smp_068250	Protoporphyrinogen oxidase	200.905	218.015	138.199	77.3536	89.8933	68.2692	169.511	305.396	222.27	125.018	152.769	116.75
Smp_068270	Putative heat shock transcription factor	40.2286	25.0601	70.9181	54.6756	32.6885	21.5587	97.7546	91.5199	95.5761	91.8837	103.128	81.49
Smp_068280	procollagen-proline 4-dioxygenase	94.6286	76.9539	32.7314	56.6887	16.3442	34.1346	50.9572	86.5188	144.331	56.9234	77.7773	73.9781
Smp_068300	Putative zinc finger protein	59.584	54.9007	72.2819	55.8126	28.6024	59.2864	115.028	101.352	93.3534	109.147	105.23	91.1448
Smp_068340	RUN domain-containing protein	21.9429	30.4065	137.29	127.432	208.389	100.607	180.95	196.543	258.389	104.135	147.766	94.9835
Smp_068350	Meiosis-specific nuclear structural protein 1	492.535	1017.35	949.766	152.688	92.9579	91.0136	595.887	418.721	346.13	81.86	204.333	254.812
Smp_068420	Small nuclear ribonucleoprotein Sm D3	86.9486	130.917	400.142	330.794	212.965	165.283	427.562	329.072	320.624	402.217	309.385	212.619
Smp_068440	RNA helicase	163.31	179.931	169.567	104.797	85.8073	122.166	153.215	210.746	193.375	121.955	128.01	132.121
Smp_068480	Putative vesicle transport V-snare protein vti1a	5.78743	5.06776	6.81905	4.3492	0	17.9656	74.3559	54.5118	59.735	45.6634	36.1719	19.6486
Smp_068500	Myb domain-containing protein	123.639	97.4783	123.497	704.384	441.294	202.113	228.527	182.87	325.559	274.76	307.869	505.983
Smp_068510	Neuronal calcium sensor 2	219.026	129.388	110.223	445.171	408.32	245.841	211.233	279.811	338.361	182.008	282.18	312.169
Smp_068530	Putative syntenin	3.35543	5.91238	2.72762	0.621314	8.17212	7.18623	3.11983	17.0037	14.4475	13.3649	5.38731	8.2731
Smp_068580	ER membrane protein complex subunit 6	23.616	24.6124	94.1029	100.032	65.377	39.5243	160.671	170.037	160.034	104.692	157.002	60.8073
Smp_068680	Secreted frizzled-related protein	11.8857	14.5022	12.7289	10.5623	0	8.98279	10.3994	39.5086	43.3426	10.0237	11.1594	22.4532
Smp_068710	Reverse transcriptase domain-containing protein	13.7143	14.3586	15.4565	35.4149	16.3442	3.59312	22.8787	28.0061	30.0064	72.9501	47.7162	42.1928
Smp_068720	Diaphanous, putative	30.4732	35.1196	46.5514	72.0724	32.6885	39.5243	71.756	55.012	53.5004	159.265	164.698	85.2791
Smp_068750	RING-type domain-containing protein	21.2572	12.8806	19.0933	3.72788	4.08606	8.98279	49.3972	51.0111	50.5664	25.6161	25.7821	25.3736
Smp_068760	28S ribosomal protein S24	25.2983	18.5227	70.7635	78.6832	81.7212	71.8623	139.352	112.775	162.068	100.426	120.06	47.984
Smp_068840	Homologous-pairing protein 2 homolog	16.6857	59.1238	110.923	20.5034	0	10.7794	27.0385	50.0109	8.33512	42.6897	39.2504	41.7792
Smp_068920	PUA domain-containing protein	67.1818	67.9755	95.5394	86.8286	49.0327	33.5238	153.048	115.855	94.4647	207.668	172.517	161.392
Smp_068950	Putative retinoblastoma-binding protein 4 (Rbbp4)	86.4	76.4387	75.9187	88.5372	36.7745	39.5243	128.953	142.531	126.694	161.303	117.366	105.755
Smp_068960	Serine/threonine kinase	91.1543	97.4107	56.3708	34.2779	4.08606	17.9656	88.3951	96.2709	82.2399	90.77	89.1446	89.515
Smp_068990	Serine/threonine kinase	124.571	141.771	233.43	73.458	27.2949	99.6012	138.136	218.748	148.398	106.919	107.615	104.514
Smp_069120	Synaptotagmin, putative	47.6435	15.1357	11.4833	19.0308	13.6066	11.0668	68.8962	77.6369	101.777	7.18364	26.9365	34.5402
Smp_069130	Heat shock protein 70 (Hsp70)-4, putative	1477.08	1767.55	1078.44	976.712	507.203	572.491	655.943	453.929	436.294	702.214	589.464	838.131
Smp_069160	Putative cyclophilin-like protein	584.494	708	855.518	359.119	200.217	289.246	350.98	352.847	300.62	524.149	464.94	542.054
Smp_069170	Putative cation efflux protein/ zinc transporter	17.8103	15.2033	15.4565	17.0861	12.2582	10.7794	28.0784	32.007	25.561	27.8436	37.8189	14.3373
Smp_069220	Putative es2 protein	58.0572	60.3485	45.0057	35.7877	34.7315	17.9656	33.2781	84.5184	61.2576	74.0193	86.9665	98.9628
Smp_069240	Potassium channel protein	13.7874	9.39224	10.1104	19.9566	10.2151	34.7454	18.9269	34.0074	58.9015	33.8132	44.8917	23.1647
Smp_069380	Putative histone deacetylase 4, 5	19.2	20.44	8.18286	8.43744	8.17212	7.18623	11.4394	12.0026	3.33405	14.4786	25.0125	34.747
Smp_069400	Putative regulator of G protein signaling	8.22858	2.7028	3.02766	11.1837	4.08606	0	4.41975	13.0028	12.2248	6.68245	5.77212	16.5462
Smp_069600	DNA helicase	178.642	169.466	268.78	234.13	108.281	147.318	271.425	224.549	157.256	276.208	212.799	163.584
Smp_069720	Cadherin, putative	9.14286	1.68925	2.72762	3.93292	4.08606	0	6.23965	11.2524	23.7495	2.22748	8.85058	7.52852
Smp_069760	Armadillo repeat-containing protein 1	72.512	54.6473	89.1022	120.74	24.5164	61.083	162.574	159.035	162.257	115.829	114.288	127.629
Smp_069770	Putative nadh-ubiquinone oxidoreductase 24 kD subunit	153.143	103.467	95.4667	148.183	36.7745	50.3036	143.512	192.542	177.816	134.206	129.295	126.024
[truncated: 7,784 more rows]
