# Supplementary material for: Winners vs. losers: Schistosoma mansoni intestinal and liver eggs exhibit striking differences in gene expression and immunogenicity
Source: PLoS Pathog. 2024 May 30;20(5):e1012268. doi: 10.1371/journal.ppat.1012268 (PMC11166329; doi:10.1371/journal.ppat.1012268)
Supplement: S3 Table — Four sheets list result for four pairwise comparisons. Sheet A compares intestinal immature and mature eggs. Sheet B compares liver immature and mature eggs. Sheet C compares immature intestinal and liver eggs. Sheet D compares mature intestinal and liver eggs. Last two columns of tables serve as filter for significantly upregulated genes (padj < 0.05; log2 fold change > 1). Abb.: INT = intestine; LIV = liver; im = immature egg; ma = mature egg. (XLSX) [file ppat.1012268.s003.xlsx]

## Sheet: Sheet_A_INT_im_vs_mat
Gene	UniProt annotation	baseMean	log2FoldChange	lfcSE	stat	pvalue	padj	INT_im1	INT_im2	INT_im3	INT_ma1	INT_ma2	INT_ma3	upregulated in INT_im	upregulated in INT_ma
Smp_000020	Hyaluronidase, putative	36.1394	-0.185927	0.466814	-0.398288	0.690418	0.850683	33.7928	32.4753	48.405	31.9017	36.8632	33.3984
Smp_000030	26S proteasome non-ATPase regulatory subunit 2	209.193	-0.742977	0.356829	-2.08216	0.0373277	0.145921	214.944	293.458	279.552	169.235	114.276	183.691
Smp_000040	Kinesin light chain	81.5945	-0.0748759	0.420441	-0.178089	0.858653	0.934071	52.6281	99.1972	98.4416	72.7514	66.3538	100.195
Smp_000050	Transient receptor potential cation channel,putative	9.28935	0.807168	0.744054	1.08482	0.278	0.517102	7.20174	6.49505	7.61426	16.3399	14.7453	3.33984
Smp_000070	1-acyl-sn-glycerol-3-phosphate acyltransferase	43.5707	-0.03892	0.500779	-0.0777189	0.938052	0.971886	48.7502	39.5608	48.9488	66.9157	40.5495	16.6992
Smp_000075	Transcription factor, putative	0.0984099	0.895215	4.05158	0.220955	0.825128	NA	0	0.590459	0	0	0	0
Smp_000080		23.8104	1.24937	0.542938	2.30113	0.0213843	0.0994186	11.6336	10.6283	20.6673	37.7374	22.1179	40.0781
Smp_000100	Filamin	49.2893	0.209854	0.584962	0.358749	0.719783	0.864449	69.2475	56.6841	11.9653	61.0801	70.0401	26.7187
Smp_000110	Similar to elongation factor Tu GTP binding domain containing 1 isoform 6-related	16.9993	-0.714665	0.610878	-1.1699	0.242042	0.476327	16.0654	27.1611	19.0357	11.2823	18.4316	10.0195
Smp_000130	Hormone-sensitive lipase (S09 family)	29.4622	-0.107243	0.503109	-0.213161	0.831202	0.922678	40.4405	24.7993	27.1938	31.1236	33.1769	20.039
Smp_000150	PHD finger protein 10	19.1346	-0.238487	0.643224	-0.370768	0.71081	0.859835	18.2813	20.0756	28.2816	31.1236	3.68632	13.3594
Smp_000160	Variable lymphocyte receptor, putative	19.2832	0.0901921	0.589804	0.152919	0.878462	0.944593	21.6052	24.2088	9.78977	18.2851	18.4316	23.3789
Smp_000180	Similar to potassium channel-interacting protein 4 isoform 4-related	8.86571	-0.290833	0.894437	-0.325158	0.745062	0.878928	20.4973	7.67597	1.63163	9.33708	7.37264	6.67968
Smp_000190	Oxidoreductase, short chain dehydrogenase/reductase family, putative	9.27994	-0.972784	0.814756	-1.19396	0.232494	0.465394	16.0654	7.67597	15.2285	9.33708	7.37264	0
Smp_000200	Smr domain-containing protein	24.5578	-0.30988	0.531144	-0.58342	0.55961	0.761674	26.591	19.4852	34.8081	20.6194	25.8042	20.039
Smp_000230	Zinc finger protein	35.5179	0.0979589	0.477923	0.204968	0.837597	0.924749	26.0371	35.4276	40.2468	33.0688	51.6085	26.7187
Smp_000240	Fusion; RNA binding protein, putative	214.658	-0.290847	0.352902	-0.824158	0.40985	0.645092	188.907	217.88	300.22	175.848	188.002	217.09
Smp_000250		0.163251	1.44451	4.04089	0.357475	0.720736	NA	0	0.590459	0	0.389045	0	0
Smp_000260	Saposin containing protein	73.3865	-1.19219	0.45539	-2.61796	0.00884571	0.052779	131.847	96.8353	79.9498	49.7978	18.4316	63.457
Smp_000270	Trematode Eggshell Synthesis domain containing protein	12.8175	-2.18197	0.808262	-2.69959	0.00694256	0.0447428	14.4035	32.4753	13.5969	2.72331	3.68632	10.0195	yes
Smp_000280	Trematode Eggshell Synthesis domain containing protein	12.4236	-1.52769	0.789597	-1.93478	0.0530177	0.184199	11.6336	22.4375	17.404	2.33427	7.37264	13.3594
Smp_000300	Similar to WD repeat domain 19-related	15.0691	-3.31787	0.809963	-4.09632	4.19772e-05	0.000899026	26.591	35.4276	19.0357	2.33427	3.68632	3.33984	yes
Smp_000310		83.8591	1.07189	0.427153	2.50937	0.0120947	0.0665828	45.9803	40.1512	73.9671	82.8666	103.217	156.973
Smp_000320	Ndr family, putative	48.6386	0.98711	0.531883	1.85588	0.0634712	0.207015	51.5201	33.0657	12.5091	53.2992	47.9222	93.5155
Smp_000340	Ecdysone-induced protein E78; Nuclear hormone receptor superfamily protein-related	100.439	0.533679	0.450259	1.18527	0.23591	0.4685	102.486	80.3025	59.2825	62.2472	117.962	180.351
Smp_000370		53.4609	0.748272	0.569135	1.31475	0.188593	0.411965	22.1592	19.4852	77.2304	54.4663	40.5495	106.875
Smp_000390	Trematode Eggshell Synthesis domain containing protein	23.7418	-3.7055	0.780762	-4.746	2.07479e-06	7.13142e-05	32.6848	69.6742	27.7377	2.33427	0	10.0195	yes
Smp_000420	Pro-His-rich protein	23.103	-3.51963	0.795683	-4.42341	9.71546e-06	0.000263103	19.9433	76.7597	28.8254	2.72331	3.68632	6.67968	yes
Smp_000430	Eggshell protein	23.4403	-1.55582	0.715578	-2.17421	0.0296894	0.126078	18.2813	33.0657	48.405	3.11236	11.059	26.7187
Smp_000470	ATP-dependent (S)-NAD(P)H-hydrate dehydratase	23.5627	-1.15351	0.56518	-2.04096	0.0412552	0.155929	28.807	30.7039	41.3346	19.4522	11.059	10.0195
Smp_000480	Eukaryotic translation initiation factor 3 subunit C	370.948	-0.567276	0.346668	-1.63637	0.101762	0.281649	380.03	575.698	374.731	323.685	324.396	247.148
Smp_000500		0.157171	1.44451	4.04089	0.357475	0.720736	NA	0.55398	0	0	0.389045	0	0
Smp_000510	mannose-1-phosphate guanylyltransferase	19.8904	-0.777517	0.579685	-1.34127	0.179831	0.399223	32.6848	25.3898	17.9479	15.5618	11.059	16.6992
Smp_000560		0.189056	-0.0110521	4.00767	-0.00275774	0.9978	NA	0	0.590459	0.543876	0	0	0
Smp_000580	Coiled-coil domain-containing protein 63	98.6503	-0.468681	0.436017	-1.07491	0.282413	0.521453	113.012	165.329	63.6335	71.9733	81.0991	96.8554
Smp_000590	28S ribosomal protein S26, mitochondrial	54.4685	1.38856	0.463725	2.99436	0.00275019	0.0228039	21.6052	23.6184	43.5101	60.691	110.59	66.7968		yes
Smp_000600	Notchless homolog 1	100.538	-0.26087	0.428822	-0.60834	0.542962	0.749346	65.3696	111.006	149.022	68.0829	99.5307	110.215
Smp_000620	BHLH domain-containing protein	2.83951	0.874888	1.26377	0.692283	0.48876	NA	3.87786	1.77138	1.08775	6.61376	3.68632	0
Smp_000630	Isochorismatase family protein, putative	6.25811	0.480172	0.955255	0.502664	0.615201	0.802345	3.32388	2.36184	10.3336	8.16994	0	13.3594
Smp_000640	Adapter molecule crk, putative	52.4268	0.0970799	0.429045	0.22627	0.820992	0.918009	59.8298	41.3322	50.5805	52.132	40.5495	70.1367
Smp_000650	E3 ubiquitin-protein ligase	57.949	0.0718454	0.434548	0.165334	0.868681	0.939592	45.9803	44.2845	78.3182	55.6334	70.0401	53.4375
Smp_000660	ornithine aminotransferase	85.3764	0.464957	0.397899	1.16853	0.242593	0.47669	49.8582	90.3403	73.9671	90.6475	110.59	96.8554
Smp_000670	CENTB5 protein	32.3096	-1.14383	0.533637	-2.14347	0.0320755	0.131767	39.8866	59.0459	31.0009	14.3947	29.4906	20.039
Smp_000680	Ornithine transporter 2 (Solute carrier family 25 member 2)	14.326	-1.78945	0.737005	-2.428	0.0151824	0.0790882	22.1592	30.7039	11.4214	4.27949	7.37264	10.0195
Smp_000690	POU domain protein	0.189056	-0.0110521	4.00767	-0.00275774	0.9978	NA	0	0.590459	0.543876	0	0	0
Smp_000700	SET and MYND domain-containing protein 4	15.0067	-0.264254	0.630881	-0.418866	0.675314	0.843802	12.1876	17.1233	21.755	17.8961	11.059	10.0195
Smp_000710	Ubiquitin carboxyl-terminal hydrolase	108.486	0.0751664	0.405181	0.185513	0.852827	0.931715	84.205	125.177	103.88	77.809	99.5307	160.312
Smp_000720	Serine/threonine kinase	177.682	0.365523	0.341184	1.07134	0.284018	0.522856	157.33	154.11	151.198	161.843	221.179	220.429
Smp_000740	26S proteasome non-ATPase regulatory subunit 4	270.114	-0.554547	0.342857	-1.61743	0.105786	0.288224	259.817	396.789	307.834	222.923	239.611	193.711
Smp_000755	Family M13 non-peptidase homologue (M13 family)	36.4817	-1.76672	0.573905	-3.07842	0.00208101	0.0187221	30.4689	73.217	60.3702	9.33708	22.1179	23.3789	yes
Smp_000770		0	NA	NA	NA	NA	NA	0	0	0	0	0	0
Smp_000790	Actin binding LIM protein family member 2-related	32.35	-0.0898908	0.618533	-0.145329	0.884451	0.94697	41.5485	46.0558	9.78977	17.118	29.4906	50.0976
Smp_000810	Similar to TatD DNAse domain containing 1; Tatd DNAse-related	36.9595	-0.145991	0.474188	-0.307875	0.758177	0.885727	27.699	46.0558	42.4223	34.625	44.2359	26.7187
Smp_000820		14.8705	1.48025	0.69203	2.13899	0.0324361	0.13263	14.4035	7.08551	3.26326	32.6798	18.4316	13.3594
Smp_000830	Homeobox protein smox-3	4.5078	0.817431	0.986314	0.828774	0.407232	0.642355	4.98582	2.36184	2.71938	6.61376	3.68632	6.67968
Smp_000850	Putative DNAj domain	73.1276	0.0470819	0.38828	0.121258	0.903487	0.954851	76.4492	67.9028	69.6161	64.5815	70.0401	90.1757
Smp_000870	FYVE-type domain-containing protein	25.6895	0.175701	0.545484	0.322101	0.747376	0.880118	22.1592	25.9802	27.1938	39.2935	29.4906	10.0195
Smp_000880	ATPase protein 9	684.146	0.39964	0.312717	1.27796	0.201264	0.428699	602.73	570.384	597.176	777.701	645.106	911.777
Smp_000900	Putative g-protein coupled receptor	12.1971	0.536922	0.739496	0.726065	0.467799	0.687947	19.3893	7.08551	4.35101	18.2851	7.37264	16.6992
Smp_000910	Similar to cancer susceptibility candidate 1	97.7015	-1.80013	0.453022	-3.9736	7.07947e-05	0.00137537	135.171	215.518	106.6	46.6854	22.1179	60.1171	yes
Smp_000950	Mab-21-like	7.63515	-1.05582	0.909597	-1.16076	0.245741	0.479271	13.2955	14.7615	2.71938	4.66854	3.68632	6.67968
Smp_000980	Putative high mobility group B2 protein	340.061	-0.921128	0.378917	-2.43095	0.0150593	0.0785487	424.349	589.279	322.518	238.096	162.198	303.926
Smp_000990	Exocyst complex component 1	50.2331	-0.403505	0.450537	-0.895608	0.370462	0.61108	60.9378	69.6742	41.3346	43.184	29.4906	56.7773
Smp_001000	Usp domain-containing protein	46.1378	0.092577	0.439713	0.21054	0.833247	0.923639	40.9945	46.0558	46.2295	43.573	33.1769	66.7968
Smp_001020	Adenine DNA glycosylase	9.99758	-0.128676	0.737087	-0.174574	0.861415	0.935955	9.41766	11.8092	8.15814	5.83567	14.7453	10.0195
Smp_001030	5'-amp-activated protein kinase gamma-2 non-catalytic subunit transcript variant 2	31.7566	0.615592	0.472139	1.30384	0.192289	0.417094	25.4831	24.7993	26.6499	46.6854	36.8632	30.0586
Smp_001040	Kinesin heavy chain	440.068	-0.524054	0.385293	-1.36014	0.173784	0.391307	506.892	733.941	314.36	308.902	335.455	440.859
Smp_001070	Putative g-protein coupled receptor	25.7354	-0.0847623	0.580028	-0.146135	0.883815	0.946793	33.7928	31.2943	11.9653	17.118	36.8632	23.3789
Smp_001080	RIIa domain-containing protein	161.108	2.07697	1.01909	2.03805	0.0415446	0.156801	14.4035	18.8947	151.741	218.254	272.788	290.566
Smp_001090	Nuclear pore complex protein	38.8803	-0.846949	0.493151	-1.71742	0.0859018	0.251918	57.0599	57.865	34.2642	26.8441	40.5495	16.6992
Smp_001095	UBA domain-containing protein	34.907	-0.628574	0.523981	-1.19961	0.230291	0.462941	49.3042	46.6463	27.1938	16.7289	29.4906	40.0781
Smp_001100	Fibrillin-2-like	2.39277	0.455137	1.39605	0.326018	0.744411	NA	2.7699	2.9523	1.63163	7.00281	0	0
Smp_001120	39S ribosomal protein L50, mitochondrial	29.2245	0.963416	0.611642	1.57513	0.115227	0.302377	8.3097	10.6283	40.7907	42.0169	36.8632	36.7382
Smp_001160	WD_REPEATS_REGION domain-containing protein	58.848	-1.04151	0.485209	-2.14652	0.0318312	0.131206	78.6652	113.959	42.4223	30.7346	40.5495	46.7578
Smp_001170	Eukaryotic translation initiation factor 3 subunit A	196.346	-0.493337	0.406941	-1.21231	0.225395	0.457444	196.109	288.735	211.024	233.427	88.4717	160.312
Smp_001180	Helicase ARIP4	173.39	-1.24771	0.396356	-3.14795	0.00164418	0.0156726	209.958	331.248	185.462	75.4747	117.962	120.234	yes
Smp_001210	Putative myosin	4.06899	0.806697	1.1033	0.731169	0.464676	0.685988	2.21592	4.72368	1.08775	2.33427	7.37264	6.67968
Smp_001360	dTMP kinase	91.9209	1.34763	0.480751	2.80318	0.00506016	0.0352043	37.6706	30.7039	87.0202	134.999	184.316	76.8163		yes
Smp_001390	NCK-associated protein 1	12.8445	-1.49475	0.693453	-2.15551	0.0311216	0.12957	21.0512	20.0756	17.404	8.16994	3.68632	6.67968
Smp_001410	Glyoxalase domain-containing protein 4	78.6198	-0.175646	0.413833	-0.424436	0.671248	0.841941	105.81	76.1693	65.2651	57.5787	70.0401	96.8554
Smp_001420	Gh regulated tbc protein-1, putative	29.186	0.927116	0.53507	1.7327	0.083149	0.246233	16.6194	14.171	30.4571	45.9073	47.9222	20.039
Smp_001500	EIF-4F 25 kDa subunit	264.908	-0.333058	0.357774	-0.930917	0.351897	0.593769	295.271	366.085	225.709	241.208	180.63	280.547
Smp_001530	Exocyst complex component 8	19.4092	-0.494706	0.671306	-0.73693	0.461165	0.683336	28.807	24.2088	20.1234	29.9565	0	13.3594
Smp_001560	E3 ubiquitin-protein ligase ZSWIM2	22.2477	-1.38162	0.586212	-2.35685	0.0184305	0.0900676	39.8866	36.6085	20.1234	12.4494	11.059	13.3594
Smp_001590	NADH dehydrogenase [ubiquinone] 1 alpha subcomplex assembly factor 3	54.8382	0.338834	0.433543	0.781546	0.434481	0.664486	43.7644	44.2845	56.0192	56.4115	88.4717	40.0781
Smp_001610	Radial spoke head protein 9 homolog	26.7286	-2.74848	0.825736	-3.32853	0.000873071	0.00962221	69.8015	63.7696	4.35101	5.05758	7.37264	10.0195	yes
Smp_001640		88.8985	0.4768	0.372384	1.2804	0.200405	0.427684	84.205	67.9028	72.3355	113.601	88.4717	106.875
Smp_001780	MFS_1_like domain-containing protein	1.20572	0.451141	2.06165	0.218825	0.826787	NA	2.7699	0	0	0.77809	3.68632	0
Smp_001830	Putative 60s ribosomal protein L24	1089.71	-1.00091	0.330956	-3.02429	0.0024922	0.0212144	1111.84	1575.94	1672.42	750.468	833.109	594.492	yes
Smp_001890	Venom allergen-like (VAL) 18 protein	0.805127	1.15627	2.44193	0.473507	0.635851	NA	0.55398	0.590459	0	0	3.68632	0
Smp_001900	Septate junction protein	11.0722	1.62545	0.99129	1.63973	0.101061	0.280383	3.32388	5.90459	5.98264	0.77809	3.68632	46.7578
Smp_001940	DREV protein-like protein	24.046	0.525486	0.566638	0.927376	0.353731	0.595575	13.2955	17.7138	26.1061	18.2851	22.1179	46.7578
Smp_001950	Cytochrome b561 domain-containing protein	60.0876	1.58808	0.418784	3.79213	0.000149359	0.00248715	30.4689	23.6184	36.4397	99.9846	103.217	66.7968		yes
Smp_001960	Putative 50s ribosomal protein L1	48.6398	-0.656321	0.489985	-1.33947	0.180418	0.399856	69.2475	74.3979	39.1591	52.132	36.8632	20.039
Smp_001980	Putative homeobox protein	4.10499	-1.93496	1.22793	-1.57579	0.115075	0.302268	8.3097	8.85689	4.35101	3.11236	0	0
Smp_002010	Putative nep1	31.5377	0.603363	0.534366	1.12912	0.258847	0.495575	20.4973	27.1611	31.0009	60.691	33.1769	16.6992
Smp_002060	Venom allergen-like (VAL) 10 protein; Venom allergen-like protein 10	1.22877	4.31841	2.45092	1.76195	0.078077	NA	0	0	0	0	7.37264	0
Smp_002070	Venom allergen-like protein 4	0	NA	NA	NA	NA	NA	0	0	0	0	0	0
Smp_002080	S-adenosylmethionine synthase	150.974	0.433752	0.377436	1.14921	0.25047	0.485545	91.9607	116.321	177.304	177.015	169.571	173.672
Smp_002100	Vesicle transport protein	33.4694	-0.485256	0.479114	-1.01282	0.311146	0.553539	37.6706	44.2845	33.7203	24.8989	36.8632	23.3789
Smp_002160	DNA methyltransferase 1-associated protein 1	8.72459	-0.45095	0.79013	-0.570729	0.568183	0.768825	8.3097	15.9424	7.61426	10.1152	3.68632	6.67968
Smp_002180	Transcription factor BTF3	325.442	-0.0165952	0.343616	-0.0482959	0.96148	0.984649	347.899	390.294	245.288	352.475	342.828	273.867
Smp_002230	ESF1-like protein	45.1084	-0.947849	0.522317	-1.8147	0.0695698	0.218148	53.1821	79.1216	51.6682	45.9073	7.37264	33.3984
Smp_002280	Kinesin-like protein	175.881	-0.129482	0.407717	-0.317579	0.750805	0.882209	147.913	219.06	178.391	101.93	254.356	153.633
Smp_002380	Ubiquitin-like domain-containing protein	27.5568	-0.137885	0.522449	-0.263921	0.791841	0.90286	29.3609	34.2466	26.6499	36.9593	14.7453	23.3789
Smp_002410	14-3-3 epsilon 2	243.675	-0.30508	0.348412	-0.87563	0.381231	0.620759	260.925	312.943	239.305	273.499	191.689	183.691
Smp_002510	Pyruvate dehydrogenase E1 component subunit beta	136.018	1.41621	0.36059	3.92749	8.58382e-05	0.00159445	80.3271	62.5887	78.862	181.295	165.884	247.148		yes
Smp_002550	RNA-binding protein 8A	354.313	-0.236182	0.375329	-0.629266	0.529175	0.737772	242.089	461.739	442.715	269.219	412.868	297.246
Smp_002600	Lysosomal Pro-Xaa carboxypeptidase (S28 family)	18.8214	-0.771371	0.630549	-1.22333	0.221204	0.452133	20.4973	36.6085	13.053	11.6713	11.059	20.039
Smp_002630	Venom allergen-like protein 2	104.472	2.66357	0.463168	5.75077	8.884e-09	7.93934e-07	44.8724	14.171	27.1938	232.26	117.962	190.371		yes
Smp_002640	Hox protein Smox1	24.9727	-1.43904	0.565641	-2.54408	0.0109565	0.0618842	28.807	51.37	30.4571	14.7837	11.059	13.3594
Smp_002740	DIF_7	116.613	0.901476	0.387751	2.32489	0.020078	0.0955351	73.6793	60.2269	109.319	140.056	132.708	183.691
Smp_002820	Zinc finger CCCH domain-containing protein 6	26.9502	-0.426152	0.532948	-0.799613	0.423935	0.655461	26.0371	23.6184	43.5101	23.7317	14.7453	30.0586
Smp_002840	Protein SERAC1	25.3795	-1.10074	0.536472	-2.05181	0.0401881	0.153774	28.807	41.9226	33.7203	16.7289	11.059	20.039
Smp_002860	DUF3074 domain-containing protein	0	NA	NA	NA	NA	NA	0	0	0	0	0	0
Smp_002870	Transmembrane protein 115	43.9726	-0.284709	0.582053	-0.489147	0.624738	0.809055	62.5997	41.3322	40.2468	38.9045	77.4127	3.33984
Smp_002880	ATP synthase subunit alpha	452.62	-0.0571462	0.322098	-0.177419	0.85918	0.934467	506.892	505.433	374.187	480.082	434.986	414.14
Smp_002920	TLC domain-containing protein	14.8655	-1.24825	0.719742	-1.73431	0.0828634	0.24593	14.9575	11.2187	38.0713	10.8933	7.37264	6.67968
Smp_002950	Putative 13 kDa deflagellation-inducible protein	21.9583	0.319165	0.584466	0.546078	0.585012	0.781863	22.1592	12.3996	22.2989	16.7289	14.7453	43.4179
Smp_003000	Putative cell division protein kinase 9-B	30.0581	-1.3478	0.513192	-2.62631	0.00863169	0.0518095	40.9945	48.4177	38.0713	14.3947	18.4316	20.039
Smp_003130	Putative udp-glucose pyrophosphatase	47.918	0.807888	0.511801	1.57852	0.114446	0.301099	19.3893	27.1611	56.5631	46.2964	47.9222	90.1757
Smp_003140	Sorting nexin	26.1563	-2.84925	0.711107	-4.00678	6.15526e-05	0.00121938	50.9662	70.8551	15.2285	5.83567	7.37264	6.67968	yes
Smp_003190		94.8798	-1.67261	0.486794	-3.43598	0.000590417	0.00723891	119.106	226.736	83.7569	32.6798	36.8632	70.1367	yes
Smp_003230	Sh3 domain grb2-like protein B1 (Endophilin B1)	7.55341	-1.09732	0.887305	-1.23668	0.216205	0.446682	17.7274	9.44735	4.89488	6.22472	3.68632	3.33984
Smp_003250	COX assembly mitochondrial protein	51.2695	-0.575161	0.437602	-1.31435	0.188729	0.41215	49.8582	67.3124	64.1774	34.236	55.2948	36.7382
Smp_003270	Tubulin-specific chaperone cofactor E-like protein	11.3398	0.521303	0.703506	0.741007	0.458689	0.681765	7.75572	9.44735	8.70202	7.00281	18.4316	16.6992
Smp_003280	Lim homeobox protein	13.1841	1.41722	0.658375	2.15261	0.0313497	0.130183	7.75572	5.31413	7.61426	13.6166	14.7453	30.0586
Smp_003300	Putative serpin	0	NA	NA	NA	NA	NA	0	0	0	0	0	0
Smp_003330	Sjoegren syndrome nuclear autoantigen 1	305.247	1.70782	0.341059	5.00738	5.51747e-07	2.50718e-05	158.438	108.054	161.531	404.607	464.476	534.375		yes
Smp_003340	ER membrane protein complex subunit 1	22.3792	0.644067	0.59258	1.08689	0.277087	0.516165	16.0654	9.44735	28.8254	38.1264	18.4316	23.3789
Smp_003410	Ribosomal_L23eN domain-containing protein	673.099	0.138225	0.328186	0.421178	0.673625	0.842869	540.131	671.352	710.302	689.777	862.599	564.433
Smp_003440	Putative spfh domain / Band 7 family protein	21.1965	0.38423	0.535997	0.716851	0.473466	0.692002	18.8353	16.5329	21.2112	28.7893	18.4316	23.3789
Smp_003600	DUF3421 domain-containing protein	24.9384	3.61219	0.643116	5.61671	1.94628e-08	1.61381e-06	3.32388	1.18092	7.07039	63.4143	47.9222	26.7187		yes
Smp_003610	DUF3421 domain-containing protein	37.7664	-0.237678	0.492496	-0.482599	0.629381	0.812018	36.5627	46.0558	42.4223	43.9621	44.2359	13.3594
Smp_003620	Putative septin	43.7484	0.817843	0.459795	1.77871	0.0752867	0.229455	34.3468	25.9802	33.1764	47.4635	84.7854	36.7382
Smp_003630	Putative splicing factor 3a	116.023	-1.30569	0.399426	-3.26891	0.00107964	0.0111901	144.035	219.06	131.618	62.6362	55.2948	83.496	yes
Smp_003660	RNA helicase	162.131	-0.338196	0.414583	-0.81575	0.414643	0.648576	151.791	173.595	223.533	196.857	70.0401	156.973
Smp_003670	PIG-H domain-containing protein	12.0907	1.11133	0.696137	1.59643	0.110393	0.295109	6.64776	5.31413	9.78977	11.2823	29.4906	10.0195
Smp_003700	30S ribosomal protein S18	135.812	0.669411	0.388047	1.72507	0.0845141	0.249083	69.8015	103.921	140.32	161.843	195.375	143.613
Smp_003710	Putative tropomodulin	202.653	-0.2524	0.345452	-0.730636	0.465001	0.685988	192.785	272.792	196.883	196.857	169.571	187.031
Smp_003760		4.87289	0.256271	1.02695	0.249546	0.802938	0.90882	3.32388	2.36184	8.70202	8.16994	0	6.67968
Smp_003770		1274.66	0.250504	0.406696	0.61595	0.537927	0.744801	818.783	1012.64	1658.82	1030.58	1006.37	2120.8
Smp_003860	PID domain-containing protein	70.9727	0.0232978	0.432256	0.0538983	0.957016	0.982539	59.8298	55.5032	93.5467	60.302	103.217	53.4375
Smp_003900	Putative t-box transcription factor tbx20	1.45205	-1.90296	1.69874	-1.12022	0.262621	NA	2.21592	3.54276	2.1755	0.77809	0	0
Smp_003930	Intraflagellar transport protein 56	14.7571	-0.327369	0.63902	-0.512298	0.608442	0.798508	23.2672	14.7615	13.053	16.7289	7.37264	13.3594
Smp_003940	Methyltransf_11 domain-containing protein	7.92686	-0.662214	0.829145	-0.798671	0.424481	0.655802	9.97164	7.08551	14.1408	9.33708	3.68632	3.33984
Smp_003970	Putative elongation factor-1 beta,delta	144.759	0.820356	0.450041	1.82285	0.0683263	0.215509	68.1395	99.7876	148.478	247.822	217.493	86.8359
Smp_003980	Family C2 unassigned peptidase (C02 family)	73.5595	1.49776	0.412637	3.62972	0.000283725	0.00409914	44.3184	25.3898	46.2295	116.713	88.4717	120.234		yes
Smp_003990	Triosephosphate isomerase	298.712	0.521647	0.344261	1.51527	0.129705	0.325165	255.939	269.84	209.392	326.409	276.474	454.218
Smp_004000	Probable RNA-binding protein EIF1AD	3.80239	0.41029	1.12482	0.364762	0.715289	0.861883	2.7699	3.54276	2.71938	2.72331	11.059	0
Smp_004060	Putative cell division cycle 20 (Cdc20) (Fizzy)	16.8751	0.28279	0.788867	0.358476	0.719987	0.864565	4.43184	5.90459	36.4397	25.677	22.1179	6.67968
Smp_004070	Carbonic anhydrase	1.99658	-0.45103	1.48967	-0.302772	0.762064	NA	3.87786	1.77138	1.08775	1.55618	3.68632	0
Smp_004080	Putative mitochondrial 2-oxoglutarate/malate carrier protein	102.781	-2.07515	0.458333	-4.52761	5.9656e-06	0.000178934	182.259	227.327	88.6518	38.5155	33.1769	46.7578	yes
Smp_004160	Cilia-and flagella-associated protein	67.926	-1.74719	0.496213	-3.52105	0.000429835	0.00561228	142.927	118.092	52.2121	28.7893	22.1179	43.4179	yes
Smp_004170	protein disulfide-isomerase	16.7517	0.0332372	0.599753	0.0554181	0.955805	0.982346	16.0654	12.9901	22.2989	21.3975	11.059	16.6992
Smp_004190	Putative cationic amino acid transporter	58.7447	0.74961	0.447911	1.67357	0.0942157	0.268105	60.9378	34.8371	34.2642	59.9129	58.9811	103.535
Smp_004200	DUF862 domain-containing protein	45.2325	-1.53908	0.500111	-3.07747	0.00208769	0.0187612	54.844	99.1972	46.7733	21.3975	25.8042	23.3789	yes
Smp_004220	Putative amidase	63.0588	1.0119	0.486981	2.0779	0.0377187	0.14684	42.1025	27.1611	53.2999	45.1292	73.7264	136.933
Smp_004260	E2F-associated phosphoprotein	49.9731	-0.933605	0.460242	-2.02851	0.0425081	0.159094	61.4918	89.7498	46.2295	35.7921	33.1769	33.3984
Smp_004310		489.331	1.41609	0.349628	4.05027	5.11575e-05	0.00105233	266.464	196.033	335.572	557.501	788.873	791.542		yes
Smp_004350	UBIQUITIN_CONJUGAT_2 domain-containing protein	88.8511	0.391173	0.377544	1.0361	0.300156	0.542142	74.7873	83.8452	72.3355	101.152	77.4127	123.574
Smp_004360	Coiled-coil domain-containing protein 124	248.735	-0.841491	0.380122	-2.21374	0.0268469	0.117465	210.512	451.701	294.781	170.402	188.002	177.012
Smp_004420	G protein-coupled receptor	0.0984099	0.895215	4.05158	0.220955	0.825128	NA	0	0.590459	0	0	0	0
Smp_004440	NXPE family member 3-like	1.05023	-0.0130168	1.91157	-0.00680945	0.994567	NA	1.10796	1.77138	1.08775	2.33427	0	0
Smp_004470	Peroxiredoxin, Prx3	81.31	0.417844	0.426221	0.980348	0.326914	0.570429	57.6139	76.1693	79.9498	136.944	73.7264	63.457
Smp_004480	Red protein (Ik factor) (Cytokine ik), putative	108.708	-0.565248	0.369914	-1.52805	0.1265	0.319848	117.444	150.567	123.46	96.8722	73.7264	90.1757
Smp_004550	NADH dehydrogenase [ubiquinone] 1 alpha subcomplex subunit 13	319.111	0.756629	0.362035	2.08993	0.036624	0.143831	246.521	227.327	233.867	278.556	567.693	360.703
Smp_004590	ARID domain-containing protein	53.2398	0.180738	0.416769	0.433664	0.664533	0.837355	54.844	46.6463	46.2295	48.2416	70.0401	53.4375
Smp_004600	T-complex protein 1 subunit delta	206.506	-0.0476703	0.357704	-0.133268	0.893982	0.950273	187.245	243.269	204.497	263.773	173.257	166.992
Smp_004630	Putative sugar transporter	7.38829	-0.407521	0.886905	-0.459486	0.645885	0.823403	8.86368	10.6283	8.70202	12.4494	3.68632	0
Smp_004640	Putative dna-directed RNA polymerase I	16.7193	-0.501349	0.642618	-0.780167	0.435292	0.665103	24.9291	23.0279	10.3336	13.2275	22.1179	6.67968
Smp_004680	Interferon-related developmental regulator-related	262.969	0.892753	0.335835	2.65831	0.00785345	0.0485887	171.734	151.748	228.972	346.25	331.769	347.343
Smp_004690	ZZ-type domain-containing protein	31.2336	-0.793937	0.536916	-1.4787	0.139221	0.338946	52.0741	40.1512	25.0183	18.6742	14.7453	36.7382
Smp_004710		25.7826	3.29946	0.580058	5.68816	1.28414e-08	1.08719e-06	3.87786	2.9523	7.61426	55.2444	51.6085	33.3984		yes
Smp_004730	Voltage-dependent calcium channel	23.0761	-1.0667	0.658427	-1.62008	0.105216	0.287402	47.6423	32.4753	10.8775	9.33708	14.7453	23.3789
Smp_004780	peptidylprolyl isomerase	684.497	-0.0165509	0.340654	-0.0485856	0.96125	0.984649	557.304	630.02	874.009	546.997	807.304	691.347
Smp_004810	Serine/threonine-protein phosphatase	156.77	-0.465199	0.430321	-1.08105	0.279674	0.518373	197.217	235.003	109.863	94.927	103.217	200.39
Smp_004820		93.8643	0.694979	0.458686	1.51515	0.129735	0.325165	63.1537	48.4177	106.6	159.119	58.9811	126.914
Smp_004910	Ras-related protein Rab-14	51.6574	-1.13231	0.518308	-2.18464	0.0289155	0.124235	91.4067	90.9308	34.8081	43.9621	22.1179	26.7187
Smp_004940		494.288	-0.121161	0.322724	-0.375432	0.707339	0.858736	453.156	512.519	581.947	533.381	493.967	390.761
Smp_004980	Putative 50s ribosomal protein L20	0	NA	NA	NA	NA	NA	0	0	0	0	0	0
Smp_004990	Putative chaperonin containing t-complex protein 1, zeta subunit, tcpz	311.396	0.337569	0.357098	0.945314	0.344498	0.58691	210.512	252.126	363.309	354.809	280.16	407.461
Smp_005000	DUF1681 domain-containing protein	56.5969	-0.470218	0.425923	-1.104	0.269594	0.508294	50.9662	74.3979	72.3355	48.2416	36.8632	56.7773
Smp_005010	Chitobiosyldiphosphodolichol alpha-mannosyltransferase	19.3082	0.436975	0.581222	0.75182	0.452159	0.677607	15.5114	13.5806	21.755	29.1784	25.8042	10.0195
Smp_005020	E3 ubiquitin-protein ligase CBL	51.3999	1.16209	0.52847	2.19897	0.02788	0.120613	37.1167	36.018	19.0357	31.1236	121.649	63.457
Smp_005070	Putative chaperone protein DNAj	18.0097	0.221638	0.574395	0.385864	0.699598	0.854934	20.4973	16.5329	14.6847	24.8989	14.7453	16.6992
Smp_005080	Putative nucleolar protein nol1/nop2	2.99058	-3.49811	1.49148	-2.34539	0.0190072	0.0921488	9.97164	6.49505	1.08775	0.389045	0	0
Smp_005140	Ig-like domain-containing protein	0.38148	-1.05549	3.16476	-0.333514	0.738747	NA	1.10796	1.18092	0	0	0	0
Smp_005160	Muscleblind-like protein	67.7587	0.14365	0.412697	0.348076	0.727783	0.870093	65.3696	64.9505	59.8264	56.4115	103.217	56.7773
Smp_005180	Tr-type G domain-containing protein	122.982	0.04505	0.347631	0.129591	0.89689	0.951804	118.552	127.539	116.389	119.826	125.335	130.254
Smp_005190	non-specific serine/threonine protein kinase	53.9013	0.526753	0.412324	1.27752	0.201418	0.428799	44.3184	46.6463	39.703	52.9101	66.3538	73.4765
Smp_005210	Histone deacetylase	76.8371	-0.19005	0.41922	-0.453343	0.650302	0.826676	62.0458	82.6643	104.968	92.5927	55.2948	63.457
Smp_005230	EF hand containing protein	138.927	-0.235463	0.445607	-0.52841	0.597215	0.790944	142.927	164.148	145.759	142.78	44.2359	193.711
Smp_005260	RNA and export factor binding protein, putative	62.1557	-0.886478	0.48151	-1.84104	0.0656161	0.210612	78.6652	105.102	63.6335	60.691	14.7453	50.0976
Smp_005280	Ubiquitin-specific peptidase 10 (C19 family)	15.8701	0.227642	0.623111	0.365332	0.714864	0.86168	9.97164	12.3996	22.2989	19.4522	11.059	20.039
Smp_005290	Cytochrome C1, putative	551.53	1.00523	0.370602	2.71242	0.00667945	0.0435002	326.848	327.705	442.715	500.701	652.479	1058.73		yes
Smp_005320	Deltameth_res domain-containing protein	68.8701	0.586016	0.480984	1.21837	0.223084	0.454014	45.4264	62.5887	57.6509	91.8146	129.021	26.7187
Smp_005330	Methionine--tRNA ligase, mitochondrial	27.8215	-0.540664	0.525179	-1.02948	0.303252	0.545839	27.699	28.3421	45.1417	27.6222	14.7453	23.3789
Smp_005390	2-hydroxyacyl-CoA lyase 2	18.9128	-0.155064	0.624804	-0.24818	0.803995	0.909333	19.3893	15.3519	28.8254	29.1784	7.37264	13.3594
Smp_005470		0.129682	2.7426	4.03594	0.679545	0.496793	NA	0	0	0	0.77809	0	0
Smp_005500	Polypeptide N-acetylgalactosaminyltransferase	62.8399	0.15984	0.399344	0.400257	0.688967	0.850302	62.0458	61.9982	54.9315	69.6391	51.6085	76.8163
Smp_005520	Zinc finger protein, putative	15.5018	-1.64956	0.72799	-2.26591	0.0234567	0.106891	28.807	31.8848	8.70202	6.22472	7.37264	10.0195
Smp_005640	Poly(A) polymerase cid (Pap) (Caffein-induced death protein), putative	7.28921	-0.666193	0.849093	-0.784593	0.432692	0.662884	13.2955	7.08551	8.15814	8.16994	3.68632	3.33984
Smp_005670	Rab11, putative	121.756	0.494278	0.393309	1.25672	0.208855	0.437707	130.185	104.511	67.4406	126.051	125.335	177.012
Smp_005720	Putative aquaporin-3	47.5873	1.92748	0.501908	3.84031	0.000122879	0.00213007	32.1308	11.2187	16.3163	83.2556	95.8443	46.7578		yes
Smp_005780	Putative sjcwl01.CXW	21.3729	-0.249543	0.568469	-0.438974	0.66068	0.835057	18.8353	25.9802	27.7377	27.2331	18.4316	10.0195
Smp_005790	Putative gtp-binding protein (Q) alpha-11 subunit, gna11	9.49623	-4.70554	1.21229	-3.88152	0.000103804	0.00185533	21.0512	31.8848	3.26326	0.77809	0	0	yes
Smp_005880	phosphoenolpyruvate carboxykinase (GTP)	310.526	0.982758	0.445714	2.20491	0.0274605	0.119265	342.36	196.033	87.0202	375.039	401.809	460.898
Smp_005900	Putative bcl2-associated athanogene	70.8743	1.14878	0.478203	2.40228	0.0162931	0.0831262	43.7644	24.7993	64.7213	120.215	121.649	50.0976
Smp_005910	TYR_PHOSPHATASE_2 domain-containing protein	37.4221	0.329354	0.457717	0.719558	0.471797	0.691447	26.0371	35.4276	36.9836	37.7374	51.6085	36.7382
Smp_005960		32.2938	1.30988	0.505883	2.5893	0.00961714	0.0562141	26.591	12.9901	17.404	57.1896	29.4906	50.0976
Smp_006000	Eukaryotic translation initiation factor 3 subunit I	64.5173	-0.0367118	0.421499	-0.0870982	0.930593	0.967774	76.4492	61.9982	60.9141	81.3104	66.3538	40.0781
Smp_006060	DUF4773 domain-containing protein	39.4368	0.21497	0.570958	0.376508	0.706539	0.858413	23.2672	18.3042	70.16	57.9677	36.8632	30.0586
Smp_006190	Nudix hydrolase domain-containing protein	82.9411	-0.562631	0.405386	-1.38789	0.165171	0.379563	79.2191	132.853	85.3885	70.0281	70.0401	60.1171
Smp_006250	Putative sex comb on midleg homolog	60.2763	-0.69512	0.443408	-1.56767	0.116957	0.305202	68.1395	95.6544	57.6509	40.4607	66.3538	33.3984
Smp_006320	Gap associated protein-related	163.851	-0.313139	0.352697	-0.887839	0.374627	0.614673	202.203	190.128	152.285	143.169	121.649	173.672
Smp_006340	ER membrane protein complex subunit 4	16.7263	0.666717	0.787977	0.846113	0.39749	0.633573	4.43184	6.49505	29.9132	35.7921	3.68632	20.039
Smp_006350	Proteasome-associated protein ECM29 homolog	132.876	-0.387844	0.409803	-0.946416	0.343936	0.586573	94.1766	164.148	194.164	116.713	81.0991	146.953
Smp_006390	Cysteine protease inhibitor	322.951	0.324284	0.335462	0.966681	0.333704	0.576536	279.76	266.888	311.097	298.008	324.396	457.558
Smp_006440	Heterogeneous nuclear ribonucleoprotein l (Hnrnp l), putative	65.7254	-0.752288	0.408868	-1.83993	0.0657789	0.210865	88.0828	93.883	66.3529	51.3539	47.9222	46.7578
Smp_006550	Putative glutaredoxin, grx	298.447	0.41774	0.337948	1.23611	0.216419	0.447011	252.061	226.736	286.079	313.959	431.3	280.547
Smp_006560	Rhodanese domain-containing protein	70.2353	0.737072	0.393466	1.87328	0.0610298	0.201421	53.1821	47.2368	58.7386	95.7051	66.3538	100.195
Smp_006590	HIT-type domain-containing protein	13.7858	-0.0187942	0.676274	-0.0277908	0.977829	0.992263	14.9575	7.08551	19.0357	12.8385	22.1179	6.67968
Smp_006630	Non-specific serine/threonine protein kinase	57.9846	-1.59967	0.479465	-3.33637	0.0008488	0.00944246	75.8953	125.768	64.1774	36.5702	22.1179	23.3789	yes
Smp_006680	Programmed cell death protein 10	34.2333	-0.235937	0.4995	-0.472346	0.63668	0.817375	38.2246	41.3322	29.9132	27.6222	51.6085	16.6992
Smp_006690	DNAj-related	24.5248	-2.58289	0.72421	-3.5665	0.000361785	0.00491526	41.5485	72.036	12.5091	7.00281	7.37264	6.67968	yes
Smp_006700	C2H2-type domain-containing protein	9.12885	-2.43952	0.952676	-2.5607	0.0104461	0.0597991	19.9433	18.8947	10.8775	5.05758	0	0
Smp_006710	Endonuclease III homolog	48.0998	0.344343	0.464801	0.74084	0.45879	0.681765	26.591	37.7894	62.0019	49.7978	58.9811	53.4375
Smp_006720		15.1325	1.34417	0.696579	1.92968	0.0536468	0.185823	6.64776	4.13322	14.6847	21.7865	36.8632	6.67968
Smp_006730	Fasting-inducible integral membrane protein tm6p1-related	2.56289	1.93701	1.35288	1.43177	0.15221	NA	1.66194	0	1.63163	5.05758	3.68632	3.33984
Smp_006750	Fasting-inducible integral membrane protein tm6p1-related	4.00462	-0.701221	1.14979	-0.609868	0.541949	0.748566	3.32388	2.36184	10.3336	4.66854	0	3.33984
Smp_006760	Fasting-inducible integral membrane protein tm6p1-related	6.03819	0.790181	0.915536	0.86308	0.388094	0.626106	1.66194	5.31413	5.98264	6.22472	3.68632	13.3594
Smp_006780	N-acetyltransferase domain-containing protein	59.7344	0.107651	0.446931	0.240867	0.809658	0.912312	63.1537	67.3124	46.7733	89.4803	51.6085	40.0781
Smp_006810	Putative lim-only	75.0093	-0.349584	0.399517	-0.875017	0.381565	0.620759	78.1112	96.2449	81.5814	81.6994	58.9811	53.4375
Smp_006830	SWIB domain-containing protein	146.626	-0.749138	0.384032	-1.95072	0.0510905	0.180672	120.768	213.746	217.55	111.267	99.5307	116.894
Smp_006840	Transmembrane protein 42	48.7463	0.405828	0.447042	0.907808	0.36398	0.6054	47.6423	37.1989	42.4223	62.2472	29.4906	73.4765
Smp_006850	DNA-directed RNA polymerases I, II, and III subunit RPABC3	46.3331	0.124114	0.460996	0.26923	0.787752	0.900791	37.1167	41.9226	54.3876	48.6306	25.8042	70.1367
Smp_006860	PDZ domain-containing protein	100.811	2.23906	0.430898	5.19628	2.03319e-07	1.17647e-05	52.0741	33.0657	20.6673	172.736	202.748	123.574		yes
Smp_006920	Tyrosine-protein kinase	12.3603	0.241402	0.715716	0.337287	0.7359	0.874405	12.7415	6.49505	13.053	7.7809	7.37264	26.7187
Smp_006930	Hexosyltransferase	31.5921	0.502255	0.512011	0.980946	0.32662	0.5702	23.8211	18.8947	35.8958	39.2935	51.6085	20.039
Smp_007000	DNA replication complex GINS protein PSF1	6.91215	0.957081	0.871761	1.09787	0.272261	0.511157	3.32388	5.90459	5.43876	12.0604	14.7453	0
Smp_007070	Putative g-protein coupled receptor	11.6733	0.722536	0.675841	1.06909	0.285029	0.523877	12.1876	7.08551	6.52651	12.4494	18.4316	13.3594
Smp_007170	Calcium-binding protein 39-like	130.856	0.706644	0.378799	1.86548	0.0621136	0.204077	88.0828	73.8074	136.513	164.566	158.512	163.652
Smp_007180	Sr-related ctd associated factor	35.2724	-0.925711	0.490884	-1.8858	0.0593215	0.198058	44.3184	51.9604	44.054	26.8441	11.059	33.3984
Smp_007190	Putative rna lariat debranching enzyme	46.8678	-0.29497	0.468842	-0.629146	0.529254	0.737772	48.1963	73.8074	33.1764	42.4059	36.8632	46.7578
Smp_007210	Putative rab6 gtpase activating protein, gapcena (Rabgap1 protein)	81.0988	0.653364	0.380088	1.71898	0.0856178	0.251522	53.7361	72.036	63.0896	95.7051	88.4717	113.555
Smp_007260	Calcium-transporting ATPase	449.847	-0.839379	0.374144	-2.24347	0.0248668	0.111515	563.952	602.269	556.929	187.52	357.573	430.839
Smp_007270	Putative alpha-actinin	4.28394	-0.066222	1.02995	-0.0642963	0.948734	0.978152	5.5398	5.90459	2.1755	5.05758	3.68632	3.33984
Smp_007290	Carbohydrate deacetylase	7.27181	1.55892	0.823855	1.89223	0.0584607	0.19631	2.21592	3.54276	4.89488	8.55899	11.059	13.3594
Smp_007300		669.986	0.720613	0.321645	2.2404	0.025065	0.112311	443.738	546.175	525.928	699.892	788.873	1015.31
Smp_007330	Zds_C domain-containing protein	19.527	-0.725585	0.591568	-1.22655	0.219994	0.450805	30.4689	28.3421	14.6847	15.5618	14.7453	13.3594
Smp_007380	STING ER exit protein	77.7805	0.0659087	0.43782	0.150538	0.88034	0.944791	73.1254	77.9406	79.4059	99.5955	103.217	33.3984
Smp_007450	Rhodanese domain-containing protein	84.6473	-0.759962	0.40997	-1.8537	0.0637821	0.207608	109.688	131.672	79.9498	68.861	44.2359	73.4765
Smp_007500	Trans-golgi protein gmx33-related	46.7434	-0.273404	0.466001	-0.586704	0.557403	0.761101	48.1963	51.9604	58.1947	59.9129	22.1179	40.0781
Smp_007510	Protein kinase	46.725	-0.319579	0.437694	-0.730142	0.465304	0.686034	48.7502	56.6841	53.2999	51.3539	36.8632	33.3984
Smp_007540		12.3276	1.3245	0.72656	1.82298	0.0683071	0.215509	4.43184	2.9523	13.5969	17.507	22.1179	13.3594
Smp_007550	Leukotriene A4 hydrolase (M01 family)	14.1506	0.621432	0.697414	0.891052	0.372901	0.613204	8.3097	6.49505	17.404	12.8385	33.1769	6.67968
Smp_007570	IRS-type PTB domain-containing protein	9.5097	0.362879	0.861349	0.421292	0.673542	0.842869	16.0654	7.08551	1.63163	10.5042	18.4316	3.33984
Smp_007630	Putative polyadenylate binding protein	166.629	-0.468753	0.387479	-1.20975	0.226375	0.458531	168.41	223.784	188.181	134.221	84.7854	200.39
Smp_007650	Glycogen debranching enzyme	56.0685	-0.668692	0.574615	-1.16372	0.244537	0.478309	80.8811	108.645	20.6673	62.6362	36.8632	26.7187
Smp_007660	Transcription elongation factor	94.9827	-1.3569	0.426122	-3.18431	0.00145098	0.0142146	113.566	169.462	133.794	73.1405	33.1769	46.7578	yes
Smp_007670	Putative ank repeat-containing	38.9399	1.08845	0.545429	1.99559	0.0459788	0.168324	38.2246	21.847	15.2285	56.4115	18.4316	83.496
Smp_007690	Tyrosine 3-monooxygenase	6.77026	1.66324	0.871669	1.90811	0.0563775	0.191541	4.43184	2.36184	2.71938	9.33708	18.4316	3.33984
Smp_007710	RICTOR_N domain-containing protein	25.1562	-0.452064	0.551632	-0.819502	0.4125	0.647033	23.2672	31.2943	33.1764	23.3427	33.1769	6.67968
Smp_007730	ER lumen protein-retaining receptor	22.2947	0.172274	0.602724	0.285825	0.775012	0.893135	19.9433	19.4852	26.1061	35.4031	29.4906	3.33984
Smp_007760	alanine transaminase	18.4235	0.00829705	0.586118	0.0141559	0.988706	0.995722	16.6194	14.171	24.4744	19.4522	25.8042	10.0195
Smp_007890	DNA-directed RNA polymerase III subunit RPC9	22.4654	0.362693	0.554201	0.654444	0.512826	0.725238	24.9291	15.9424	20.1234	32.6798	11.059	30.0586
Smp_007900	60S ribosomal protein L23	577.118	0.943251	0.413115	2.28327	0.0224147	0.103372	227.132	306.448	651.564	816.216	836.795	624.55
Smp_007960	Putative 4-hydroxyphenylpyruvate dioxygenase	37.5454	-0.095987	0.459519	-0.208886	0.834537	0.923906	45.9803	30.1134	40.7907	38.1264	36.8632	33.3984
Smp_007970	Ribosome maturation protein SBDS	25.6638	-0.555405	0.528063	-1.05178	0.292902	0.533713	29.9149	37.7894	22.8428	18.2851	18.4316	26.7187
Smp_008070	Thioredoxin	1127.09	1.42427	0.372139	3.82725	0.000129585	0.00222229	459.249	513.7	860.412	1227.05	2149.13	1553.03		yes
Smp_008120	Mediator of RNA polymerase II transcription subunit 6	9.52452	0.550856	0.926362	0.594644	0.552081	0.756326	3.87786	0.590459	18.4918	10.1152	7.37264	16.6992
Smp_008140	RRM domain-containing protein	84.3206	2.01797	0.628191	3.21236	0.00131651	0.0132359	21.0512	36.6085	40.7907	46.6854	320.71	40.0781		yes
Smp_008220	Palmitoyltransferase	35.9062	-0.0981846	0.469349	-0.209193	0.834298	0.923906	39.3326	44.8749	27.7377	36.5702	36.8632	30.0586
Smp_008230	Putative rab-18	28.1259	0.646549	0.554954	1.16505	0.243998	0.477743	15.5114	12.9901	38.0713	39.2935	29.4906	33.3984
Smp_008260	Putative glycogen synthase kinase 3-related (Gsk3)	58.2129	0.575298	0.406656	1.41471	0.157155	0.367227	51.5201	38.9703	51.1243	78.198	62.6675	66.7968
Smp_008290	TPR_REGION domain-containing protein	16.5128	-0.821076	0.67461	-1.21711	0.223562	0.454526	27.699	23.0279	16.3163	18.6742	0	13.3594
Smp_008310	Succinate dehydrogenase cytochrome b560 subunit, mitochondrial	94.7655	0.701979	0.387718	1.81054	0.0702117	0.219733	60.3838	73.8074	81.5814	107.376	88.4717	156.973
Smp_008320	Putative pap-inositol-1,4-phosphatase	214.043	0.993227	0.377154	2.63348	0.00845144	0.0510706	134.063	118.092	173.496	186.742	361.259	310.605
Smp_008360	Adenosine kinase	193.309	0.102044	0.447293	0.228137	0.819539	0.917277	102.486	162.967	295.869	242.375	235.925	120.234
Smp_008400	Adenosine kinase	0	NA	NA	NA	NA	NA	0	0	0	0	0	0
Smp_008430	SHSP domain-containing protein	17.7365	-2.44071	0.775123	-3.1488	0.00163943	0.0156726	37.6706	43.1035	9.78977	5.83567	0	10.0195	yes
Smp_008440		49.1087	1.5066	0.571514	2.63615	0.00838523	0.0507849	13.2955	17.1233	47.3172	98.0393	92.158	26.7187
Smp_008450	Putative leucine-rich repeat-containing protein	19.1937	3.36603	0.643929	5.22733	1.71972e-07	1.03998e-05	4.43184	2.36184	3.26326	33.4579	51.6085	20.039		yes
Smp_008470	Putative erythroblast macrophage protein emp	22.5973	0.646846	0.539592	1.19877	0.230618	0.463484	14.9575	17.1233	22.2989	35.014	29.4906	16.6992
Smp_008490	Glycogenin-related	158.751	1.13689	0.368795	3.08271	0.00205124	0.0185372	101.932	96.8353	95.7222	148.226	235.925	273.867		yes
Smp_008500	Putative transcription factor IWS1	239.277	-0.697341	0.374578	-1.86167	0.0626496	0.205251	239.873	412.731	232.235	153.673	210.12	187.031
Smp_008545	Heat shock protein HSP60, putative	959.361	-1.85447	0.342861	-5.4088	6.34467e-08	4.36156e-06	1316.81	2038.86	1152.47	399.938	423.927	424.16	yes
Smp_008580	Sugar transporter, putative	15.5798	-0.837909	0.613608	-1.36554	0.172082	0.389432	19.9433	20.0756	20.6673	12.0604	7.37264	13.3594
Smp_008610	Deoxyribonuclease II-related	22.0405	-1.02848	0.637157	-1.61416	0.106492	0.289167	18.8353	18.3042	51.1243	13.2275	7.37264	23.3789
Smp_008620	Rhomboid-like protein	3.11436	-1.33927	1.30563	-1.02576	0.305003	0.54782	4.43184	5.31413	5.43876	3.5014	0	0
Smp_008660	Putative gelsolin	47.3692	-0.526676	0.521338	-1.01024	0.312381	0.554386	76.4492	65.541	25.0183	34.625	25.8042	56.7773
Smp_008710	LRRCT domain-containing protein	22.9055	0.376454	0.602139	0.625194	0.531844	0.739305	24.3751	12.3996	26.1061	40.4607	7.37264	26.7187
Smp_008770	Putative mitochondrial 28S ribosomal protein S32 (S32mt) (MRP-S32)	77.8714	-0.427318	0.441882	-0.967039	0.333524	0.576517	105.256	100.378	68.5284	98.0393	51.6085	43.4179
Smp_008830	Putative helicase	85.6119	-0.91824	0.395282	-2.323	0.0201791	0.0958655	97.5005	136.987	100.073	55.6334	70.0401	53.4375
Smp_008850	Putative peptide (FMRFamide/somatostatin)-like receptor	8.96675	2.1093	0.885091	2.38315	0.0171653	0.0860189	6.64776	1.18092	1.63163	8.16994	29.4906	6.67968
Smp_008900	Putative eukaryotic translation initiation factor 4 gamma	274.059	-0.462724	0.393646	-1.17548	0.239802	0.473888	401.082	357.228	194.708	224.868	165.884	300.586
Smp_009020	Putative rac guanyl-nucleotide exchange factor	0.536967	-0.811736	2.41077	-0.336712	0.736334	NA	1.10796	1.18092	0.543876	0.389045	0	0
Smp_009030	Ribonucleoside-diphosphate reductase	22.1623	-0.234197	0.55053	-0.425402	0.670543	0.841941	19.3893	26.5707	26.1061	21.3975	29.4906	10.0195
Smp_009070	Putative zinc finger protein	12.78	-0.698409	0.717489	-0.973408	0.330351	0.57336	7.75572	17.7138	23.9305	13.2275	7.37264	6.67968
Smp_009150	beta-ketoacyl-[acyl-carrier-protein] synthase I	28.0075	0.868795	0.527302	1.64762	0.0994305	0.277787	15.5114	18.3042	24.4744	30.7346	58.9811	20.039
Smp_009230		256.467	2.69389	0.440538	6.115	9.65551e-10	1.19476e-07	98.0545	30.1134	78.3182	545.83	479.222	307.265		yes
Smp_009250	Brain-enriched guanylate kinase-associated protein	61.1172	-0.502394	0.437141	-1.14927	0.250444	0.485545	51.5201	92.7021	69.6161	45.5183	40.5495	66.7968
Smp_009310	HABP4_PAI-RBP1 domain-containing protein	1057.05	0.144698	0.347614	0.416261	0.677219	0.845001	1035.39	1175.6	797.322	828.277	1039.54	1466.19
Smp_009320	Elongin-C	78.2701	0.809407	0.539267	1.50094	0.133371	0.330868	38.2246	48.4177	82.1253	59.9129	40.5495	200.39
Smp_009340	KRR1 small subunit processome component	36.1271	-1.09382	0.586125	-1.86619	0.0620141	0.203833	56.506	72.6265	23.3867	35.7921	18.4316	10.0195
Smp_009390	Putative prefoldin subunit	73.5799	0.180487	0.490023	0.368323	0.712632	0.861133	42.1025	61.9982	103.336	86.368	114.276	33.3984
Smp_009400	Serine/arginine repetitive matrix protein 2	77.3638	-0.529923	0.51898	-1.02109	0.307214	0.550102	48.7502	75.5788	149.022	54.4663	29.4906	106.875
Smp_009420	Cytochrome c oxidase assembly factor 7B	19.8642	-0.452392	0.691248	-0.654457	0.512817	0.725238	19.9433	19.4852	34.8081	34.236	7.37264	3.33984
Smp_009430	Steroid dehydrogenase, putative	32.9956	-0.162229	0.511611	-0.317094	0.751173	0.882384	46.5343	33.6562	28.2816	44.3511	18.4316	26.7187
Smp_009520	Probable glutamate--tRNA ligase, mitochondrial	21.9456	0.106103	0.529903	0.20023	0.8413	0.926167	19.9433	18.3042	25.0183	22.5646	25.8042	20.039
Smp_009540	Putative ring finger-containing	37.6544	0.0800366	0.491338	0.162895	0.870601	0.940591	54.29	30.1134	25.0183	36.5702	33.1769	46.7578
Smp_009550	Putative DNA mismatch repair protein MLH1	11.7274	-1.27649	0.725137	-1.76034	0.0783501	0.235921	23.2672	12.3996	15.7724	8.55899	3.68632	6.67968
Smp_009560	BTB domain-containing protein	4.99118	0.13319	0.991325	0.134355	0.893122	0.949863	3.32388	3.54276	7.61426	5.44663	0	10.0195
Smp_009600	Serine/threonine-protein kinase PLK	60.8609	-1.37248	0.425987	-3.22188	0.00127353	0.0128519	73.1254	96.2449	93.5467	32.6798	29.4906	40.0781	yes
Smp_009630	Six/sine homebox transcription factors,putative	23.8867	-2.73597	0.669966	-4.08374	4.43159e-05	0.000933069	37.1167	64.3601	24.4744	7.00281	3.68632	6.67968	yes
Smp_009650	Mitochondrial processing peptidase beta-subunit (M16 family)	292.207	0.90762	0.341729	2.65596	0.0079082	0.0487399	201.095	152.339	256.166	383.209	379.691	380.742
Smp_009690	60S acidic ribosomal protein P0	771.752	-0.390301	0.334439	-1.16703	0.243198	0.477084	911.851	912.26	804.937	759.416	777.814	464.238
Smp_009760	14-3-3 protein (Fragment)	1130.75	-0.12371	0.305432	-0.405034	0.685453	0.847647	1021.54	1332.67	1181.84	1014.24	1135.39	1098.81
Smp_009800	Serine/threonine kinase	7.13347	-1.73795	0.895391	-1.941	0.0522588	0.182667	12.7415	11.2187	8.70202	3.11236	3.68632	3.33984
Smp_009810	Branching Xylosyltransferase	35.3772	1.96568	0.479897	4.09604	4.20283e-05	0.000899026	17.7274	10.6283	15.2285	62.2472	66.3538	40.0781		yes
Smp_009830	Translocon-associated protein subunit beta	156.16	1.08407	0.401992	2.69675	0.00700204	0.0450625	92.5147	66.7219	141.408	227.98	258.042	150.293		yes
Smp_009990	receptor protein-tyrosine kinase	24.5761	0.458835	0.565206	0.811802	0.416905	0.650343	13.2955	18.8947	27.1938	17.118	44.2359	26.7187
Smp_010090	Snf7-related	217.433	-0.937063	0.381777	-2.45448	0.014109	0.0746569	238.211	402.103	217.007	148.615	121.649	177.012
Smp_010100	Lipoyl synthase, mitochondrial	22.4473	0.174255	0.54017	0.322593	0.747004	0.880118	24.9291	20.6661	19.5795	30.3455	25.8042	13.3594
Smp_010110	RING-CH-type domain-containing protein	54.6938	1.27489	0.553844	2.3019	0.0213409	0.0993313	19.9433	18.8947	58.1947	101.541	99.5307	30.0586
Smp_010140	G-patch domain-containing protein	46.7513	-0.955725	0.481246	-1.98594	0.0470399	0.171155	62.0458	82.6643	44.5978	42.0169	25.8042	23.3789
Smp_010160	Putative chaperone binding protein	162.832	-0.310299	0.36091	-0.859768	0.389917	0.626926	167.856	211.975	163.707	168.067	158.512	106.875
Smp_010230	Smp_010230	237.891	0.0778028	0.480109	0.162052	0.871265	0.940591	248.737	330.067	110.951	115.157	261.729	360.703
Smp_010250	Smp_010250	101.6	0.647349	0.475081	1.36261	0.173006	0.390209	46.5343	55.5032	133.25	86.368	114.276	173.672
Smp_010260	Smp_010260	45.6006	-0.854067	0.470341	-1.81585	0.0693938	0.2178	63.7077	73.217	40.2468	34.236	22.1179	40.0781
Smp_010280	Lysophosphatidylserine lipase ABHD12	7.88281	1.02201	0.792887	1.28898	0.197406	0.423284	4.98582	3.54276	6.52651	8.16994	7.37264	16.6992
Smp_010290	Ubiquilin 1,2, putative	123.483	-0.646109	0.445072	-1.4517	0.146586	0.351414	176.166	172.414	104.968	110.878	136.394	40.0781
Smp_010370	Receptor expression-enhancing protein	23.2951	0.283677	0.554178	0.511887	0.60873	0.798567	14.9575	22.4375	22.8428	15.9508	36.8632	26.7187
Smp_010380	Isochorismatase domain-containing protein	0.651734	-1.89059	2.39271	-0.790145	0.429443	NA	0.55398	1.18092	2.1755	0	0	0
Smp_010400		21.0616	1.2645	0.592723	2.13338	0.0328939	0.133829	8.86368	7.67597	21.2112	35.4031	33.1769	20.039
Smp_010450	SJCHGC04243 protein	27.9061	0.419836	0.622067	0.674905	0.499736	0.715064	43.7644	21.847	6.52651	35.4031	33.1769	26.7187
Smp_010550	Secreted protein	0	NA	NA	NA	NA	NA	0	0	0	0	0	0
Smp_010620	DUF1907 domain-containing protein	9.19337	0.951507	0.77912	1.22126	0.221988	0.453041	7.75572	3.54276	7.07039	9.72612	3.68632	23.3789
Smp_010690	Arp2/3 complex 34 kDa subunit	53.401	0.145911	0.427689	0.341161	0.732983	0.872097	59.8298	46.6463	47.8611	65.7486	36.8632	63.457
Smp_010710	NADH dehydrogenase [ubiquinone] flavoprotein 1, mitochondrial	69.0122	0.533362	0.397014	1.34343	0.179132	0.398342	60.9378	56.6841	54.3876	101.541	73.7264	66.7968
Smp_010720	Elongation of very long chain fatty acids protein	20.2363	-0.38665	0.591663	-0.653497	0.513436	0.725719	27.145	26.5707	13.053	12.8385	18.4316	23.3789
Smp_010800	Trimethylguanosine synthase	20.4052	0.529586	0.598382	0.88503	0.376141	0.615774	15.5114	12.3996	19.5795	14.0056	44.2359	16.6992
Smp_010820	peptidylamidoglycolate lyase	44.749	1.47888	0.557732	2.65159	0.0080114	0.0490443	38.2246	17.7138	16.8602	101.93	73.7264	20.039		yes
Smp_010930	Putative heat shock protein 70 (Hsp70)-interacting protein	185.698	-0.298507	0.344278	-0.867053	0.385913	0.62471	178.936	212.565	220.27	143.169	162.198	197.051
Smp_010940	Acidic leucine-rich nuclear phosphoprotein 32-related protein	266.243	-1.73201	0.37927	-4.56668	4.95505e-06	0.000152112	312.445	534.366	387.24	155.618	114.276	93.5155	yes
Smp_011000	Lipase	11.7189	-0.735313	0.688323	-1.06827	0.2854	0.5242	13.2955	13.5806	18.4918	10.8933	7.37264	6.67968
Smp_011010	RRF domain-containing protein	48.8995	0.179025	0.416514	0.429816	0.667329	0.839788	44.3184	43.1035	50.5805	53.6882	51.6085	50.0976
Smp_011030	Heme-binding protein 2	277.988	2.78718	0.381322	7.30926	2.68619e-13	1.08025e-10	83.097	41.3322	85.9324	411.61	468.163	577.792		yes
Smp_011120	Methionine aminopeptidase 2	323.199	-0.496453	0.342726	-1.44854	0.147465	0.35268	284.192	469.415	381.257	269.997	283.847	250.488
Smp_011150	Taspase-1 (T02 family)	20.9319	-0.480074	0.609515	-0.787633	0.430911	0.660782	23.8211	18.3042	34.8081	27.2331	14.7453	6.67968
Smp_011220	Putative glucosamine-fructose-6-phosphate aminotransferase	32.2063	-1.42542	0.536024	-2.65924	0.00783171	0.0484915	27.699	56.6841	56.5631	17.507	14.7453	20.039	yes
Smp_011230	GPI-anchor transamidase	26.4364	-0.665569	0.636465	-1.04573	0.295687	0.536841	31.0229	57.2746	10.3336	24.5098	22.1179	13.3594
Smp_011270	Putative sj-Ts4 protein	119.886	0.176519	0.388351	0.454535	0.649444	0.826518	115.228	105.102	113.67	91.0365	110.59	183.691
Smp_011560	Tetraspanin	44.4033	0.315517	0.471704	0.668887	0.503568	0.718247	54.29	41.3322	24.4744	56.0225	36.8632	53.4375
Smp_011570	40S ribosomal protein S4	966.718	0.25193	0.340038	0.740888	0.458761	0.681765	653.142	932.335	1064.91	1235.22	1076.41	838.3
Smp_011640	Protein kinase domain-containing protein	40.4486	0.553387	0.526679	1.05071	0.293392	0.534298	16.0654	28.9325	51.1243	33.4579	66.3538	46.7578
Smp_011660	calcium/calmodulin-dependent protein kinase	81.2499	0.0865011	0.38301	0.225846	0.821321	0.91822	84.205	78.5311	75.5988	92.9818	62.6675	93.5155
Smp_011680	CD36-like class B scavenger receptor	9.69539	-3.37537	1.02057	-3.30733	0.000941908	0.0101993	9.97164	20.0756	20.6673	0.77809	0	6.67968	yes
Smp_011700	receptor protein-tyrosine kinase	20.2755	0.777575	0.572661	1.35783	0.174519	0.392014	22.1592	10.6283	13.5969	33.4579	18.4316	23.3789
Smp_011710	Protein AAR2 homolog	21.8352	-0.48475	0.559211	-0.866847	0.386026	0.62471	19.3893	22.4375	32.6326	14.3947	22.1179	20.039
Smp_011720	PHD finger-like domain-containing protein 5A	40.6288	0.521502	0.530219	0.983559	0.325332	0.569162	21.0512	27.1611	52.756	56.4115	66.3538	20.039
Smp_011830	DUF725 domain-containing protein	99.8383	2.36712	0.440093	5.37869	7.50316e-08	5.02899e-06	45.4264	24.2088	28.8254	226.424	180.63	93.5155		yes
Smp_011860	Putative transcription factor LCR-F1	40.1604	-0.90828	0.544657	-1.66762	0.0953913	0.269894	64.2617	54.3223	45.6856	48.2416	18.4316	10.0195
Smp_011870	Secreted protein	1.04181	0.538378	2.18712	0.246159	0.805559	NA	0	0	2.1755	0.389045	3.68632	0
Smp_011960	Inositol-pentakisphosphate 2-kinase	10.3236	0.420002	0.699997	0.600006	0.548503	0.753418	8.3097	8.26643	8.70202	8.55899	14.7453	13.3594
Smp_011980	BSD domain-containing protein	16.8729	-0.385501	0.61235	-0.629544	0.528993	0.737772	12.7415	20.0756	26.1061	17.8961	11.059	13.3594
Smp_011990	Putative beta-galactosidase	7.41317	-2.48359	1.01884	-2.43766	0.0147826	0.0774067	9.41766	15.9424	15.2285	3.89045	0	0
Smp_012000	Acetylcholine receptor-related	6.88862	0.887955	0.879278	1.00987	0.312558	0.554456	8.86368	4.72368	1.63163	12.0604	7.37264	6.67968
Smp_012010	Forkhead transcription factor	38.2811	0.886987	0.587922	1.50868	0.13138	0.327656	16.6194	15.3519	51.1243	78.9761	44.2359	23.3789
Smp_012030	Putative zinc finger protein	29.9595	0.0836915	0.482351	0.173507	0.862253	0.93629	27.699	26.5707	34.2642	35.014	29.4906	26.7187
Smp_012050		34.6948	0.00805486	0.488592	0.0164859	0.986847	0.995386	38.2246	28.9325	40.2468	48.2416	25.8042	26.7187
Smp_012070	RRP15-like protein	64.4132	-0.0511386	0.402195	-0.127149	0.898823	0.952719	58.1679	59.6364	79.4059	66.1376	66.3538	56.7773
Smp_012110	Ribonuclease pH related	58.5771	1.30939	0.502117	2.60775	0.00911399	0.0540588	22.1592	25.3898	53.2999	85.2009	125.335	40.0781
Smp_012150	C4H2-type domain-containing protein	43.1312	-1.62995	0.510852	-3.19065	0.00141955	0.013992	57.0599	91.5212	44.5978	17.118	18.4316	30.0586	yes
Smp_012200	Putative zinc finger protein	25.5289	0.267888	0.62341	0.429714	0.667403	0.839788	13.8495	10.0378	45.1417	25.2879	22.1179	36.7382
Smp_012280	BAT2_N domain-containing protein	125.69	-0.0827006	0.36702	-0.22533	0.821723	0.91822	144.035	136.396	108.775	129.163	92.158	143.613
Smp_012340	U3 small nucleolar RNA-associated protein 14 homolog A	54.3744	-0.502952	0.498522	-1.00889	0.313029	0.554925	61.4918	77.3502	57.6509	68.4719	47.9222	13.3594
Smp_012350	Venom allergen-like (VAL) 11 protein	29.1364	-0.0124838	0.509459	-0.024504	0.980451	0.993545	34.3468	32.4753	20.1234	25.677	22.1179	40.0781
Smp_012380	Putative potassium channel beta	4.98601	1.35212	0.970188	1.39366	0.16342	0.376938	4.43184	2.9523	1.08775	7.39185	7.37264	6.67968
Smp_012400	Pten-related phosphatase (Plip)	12.2472	0.900665	0.667141	1.35004	0.177004	0.395347	5.5398	8.26643	12.5091	19.0632	14.7453	13.3594
Smp_012410	28S ribosomal protein S22, mitochondrial	38.1108	0.451238	0.504236	0.894893	0.370844	0.611334	36.5627	36.6085	26.1061	61.0801	51.6085	16.6992
Smp_012440	Glucose transport protein	88.9032	-0.690104	0.390874	-1.76554	0.0774731	0.23399	131.847	112.187	86.4763	72.7514	70.0401	60.1171
Smp_012470	26S proteasome regulatory subunit 7	106.499	-0.302079	0.388764	-0.777023	0.437145	0.667039	114.674	129.901	112.038	119.048	103.217	60.1171
Smp_012480	Exonuclease 1	11.2739	-1.56859	0.764925	-2.05065	0.0403009	0.153986	13.8495	25.3898	13.5969	7.7809	3.68632	3.33984
Smp_012530	Transcription elongation factor SPT4	38.7891	0.53923	0.491027	1.09817	0.272131	0.511033	27.145	38.9703	32.0887	66.9157	44.2359	23.3789
Smp_012540	U3 small nucleolar RNA-associated protein 23	27.1058	0.220189	0.500381	0.440043	0.659906	0.8346	21.0512	24.7993	30.4571	33.4579	29.4906	23.3789
Smp_012570	Vang-like protein	66.2244	-0.661374	0.472073	-1.401	0.161215	0.373856	55.398	89.1594	97.3538	42.7949	25.8042	86.8359
Smp_012580	Putative guanine-nucleotide-exchange-factor	17.3762	0.30705	0.632749	0.485262	0.62749	0.810748	18.2813	22.4375	8.15814	27.6222	11.059	16.6992
Smp_012670	Intraflagellar transport protein 43 homolog	34.8213	-0.489082	0.528284	-0.925793	0.354553	0.596584	43.7644	51.37	23.3867	19.4522	44.2359	26.7187
Smp_012690		24.8499	-0.3383	0.532409	-0.635413	0.525159	0.734839	23.2672	38.3799	22.2989	23.3427	18.4316	23.3789
Smp_012720	Coronin	139.639	-0.0618408	0.359715	-0.171916	0.863503	0.937015	117.998	151.158	155.549	112.045	147.453	153.633
Smp_012740	Putative ankyrin repeat and mynd domain containing	20.9864	0.5326	0.539797	0.986667	0.323806	0.567896	17.1734	12.9901	20.6673	22.5646	25.8042	26.7187
Smp_012750	60S ribosomal protein L12	1273.62	0.183398	0.369809	0.495926	0.619947	0.805569	890.246	1187.41	1499.47	1298.24	1857.91	908.437
Smp_012780	ADP-ribosyl cyclase/cyclic ADP-ribose hydrolase	15.5922	0.384521	0.668696	0.57503	0.565271	0.766303	17.7274	16.5329	8.15814	25.677	22.1179	3.33984
Smp_012790		140.983	0.11668	0.434737	0.268392	0.788398	0.901133	129.631	152.339	119.109	79.3652	121.649	243.808
Smp_012800		60.8314	0.368035	0.412347	0.892539	0.372104	0.612632	57.6139	45.4654	58.1947	78.9761	47.9222	76.8163
Smp_012810	Four and a half LIM domains protein 3	32.824	2.01419	0.574379	3.50673	0.000453648	0.00584726	23.2672	11.2187	4.35101	47.0744	44.2359	66.7968		yes
Smp_012860	tRNA (adenine(58)-N(1))-methyltransferase non-catalytic subunit TRM6	64.9895	0.264376	0.426724	0.619547	0.535556	0.742753	45.9803	51.9604	79.4059	70.8062	51.6085	90.1757
Smp_012900	Putative fuse-binding protein-interacting repressor siahbp1	37.116	-1.16476	0.477641	-2.43857	0.0147457	0.0772635	43.7644	52.5509	59.2825	25.2879	18.4316	23.3789
Smp_012920	G_PROTEIN_RECEP_F1_2 domain-containing protein	6.7825	1.01217	0.938342	1.07868	0.280729	0.519297	7.75572	3.54276	1.08775	3.89045	11.059	13.3594
Smp_012930	Inosine-5'-monophosphate dehydrogenase	123.964	0.0733502	0.359692	0.203925	0.838412	0.924856	115.782	138.758	105.512	109.711	143.767	130.254
Smp_012980	Eukaryotic translation initiation factor 3 subunit J	275.307	-0.248979	0.354526	-0.702286	0.482501	0.701256	206.635	355.457	335.028	254.824	272.788	227.109
Smp_013040	Cathepsin D (A01 family)	47.6107	-0.952836	0.481342	-1.97954	0.0477549	0.172626	55.398	64.9505	68.5284	32.2907	11.059	53.4375
Smp_013050	TLDc domain-containing protein	19.9117	-0.520817	0.600722	-0.866985	0.38595	0.62471	27.699	28.3421	12.5091	12.4494	18.4316	20.039
Smp_013060	Mothers against decapentaplegic homolog	23.0021	-1.73961	0.579935	-2.99966	0.00270277	0.0225268	28.253	40.1512	35.8958	8.94803	14.7453	10.0195	yes
Smp_013070	One cut domain family member	84.0748	-0.378723	0.409691	-0.924412	0.355272	0.597044	95.2846	100.378	86.4763	56.8006	55.2948	110.215
Smp_013080	ATPase_AAA_core domain-containing protein	485.884	-0.761539	0.357866	-2.128	0.033337	0.135214	493.596	857.938	480.243	330.688	405.495	347.343
Smp_013150	riboflavin kinase	14.6801	0.0806921	0.667653	0.120859	0.903802	0.954851	9.97164	8.26643	23.3867	11.6713	14.7453	20.039
Smp_013200	60S ribosomal protein L10, putative	946.8	0.334569	0.341088	0.980888	0.326648	0.5702	654.25	959.497	897.395	995.177	1352.88	821.601
Smp_013210	Kinase	99.6955	2.72658	0.431811	6.31428	2.71427e-10	4.37904e-08	40.4405	20.0756	18.4918	204.249	188.002	126.914		yes
Smp_013300	Protein YIPF	59.5852	1.15968	0.540892	2.14402	0.0320312	0.131711	26.591	13.5806	69.0723	62.2472	95.8443	90.1757
Smp_013360	U1 small nuclear ribonucleoprotein 70 kDa	25.1595	-1.61077	0.576785	-2.79267	0.00522747	0.035997	34.9007	50.7795	31.5448	16.3399	7.37264	10.0195	yes
Smp_013370	Tetraspanin	72.201	0.278193	0.443265	0.627599	0.530267	0.738116	49.8582	54.3223	95.1783	107.376	66.3538	60.1171
Smp_013440	Putative solute carrier protein	13.2614	-0.409176	0.700201	-0.58437	0.558971	0.761554	9.97164	14.171	18.4918	5.83567	11.059	20.039
Smp_013460	Secretory carrier-associated membrane protein	69.2636	-0.273016	0.427104	-0.639226	0.522676	0.733278	63.1537	79.712	87.0202	72.3624	33.1769	80.1562
Smp_013470	40S ribosomal protein S2	916.119	-0.853804	0.377268	-2.26312	0.0236281	0.107368	1294.65	1590.7	652.107	611.968	689.342	657.949
Smp_013520	Nuclear cap-binding protein subunit 3	34.3105	0.17258	0.502981	0.343114	0.731513	0.871188	35.4547	27.7516	37.5274	53.2992	18.4316	33.3984
Smp_013540	Tyrosinase; Tyrosinase 2	7.07503	0.298396	1.0119	0.294887	0.76808	0.889385	9.41766	5.31413	2.1755	0.77809	14.7453	10.0195
Smp_013600	Putative nk homeobox protein	26.2684	1.84447	0.684248	2.69562	0.00702578	0.0450625	14.4035	8.85689	9.24589	7.39185	44.2359	73.4765		yes
Smp_013610	Coiled-coil domain-containing protein	33.5927	-1.48823	0.52789	-2.81921	0.00481422	0.0340334	48.7502	64.3601	33.7203	15.5618	25.8042	13.3594	yes
Smp_013690	BRO1 domain-containing protein	17.808	1.1426	0.585692	1.95085	0.0510753	0.180672	10.5256	14.171	7.61426	18.6742	25.8042	30.0586
Smp_013790	RNA helicase	99.9187	-0.382726	0.496861	-0.770289	0.441129	0.670489	91.4067	131.672	122.916	141.223	22.1179	90.1757
Smp_013810	Interleukin-18 receptor 1	220.153	-1.26185	0.412474	-3.05923	0.00221906	0.0195915	209.404	355.457	362.765	93.3708	99.5307	200.39	yes
Smp_013840	non-specific serine/threonine protein kinase	223.97	1.08608	0.32836	3.30758	0.000941054	0.0101993	144.035	128.72	157.724	306.567	272.788	333.984		yes
Smp_013860	Glutamate--cysteine ligase	12.9219	-1.85629	0.748411	-2.48031	0.013127	0.0709545	14.9575	31.8848	14.1408	5.83567	7.37264	3.33984
Smp_013870	Suppressor protein SRP40-like	25.8473	0.687511	0.565752	1.21522	0.224283	0.455418	11.0796	14.171	34.2642	32.6798	29.4906	33.3984
Smp_013930	SAP30-binding protein	18.0814	-1.17884	0.605395	-1.94722	0.0515085	0.181346	18.8353	31.8848	25.0183	11.6713	11.059	10.0195
Smp_013950	Selectively expressed in embryonic epithelia protein-1, putative	21.1553	-0.96029	0.578967	-1.65862	0.0971914	0.273325	18.8353	34.2466	29.9132	12.8385	11.059	20.039
Smp_014010	Adenylyl cyclase-associated protein	82.5042	-0.0616536	0.430382	-0.143253	0.88609	0.947464	86.9749	65.541	103.336	98.4284	40.5495	100.195
Smp_014020	Cdc50-related	20.0618	0.240683	0.548562	0.438753	0.66084	0.835057	18.8353	16.5329	19.5795	20.6194	14.7453	30.0586
Smp_014050	Putative f-box protein	33.0604	0.27795	0.511023	0.543909	0.586504	0.783206	28.253	17.1233	44.5978	38.1264	36.8632	33.3984
Smp_014080		5.68202	3.1648	1.01907	3.10559	0.00189902	0.017536	1.10796	0.590459	1.63163	9.33708	14.7453	6.67968		yes
Smp_014170	non-specific serine/threonine protein kinase	58.077	-1.44258	0.604097	-2.38799	0.0169407	0.0852653	114.674	114.549	21.755	17.8961	29.4906	50.0976
Smp_014260	Hexosyltransferase	22.4048	-1.22475	0.588519	-2.08107	0.0374271	0.1462	19.3893	36.6085	36.4397	10.8933	11.059	20.039
Smp_014280	Hexosyltransferase	9.88998	-0.0073808	0.730118	-0.0101091	0.991934	0.99627	6.09378	10.6283	13.5969	11.2823	11.059	6.67968
Smp_014290		104.943	0.791577	0.366849	2.15777	0.0309455	0.129166	65.9236	73.217	92.4589	145.114	132.708	120.234
Smp_014400	Enhancer of polycomb-like protein	66.067	-0.749999	0.461579	-1.62486	0.104193	0.285723	76.4492	101.559	71.7916	51.3539	18.4316	76.8163
Smp_014410		0	NA	NA	NA	NA	NA	0	0	0	0	0	0
Smp_014430	TIR domain-containing protein	2.48823	1.22974	1.31259	0.936882	0.348819	NA	1.66194	1.18092	2.1755	6.22472	3.68632	0
Smp_014570	Smp_014570.2	1.00343	4.30146	2.32446	1.85052	0.0642391	NA	0	0	0	2.33427	3.68632	0
Smp_014620	Putative translation initiation factor eif-2b beta subunit	9.18726	-0.675436	0.784657	-0.860804	0.389346	0.626926	6.09378	12.3996	15.2285	7.00281	11.059	3.33984
Smp_014650	40S ribosomal protein S30	1322.46	-0.781219	0.32885	-2.37561	0.0175202	0.0869308	1771.63	2020.55	1221.55	881.965	1013.74	1025.33
Smp_014660	Rab-related GTP-binding protein	99.279	0.145855	0.398615	0.365905	0.714436	0.86168	101.932	105.102	72.8794	84.8118	147.453	83.496
Smp_014670	Adducin related protein	188.671	-0.01143	0.410444	-0.027848	0.977783	0.992263	235.442	206.07	128.899	211.251	103.217	247.148
Smp_014680	DUF4201 domain-containing protein	14.3759	-0.914494	0.667788	-1.36944	0.170863	0.38778	26.0371	17.1233	15.7724	13.6166	3.68632	10.0195
Smp_014730	ANK_REP_REGION domain-containing protein	10.9927	-1.06319	0.813769	-1.3065	0.191383	0.415913	22.1592	11.8092	14.6847	13.6166	3.68632	0
Smp_014780	Putative alpha-actinin	132.054	-0.461406	0.424367	-1.08728	0.276912	0.516034	149.021	194.261	110.407	68.0829	106.903	163.652
Smp_014800	PRA1 family protein	23.3258	0.238451	0.573399	0.415855	0.677516	0.845109	18.8353	13.5806	33.1764	31.5126	29.4906	13.3594
Smp_014840	WW domain-containing protein	33.8548	0.878881	0.542805	1.61915	0.105415	0.287409	38.2246	19.4852	13.053	39.2935	66.3538	26.7187
Smp_014850	Putative dreadlocks/dock	38.5097	0.514234	0.455415	1.12916	0.258832	0.495575	24.3751	31.8848	37.5274	38.9045	51.6085	46.7578
Smp_015020	Sodium/potassium-transporting ATPase subunit alpha	14.8409	2.01796	0.665349	3.03293	0.00242193	0.0209233	10.5256	2.9523	4.35101	26.066	18.4316	26.7187		yes
Smp_015050	Choline kinase	77.9971	0.668786	0.392541	1.70374	0.0884305	0.257605	70.9094	54.3223	56.0192	102.319	114.276	70.1367
Smp_015090	Beta'-coat protein	174.168	-0.612689	0.38926	-1.57398	0.115491	0.302706	187.245	302.315	142.496	139.278	140.08	133.594
Smp_015100	DUF5746 domain-containing protein	11.6982	1.123	0.725781	1.5473	0.121792	0.312264	12.1876	4.72368	5.98264	20.2303	3.68632	23.3789
Smp_015160		0	NA	NA	NA	NA	NA	0	0	0	0	0	0
Smp_015220	Transcription initiation factor, putative	36.0442	0.091676	0.535032	0.171347	0.863951	0.937059	22.7132	21.2565	60.9141	38.1264	33.1769	40.0781
Smp_015390	Putative wd-repeat protein	57.7847	-0.4728	0.432241	-1.09383	0.274028	0.513157	47.0883	75.5788	78.862	47.8525	40.5495	56.7773
Smp_015440	Putative syntaxin-31 (AtSYP31) (AtSED5)	21.9708	-0.268042	0.548829	-0.488388	0.625275	0.809055	28.253	25.9802	20.1234	25.677	18.4316	13.3594
Smp_015480	XPG_I_2 domain-containing protein	33.741	0.563272	0.572739	0.983472	0.325375	0.569162	24.9291	18.8947	34.8081	17.507	29.4906	76.8163
Smp_015490		0	NA	NA	NA	NA	NA	0	0	0	0	0	0
Smp_015530	PAM2 domain-containing protein	142.136	-0.0761742	0.375028	-0.203116	0.839044	0.924942	115.228	141.71	184.374	169.624	121.649	120.234
Smp_015630	Putative cys-loop ligand gated ion channel subunit	28.4319	0.843175	0.525008	1.60602	0.108269	0.292235	24.3751	21.2565	16.3163	40.4607	14.7453	53.4375
Smp_015670	Putative paraxis	10.1485	1.24351	0.818741	1.5188	0.128812	0.323813	4.43184	6.49505	5.43876	4.66854	33.1769	6.67968
Smp_015690	Nucleolar protein 12	671.271	-1.05211	0.399089	-2.63628	0.00838216	0.0507849	726.822	1259.45	737.496	600.296	449.731	253.828
Smp_015710	Putative 6-phosphofructo-2-kinase/fructose-2,6-bisphosph at ase	17.3832	-0.273986	0.61745	-0.443738	0.657232	0.83262	11.0796	17.1233	27.7377	13.2275	18.4316	16.6992
Smp_015720	Obg-like ATPase 1	233.346	0.0503584	0.358575	0.14044	0.888312	0.94849	199.433	206.07	280.64	220.589	309.651	183.691
Smp_015730	NADH dehydrogenase [ubiquinone] 1 beta subcomplex subunit 6	265.438	-0.235002	0.364844	-0.644117	0.5195	0.73011	347.899	318.848	196.883	281.28	250.67	197.051
Smp_015760	SOCS box domain-containing protein	22.8762	0.520596	0.641429	0.811619	0.41701	0.65038	30.4689	16.5329	7.07039	13.6166	29.4906	40.0781
Smp_015780	Putative atpase n2b	36.8212	1.00173	0.512067	1.95624	0.0504369	0.179457	16.0654	17.7138	40.7907	58.3567	47.9222	40.0781
Smp_015800	Elongator complex protein 4	25.9925	0.486683	0.529117	0.919803	0.357676	0.599585	19.9433	18.8947	28.8254	42.7949	22.1179	23.3789
Smp_015820	Putative notum	19.6597	0.296504	0.580715	0.510585	0.609642	0.799242	21.6052	17.1233	11.9653	14.3947	29.4906	23.3789
Smp_015840	Putative zinc finger protein	66.0233	-0.497252	0.417283	-1.19164	0.233402	0.466396	72.0174	77.3502	78.3182	39.6826	55.2948	73.4765
Smp_015850	RNA-binding protein Luc7-like 2	51.5024	-0.919302	0.474911	-1.93573	0.0529002	0.18403	58.7219	70.2647	79.4059	52.132	18.4316	30.0586
Smp_015860	Acyl carrier protein	56.1783	0.0559762	0.540026	0.103655	0.917444	0.961684	71.4634	51.9604	42.4223	65.3596	95.8443	10.0195
Smp_015880	Putative ecsit (Evolutionarily conserved signaling intermediate in toll pathways)	16.9403	-0.909593	0.618556	-1.47051	0.141424	0.342406	22.7132	21.847	24.4744	15.5618	3.68632	13.3594
Smp_015900	Mitochondrial assembly of ribosomal large subunit protein 1	29.5719	0.432468	0.50325	0.859349	0.390148	0.626926	21.6052	20.0756	35.3519	40.8497	29.4906	30.0586
Smp_015980		402.417	-0.212244	0.385096	-0.551145	0.581534	0.779936	340.698	482.405	473.716	409.275	501.34	207.07
Smp_016050	Fragile X related 2, frx2	107.557	-0.0712042	0.399714	-0.178138	0.858615	0.934071	78.6652	118.092	133.25	97.6503	77.4127	140.273
Smp_016090	F-box domain-containing protein	23.9332	-0.148915	0.538978	-0.276291	0.782325	0.898378	21.0512	24.2088	31.5448	25.677	11.059	30.0586
Smp_016130		83.3976	0.631103	0.422478	1.49381	0.135225	0.334342	69.8015	42.5131	85.3885	118.27	114.276	70.1367
Smp_016180	Putative nuclear hormone receptor	32.0707	-0.0668716	0.471709	-0.141765	0.887266	0.948325	35.4547	28.9325	33.7203	30.7346	36.8632	26.7187
Smp_016200	Putative flotillin-1	81.1595	0.584703	0.427848	1.36661	0.171747	0.389224	69.8015	63.1792	58.7386	64.1924	77.4127	153.633
Smp_016250	Putative gtp-binding protein (I) alpha-2 subunit, gnai2	46.1456	0.0703686	0.468195	0.150297	0.88053	0.944791	42.6565	34.2466	58.7386	48.6306	25.8042	66.7968
Smp_016340	Mediator of RNA polymerase II transcription subunit 8	26.6595	0.771596	0.57931	1.33192	0.182885	0.403774	18.2813	11.8092	31.5448	52.132	29.4906	16.6992
Smp_016380	Cytohesin-related guanine nucleotide-exchange protein	24.8808	-2.30005	0.681166	-3.37664	0.000733778	0.00855092	47.6423	63.1792	14.6847	9.72612	7.37264	6.67968	yes
Smp_016410	Putative ran-binding protein	61.0672	0.570142	0.476659	1.19612	0.231649	0.464279	42.6565	47.2368	61.458	111.267	73.7264	30.0586
Smp_016490	Saposin B-type domain-containing protein	0.769874	2.42098	2.48159	0.975575	0.329275	NA	0	0	0.543876	0.389045	3.68632	0
Smp_016510	B box-type domain-containing protein	15.9251	-0.494995	0.644965	-0.767476	0.442799	0.671878	11.0796	15.9424	29.3693	14.3947	14.7453	10.0195
Smp_016540	MutL_C domain-containing protein	0.712797	2.12556	2.71738	0.78221	0.434091	NA	0	0.590459	0	0	3.68632	0
Smp_016550	Putative gtp-binding protein hflx	6.82949	-0.198094	0.925553	-0.214028	0.830525	0.922643	14.4035	5.90459	2.1755	7.7809	7.37264	3.33984
Smp_016600	Amino acid transporter	119.065	0.288313	0.512906	0.562116	0.574037	0.773705	185.583	104.511	32.6326	149.782	121.649	120.234
Smp_016630	Guanine nucleotide-binding protein G(O) subunit alpha	260.009	0.134549	0.346443	0.388371	0.697741	0.854045	293.609	266.888	182.742	262.216	250.67	303.926
Smp_016640	Prostatic acid phosphatase, putative	9.80413	0.601738	0.706287	0.851974	0.394229	0.630374	7.75572	7.08551	9.24589	14.0056	7.37264	13.3594
Smp_016670	4a-hydroxytetrahydrobiopterin dehydratase	59.5935	0.985672	0.608734	1.61922	0.105401	0.287409	12.1876	20.6661	87.0202	75.8638	51.6085	110.215
Smp_016730	Putative heme binding protein	320.971	3.44344	0.433068	7.95127	1.84608e-15	1.4848e-12	46.5343	32.4753	82.1253	340.803	722.519	701.367		yes
Smp_016750	C2H2-type domain-containing protein	3.18671	-0.595228	1.18752	-0.501235	0.616206	0.803134	4.43184	2.9523	4.89488	3.5014	0	3.33984
Smp_016780	Tubulin alpha chain	0.706717	2.12727	2.72441	0.780818	0.434909	NA	0.55398	0	0	0	3.68632	0
Smp_016810	Trafficking protein particle complex subunit 13	5.47433	-0.327305	1.17447	-0.278683	0.780488	0.896653	0.55398	2.9523	16.3163	9.33708	3.68632	0
Smp_016870	Protein regulator of cytokinesis 1	16.7848	-1.14853	0.653296	-1.75806	0.0787378	0.236826	13.8495	24.2088	29.3693	8.16994	18.4316	6.67968
Smp_016900	WKF domain-containing protein	38.2206	0.862795	0.513738	1.67945	0.0930653	0.266095	15.5114	26.5707	39.703	54.4663	66.3538	26.7187
Smp_016910	Putative adrenodoxin	9.12123	-0.368105	0.804785	-0.457395	0.647387	0.824796	7.20174	11.8092	14.6847	14.0056	3.68632	3.33984
Smp_016920	RING-type domain-containing protein	21.4196	-1.21566	0.572211	-2.12449	0.0336289	0.135922	23.8211	38.3799	28.2816	13.6166	11.059	13.3594
Smp_016990	Methylosome subunit pICln	22.1483	0.104023	0.551417	0.188646	0.85037	0.931138	21.0512	22.4375	22.8428	30.7346	25.8042	10.0195
Smp_017010	MIF4G domain-containing protein	269.695	-0.594476	0.35759	-1.66245	0.0964217	0.272017	313.553	425.721	236.042	233.038	202.748	207.07
Smp_017020	Homeobox protein vsx-1-related	11.1347	-0.191257	0.741526	-0.257923	0.796466	0.90501	15.5114	11.2187	6.52651	5.44663	14.7453	13.3594
Smp_017070	AAA domain-containing protein	191.924	0.344033	0.349903	0.983225	0.325497	0.569248	161.208	188.357	155.005	180.128	276.474	190.371
Smp_017230	Nicotinate phosphoribosyltransferase related pre-B cell enhancing factor	67.8549	-0.134831	0.42183	-0.319633	0.749246	0.88115	47.0883	89.7498	75.0549	58.7458	66.3538	70.1367
Smp_017280	Ubiquitin and ribosomal protein S27-like protein	1244.28	-0.598251	0.327341	-1.82761	0.0676085	0.214338	1317.36	1873.53	1305.3	1016.19	1131.7	821.601
Smp_017290	Signal recognition particle receptor subunit beta	14.9568	-0.00842841	0.647524	-0.0130164	0.989615	0.995722	9.97164	12.3996	23.9305	18.6742	14.7453	10.0195
Smp_017360	T-complex protein 1 subunit alpha	154.023	-0.351167	0.388879	-0.903024	0.366513	0.607431	178.936	200.756	144.671	188.298	117.962	93.5155
Smp_017420	Voltage-gated hydrogen channel 1	17.2216	0.433723	0.581492	0.745881	0.45574	0.680311	14.9575	11.2187	17.404	18.2851	14.7453	26.7187
Smp_017430	Tetraspanin	977.683	0.931147	0.321656	2.89485	0.00379341	0.0285751	704.109	539.089	773.936	1188.53	1157.5	1502.93
Smp_017470	Selenoprotein S	23.1789	0.428397	0.536278	0.798834	0.424387	0.655782	22.7132	23.0279	15.7724	35.4031	22.1179	20.039
Smp_017520	FSA_C domain-containing protein	68.2872	0.0765128	0.402337	0.190171	0.849175	0.930731	50.4122	69.0838	79.4059	67.3048	70.0401	73.4765
Smp_017610	Amine oxidase	0.3754	-1.03282	3.20316	-0.322439	0.74712	NA	1.66194	0.590459	0	0	0	0
Smp_017640	Putative nucleolar complex protein	35.9139	0.207827	0.459863	0.451932	0.651318	0.827444	40.9945	31.2943	27.7377	38.5155	36.8632	40.0781
Smp_017650	Farnesylated proteins-converting enzyme 2	30.6101	-1.22265	0.553818	-2.20767	0.027267	0.118673	39.3326	24.7993	62.5457	15.1728	18.4316	23.3789
Smp_017660	Proteasome activator PA28-gamma	97.4513	-0.100896	0.373005	-0.270495	0.786779	0.900673	106.918	101.559	96.8099	110.1	95.8443	73.4765
Smp_017710	Putative rab	8.39194	-1.50521	0.90809	-1.65756	0.0974071	0.27374	18.2813	15.9424	5.43876	7.00281	3.68632	0
Smp_017730	200-kDa GPI-anchored surface glycoprotein	43.4344	0.146541	0.462543	0.316816	0.751383	0.882502	56.506	40.1512	28.2816	51.3539	44.2359	40.0781
Smp_017750	Putative phospholipase A-2-activating protein	82.3087	-0.0620032	0.40564	-0.152853	0.878514	0.944593	56.506	93.2926	101.161	73.9185	92.158	76.8163
Smp_017830	NADH dehydrogenase [ubiquinone] iron-sulfur protein 5	455.27	0.650804	0.326774	1.9916	0.0464145	0.169724	332.942	412.141	314.904	453.237	597.184	621.21
Smp_017860	Metallo phosphoesterase related	7.97106	-0.285611	0.782215	-0.365132	0.715013	0.86168	6.64776	8.85689	10.8775	7.39185	7.37264	6.67968
Smp_017870	EF-hand domain-containing protein	18.097	0.74128	0.565233	1.31146	0.189702	0.413322	14.4035	11.8092	15.2285	25.677	14.7453	26.7187
Smp_017880	Clathrin light chain	38.7316	-0.365878	0.469762	-0.778858	0.436064	0.665767	49.8582	47.2368	36.9836	42.7949	22.1179	33.3984
Smp_017890	Family C19 non-peptidase homologue (C19 family)	54.3921	-0.525107	0.451906	-1.16198	0.245242	0.478875	58.7219	89.1594	44.5978	43.573	36.8632	53.4375
Smp_017990		29.9539	0.9133	0.524381	1.74167	0.0815655	0.243335	16.0654	14.171	31.5448	35.014	29.4906	53.4375
Smp_018010	Cytospin-A	101.38	-1.18352	0.508433	-2.32779	0.0199233	0.0951565	99.7164	162.376	155.549	34.236	29.4906	126.914
Smp_018020	NADH dehydrogenase [ubiquinone] iron-sulfur protein 4, mitochondrial	99.1189	0.878402	0.394647	2.22579	0.0260282	0.115215	70.9094	57.865	82.6692	156.007	143.767	83.496
Smp_018030	Vacuolar protein sorting-associated protein 72 homolog	56.847	-0.266845	0.42236	-0.631794	0.527521	0.736479	49.3042	69.0838	65.2651	42.0169	55.2948	60.1171
Smp_018160	PIH1 domain-containing protein 1	16.262	0.310035	0.622861	0.497759	0.618654	0.805151	11.0796	10.6283	21.755	18.2851	25.8042	10.0195
Smp_018170	Putative zinc finger protein	57.7145	-0.852122	0.490814	-1.73614	0.0825389	0.24551	85.8669	78.5311	52.756	21.7865	40.5495	66.7968
Smp_018210	FIT family protein	55.7169	0.519429	0.429542	1.20926	0.226563	0.458657	43.2104	34.2466	59.2825	63.0253	81.0991	53.4375
Smp_018220	TFIIS N-terminal domain-containing protein	245.248	0.445562	0.456101	0.976895	0.328621	0.571902	94.1766	187.766	341.01	290.228	361.259	197.051
Smp_018240	vesicle-fusing ATPase	312.656	-0.780592	0.39405	-1.98095	0.0475972	0.172133	335.158	451.111	396.486	181.684	147.453	364.043
Smp_018250	Putative troponin I	523.504	0.549571	0.451228	1.21795	0.223244	0.454226	565.06	542.632	165.338	465.687	564.007	838.3
Smp_018260	Glycogen [starch] synthase	105.219	-0.511548	0.459592	-1.11305	0.265688	0.50423	66.4776	133.444	166.97	56.4115	81.0991	126.914
Smp_018280	CLP1_P domain-containing protein	78.3371	0.346071	0.390378	0.886503	0.375347	0.615277	60.3838	60.8173	86.4763	93.3708	92.158	76.8163
Smp_018290	Serine/threonine kinase	36.575	-1.23587	0.550901	-2.24336	0.0248735	0.111515	27.699	49.5986	76.6865	21.0084	11.059	33.3984
Smp_018310		178.365	-0.226381	0.410637	-0.551291	0.581434	0.779936	105.81	194.261	278.465	182.851	158.512	150.293
Smp_018360	Varsurf_PPLC domain-containing protein	108.671	0.383423	0.381237	1.00573	0.314543	0.55675	72.0174	86.2071	125.091	126.829	121.649	120.234
Smp_018400		14.5826	0.966002	0.627514	1.53941	0.123704	0.315156	6.64776	8.85689	14.6847	22.1756	18.4316	16.6992
Smp_018430	Mitochondrial signal peptidase (S26 family)	40.6706	-1.09377	0.466936	-2.34244	0.0191581	0.0926756	52.6281	67.3124	46.2295	25.677	22.1179	30.0586
Smp_018440	Homeobox domain-containing protein	76.0401	-0.891165	0.476593	-1.86987	0.0615023	0.202565	117.998	133.444	44.054	49.0197	51.6085	60.1171
Smp_018460	Phosphatidylinositol 4-kinase type 2	49.0619	-0.0891012	0.449417	-0.198259	0.842842	0.92685	38.2246	43.694	69.6161	47.4635	55.2948	40.0781
Smp_018500	Gluconokinase	7.6432	0.518277	0.866282	0.598278	0.549654	0.754157	4.43184	4.13322	10.8775	11.6713	14.7453	0
Smp_018530	Putative nascent polypeptide associated complex alpha subunit (Nac alpha)	355.52	0.822445	0.315734	2.60487	0.00919096	0.0543151	267.018	228.508	276.289	492.142	434.986	434.179
Smp_018550	Endosome-associated-trafficking regulator 1	24.9785	1.02134	0.542065	1.88417	0.0595424	0.198455	10.5256	14.7615	24.4744	36.1812	40.5495	23.3789
Smp_018570	Putative serine-rich repeat protein 2	26.0295	-0.17181	0.589221	-0.291589	0.770601	0.889998	17.1734	33.0657	36.9836	40.8497	14.7453	13.3594
Smp_018580	Putative wd-repeat protein	12.1693	-0.720963	0.696812	-1.03466	0.300828	0.542989	17.1734	18.8947	10.8775	11.6713	11.059	3.33984
Smp_018590	Putative gata binding factor	1.63419	-1.72439	1.82442	-0.945172	0.344571	NA	3.32388	5.31413	0	1.16713	0	0
Smp_018610	Mediator of RNA polymerase II transcription subunit 7	55.0493	1.14958	0.540729	2.12598	0.0335053	0.135623	18.8353	17.1233	65.2651	56.4115	95.8443	76.8163
Smp_018620	Paraplegin (M41 family)	33.0236	-0.240141	0.495445	-0.484698	0.627891	0.811005	29.9149	29.523	45.1417	22.9537	40.5495	30.0586
Smp_018640	RUN domain-containing protein	16.5043	-0.420404	0.628369	-0.66904	0.50347	0.718247	16.0654	18.8947	21.2112	12.4494	3.68632	26.7187
Smp_018680	Isocitrate dehydrogenase [NAD] subunit, mitochondrial	19.1209	1.59128	0.590283	2.69579	0.00702222	0.0450625	14.4035	7.67597	5.98264	24.1208	25.8042	36.7382		yes
Smp_018710	Putative wd-repeat protein	33.1915	1.05003	0.487848	2.15237	0.0313685	0.130183	19.9433	17.7138	25.0183	30.7346	58.9811	46.7578
Smp_018760	Neutral alpha-glucosidase ab (Glucosidase II alpha subunit) (Alpha glucosidase 2),putative	131.538	-0.255311	0.403618	-0.632557	0.527023	0.736039	141.819	142.891	140.864	84.8118	88.4717	190.371
Smp_018790	PPM-type phosphatase domain-containing protein	52.4486	-0.887332	0.464847	-1.90887	0.0562791	0.191396	82.543	76.7597	43.5101	32.2907	29.4906	50.0976
Smp_018800	Subfamily A1A unassigned peptidase (A01 family)	79.8591	-23.7998	3.90708	-6.09145	NA	NA	0	0	479.155	0	0	0
Smp_018870	DUF4537 domain-containing protein	16.4112	1.73391	0.630059	2.75198	0.0059236	0.039736	11.6336	4.72368	5.98264	22.5646	36.8632	16.6992		yes
Smp_018880		1.31777	2.69087	2.01051	1.3384	0.180766	NA	1.10796	0	0	3.11236	3.68632	0
Smp_018930	Enhancer of polycomb-like protein	20.2859	0.551759	0.597588	0.92331	0.355846	0.597634	11.6336	11.2187	26.6499	25.677	33.1769	13.3594
Smp_018940	Putative calmodulin	48.0471	-0.639869	0.539173	-1.18676	0.235322	0.46791	87.5288	63.1792	22.2989	27.6222	44.2359	43.4179
Smp_018950	La-related protein 7	21.2575	-0.465352	0.625252	-0.744263	0.456717	0.680559	13.2955	25.3898	38.0713	25.677	18.4316	6.67968
Smp_018980	C2H2-type domain-containing protein	9.33965	-1.47068	0.899097	-1.63573	0.101896	0.281827	19.3893	18.8947	2.71938	4.66854	3.68632	6.67968
Smp_018990	60S ribosomal protein L9	446.649	1.08217	0.370782	2.91862	0.00351582	0.027164	229.902	245.041	383.976	583.178	803.618	434.179		yes
Smp_019010	Dipeptidyl peptidase 3	73.5214	-0.0183104	0.439738	-0.0416392	0.966786	0.986357	47.0883	65.541	109.863	77.42	81.0991	60.1171
Smp_019030	Dipeptidyl peptidase 1	20.6076	0.73431	0.587978	1.24887	0.211712	0.441254	18.8353	11.8092	18.4918	40.0716	11.059	23.3789
Smp_019040	Putative transcription factor lbp1,cp2	6.16338	-0.21318	0.900295	-0.236789	0.81282	0.913954	4.98582	8.26643	5.43876	3.89045	11.059	3.33984
Smp_019050		91.5761	-0.242779	0.449747	-0.539814	0.589326	0.785019	60.9378	94.4735	141.952	84.0337	117.962	50.0976
Smp_019060		495.222	0.680838	0.333723	2.04013	0.0413377	0.156167	424.903	365.494	347.537	478.136	774.127	581.132
Smp_019100	Eh domain containing/past-1-related	34.3034	0.307163	0.536841	0.572169	0.567208	0.76841	15.5114	28.3421	45.6856	25.2879	44.2359	46.7578
Smp_019130	Protein CLP1 homolog	17.3211	0.13902	0.619411	0.224439	0.822416	0.918264	14.9575	14.171	22.8428	26.8441	18.4316	6.67968
Smp_019170	[histone H3]-trimethyl-L-lysine(4) demethylase	41.93	0.722357	0.448008	1.61238	0.10688	0.289831	23.8211	33.6562	35.8958	42.7949	55.2948	60.1171
Smp_019190	Pre-mRNA-splicing factor SLU7	211.181	-1.02772	0.417225	-2.46323	0.0137693	0.0734461	169.518	314.715	370.38	178.183	147.453	86.8359
Smp_019260	Multiple ankyrin repeats single kh domain protein, putative	52.7458	0.852623	0.460824	1.85021	0.0642827	0.208102	33.2388	29.523	48.9488	61.4691	103.217	40.0781
Smp_019280	Camp-dependent protein kinase regulatory chain,putative	18.6761	-0.0878648	0.64737	-0.135726	0.892038	0.949863	27.699	20.6661	7.61426	13.2275	29.4906	13.3594
Smp_019310	Dynein light chain	7.38277	0.535635	0.908559	0.589544	0.555496	0.759581	12.1876	4.72368	1.08775	8.55899	11.059	6.67968
Smp_019340	Tetraspanin	17.3494	1.24901	0.650654	1.91962	0.0549054	0.188237	5.5398	5.90459	19.0357	21.7865	18.4316	33.3984
Smp_019350	UPAR/Ly6 domain-containing protein	2.71249	2.0312	1.27636	1.59141	0.111518	NA	0.55398	1.77138	1.08775	5.83567	3.68632	3.33984
Smp_019380	eIF-2B GDP-GTP exchange factor subunit epsilon	48.8171	0.0429891	0.452847	0.0949308	0.92437	0.96506	31.5769	60.2269	51.6682	46.6854	62.6675	40.0781
Smp_019430	C2H2-type domain-containing protein	35.7813	-0.04124	0.469225	-0.0878896	0.929964	0.967245	34.9007	33.6562	42.9662	43.9621	25.8042	33.3984
Smp_019440	Protein translation factor SUI1-like protein (Fragment)	59.5329	0.416549	0.487816	0.853905	0.393158	0.629663	32.6848	48.4177	72.8794	73.5295	29.4906	100.195
Smp_019460	BHLH domain-containing protein	1.2397	1.16557	1.87759	0.620782	0.534743	NA	1.10796	0	1.08775	1.55618	3.68632	0
Smp_019490	Protein RER1	27.1315	0.506372	0.56939	0.889323	0.37383	0.61374	22.7132	15.3519	31.5448	46.2964	36.8632	10.0195
Smp_019620	tRNA-uridine aminocarboxypropyltransferase	33.7995	-1.24452	0.52553	-2.36813	0.0178783	0.088218	35.4547	56.6841	54.9315	27.6222	14.7453	13.3594
Smp_019630	N-acyl-aliphatic-L-amino acid amidohydrolase	122.209	-0.0912712	0.399227	-0.22862	0.819165	0.916985	113.566	126.358	133.25	75.4747	114.276	170.332
Smp_019640	Calcyphosine/tpp, putative	133.111	1.02002	0.36483	2.79589	0.00517575	0.035702	79.7731	86.2071	98.4416	184.796	129.021	220.429		yes
Smp_019680	ANAPC4_WD40 domain-containing protein	24.3846	-0.360319	0.539223	-0.66822	0.503993	0.718472	19.3893	28.9325	35.3519	24.5098	14.7453	23.3789
Smp_019690	Splicing factor U2AF subunit	62.625	0.233304	0.405663	0.575117	0.565212	0.766303	50.9662	49.5986	71.2478	63.4143	73.7264	66.7968
Smp_019730	NADH dehydrogenase [ubiquinone] 1 alpha subcomplex subunit 7	399.455	1.57763	0.367223	4.29611	1.73824e-05	0.000434183	179.49	166.51	252.902	407.719	611.929	778.183		yes
Smp_019750	ATP synthase subunit d, mitochondrial	650.046	-0.0434422	0.419755	-0.103494	0.917571	0.961692	945.09	709.142	324.15	562.559	497.653	861.679
Smp_019760	DNA polymerase theta, putative	6.90632	-0.274547	0.852604	-0.32201	0.747445	0.880118	6.09378	5.31413	10.8775	5.44663	3.68632	10.0195
Smp_019790	Guanylate cyclase	44.1171	0.412079	0.547088	0.753222	0.451317	0.677026	21.6052	20.6661	70.16	41.2388	44.2359	66.7968
Smp_019820	Thioredoxin domain-containing protein	23.9976	0.196282	0.570117	0.344284	0.730633	0.871169	17.1734	14.7615	35.8958	28.0112	14.7453	33.3984
Smp_019840	DNA ligase	23.352	-1.38404	0.568718	-2.43361	0.0149489	0.078074	27.145	43.694	32.6326	15.5618	11.059	10.0195
Smp_019880	Derlin	52.8145	0.933639	0.460948	2.02548	0.0428183	0.159945	40.4405	22.4375	46.2295	70.0281	44.2359	93.5155
Smp_019890	Putative syntaxin	40.852	-0.373605	0.486449	-0.768023	0.442473	0.671728	52.6281	48.4177	33.7203	23.7317	33.1769	53.4375
Smp_019900	Putative zygin	101.737	0.993539	0.391704	2.53645	0.0111982	0.0629401	62.5997	73.217	65.2651	92.5927	136.394	180.351
Smp_019920	DUF1752 domain-containing protein	86.1225	0.312175	0.390084	0.800276	0.423551	0.655246	79.7731	91.5212	62.0019	115.157	84.7854	83.496
Smp_019950	Protein phosphatase 1 regulatory subunit 14B	226.931	0.655713	0.412666	1.58897	0.112068	0.297577	166.748	182.452	176.76	217.865	460.79	156.973
Smp_019980	Putative vacuole membrane protein	39.5205	-0.012995	0.449568	-0.0289054	0.97694	0.992107	39.3326	34.8371	42.9662	32.6798	40.5495	46.7578
Smp_019990	AP complex subunit sigma	62.2978	-1.05105	0.413792	-2.54004	0.0110841	0.0623858	77.5572	89.7498	84.3008	38.9045	33.1769	50.0976
Smp_020040	PPM-type phosphatase domain-containing protein	247.757	1.01645	0.358154	2.83801	0.00453951	0.0326577	138.495	156.472	195.252	279.334	272.788	444.199		yes
Smp_020050	COP9 signalosome complex subunit 2	94.8255	0.475872	0.387521	1.22799	0.219451	0.449922	64.2617	85.0262	90.8273	130.719	117.962	80.1562
Smp_020060	NudC domain-containing protein 1	32.0617	-0.135479	0.499208	-0.271387	0.786093	0.900529	38.7786	38.3799	26.6499	40.0716	18.4316	30.0586
Smp_020070	Centrosomal protein of 162 kDa	116.85	1.60456	0.434098	3.69631	0.000218754	0.00337057	79.7731	63.7696	31.0009	201.525	117.962	207.07		yes
Smp_020080	Putative gtp-binding protein (I) alpha-1subunit, gnai1	35.7212	-0.151726	0.540197	-0.280871	0.778809	0.895364	47.0883	38.9703	23.3867	22.1756	62.6675	20.039
Smp_020090	Rhomboid-like protein	70.4657	0.439622	0.421228	1.04367	0.296639	0.537919	74.2333	54.9127	47.3172	58.3567	81.0991	106.875
Smp_020120	Transmembrane protein 188	15.4116	0.339873	0.638397	0.532385	0.59446	0.789839	8.86368	9.44735	22.2989	16.7289	18.4316	16.6992
Smp_020130	SET domain-containing protein	17.5148	-1.37646	0.758055	-1.81578	0.0694046	0.2178	41.5485	28.3421	7.61426	12.8385	14.7453	0
Smp_020200	RNA helicase	101.506	-1.38901	0.390513	-3.55689	0.000375271	0.00505579	122.984	181.862	137.057	58.7458	51.6085	56.7773	yes
Smp_020220	Coatomer subunit zeta	80.4054	0.816943	0.39465	2.07004	0.0384484	0.148816	48.1963	53.7318	72.8794	105.82	121.649	80.1562
Smp_020270	Voltage-dependent L-type calcium channel subunit alpha	35.5955	-1.10869	0.528114	-2.09933	0.0357875	0.142003	66.4776	54.3223	26.1061	24.5098	22.1179	20.039
Smp_020300	Putative dishevelled	11.7662	-3.09124	1.10144	-2.80653	0.00500778	0.0349614	29.9149	27.7516	2.1755	0.389045	3.68632	6.67968	yes
Smp_020340	Putative alpha-glucosidase	8.34275	0.626424	0.890894	0.70314	0.481968	0.700955	14.4035	4.72368	1.08775	12.4494	7.37264	10.0195
Smp_020370	Reticulon-like protein	96.472	0.73372	0.369364	1.98644	0.0469844	0.171071	74.7873	61.9982	82.1253	135.777	110.59	113.555
Smp_020400	Zinc metalloproteinase YIL108W	68.3407	2.51464	1.16487	2.15874	0.0308702	0.128981	17.1734	19.4852	23.9305	17.118	302.278	30.0586
Smp_020450	UBX domain-containing protein	21.2398	0.867304	0.597832	1.45075	0.14685	0.351836	11.6336	15.3519	20.6673	43.9621	25.8042	10.0195
Smp_020480	XPG_I_2 domain-containing protein	31.6865	-0.213795	0.535499	-0.399243	0.689714	0.850631	28.253	34.8371	34.2642	14.7837	47.9222	30.0586
Smp_020540	Pinch, putative	1.15345	1.5634	1.96199	0.796843	0.425542	NA	0	0.590459	1.08775	1.55618	3.68632	0
Smp_020550	Low-density lipoprotein receptor (Ldl)	116.816	1.52255	0.464833	3.27547	0.00105485	0.0110327	99.7164	50.7795	30.4571	178.183	224.866	116.894		yes
Smp_020590	WD_REPEATS_REGION domain-containing protein	10.4785	-1.03919	0.757738	-1.37144	0.170237	0.387331	17.7274	17.7138	8.15814	8.55899	7.37264	3.33984
Smp_020760	Ankyrin repeat-containing, putative	29.3604	0.460471	0.488349	0.942914	0.345725	0.588003	21.0512	24.7993	29.9132	40.8497	29.4906	30.0586
Smp_020770	Dolichyl-diphosphooligosaccharide--protein glycosyltransferase subunit DAD1	227.191	1.18575	0.3824	3.10082	0.00192985	0.0178002	141.819	85.6166	187.093	261.438	346.514	340.664		yes
Smp_020800	Cysteine and histidine-rich domain (Chord)-containing, zinc binding protein, putative	27.7733	-1.38278	0.580806	-2.38079	0.0172756	0.0863029	28.253	55.5032	34.2642	12.4494	29.4906	6.67968
Smp_020920	Putative dnaj homolog subfamily B member 4	60.8477	-0.25235	0.430524	-0.586145	0.557778	0.761131	51.5201	71.4456	78.3182	68.0829	58.9811	36.7382
Smp_021040	Protein FAM32A-like	289.034	-0.437902	0.351808	-1.24472	0.213236	0.442938	257.047	364.904	375.818	240.819	191.689	303.926
Smp_021060		0	NA	NA	NA	NA	NA	0	0	0	0	0	0
Smp_021070	Putative gtp-binding protein-animal	24.7286	0.322556	0.552477	0.583835	0.559331	0.761565	19.9433	23.6184	26.1061	43.573	18.4316	16.6992
Smp_021080	39S ribosomal protein L15, mitochondrial	39.0107	0.735112	0.507316	1.44902	0.147332	0.352465	27.699	24.7993	35.8958	55.2444	73.7264	16.6992
Smp_021100	SAM domain-containing protein	61.3381	-0.254013	0.457007	-0.555818	0.578336	0.777462	93.6226	69.6742	36.9836	56.0225	51.6085	60.1171
Smp_021130	YTH domain-containing protein	62.9414	0.432621	0.404558	1.06937	0.284905	0.52379	56.506	47.2368	55.4754	62.2472	62.6675	93.5155
Smp_021140	40S ribosomal protein S7	1089.63	0.193478	0.376225	0.514261	0.60707	0.797788	715.742	901.632	1430.39	1018.91	1559.31	911.777
Smp_021160	RING-type E3 ubiquitin transferase	25.5712	-1.01529	0.561003	-1.80977	0.0703312	0.21985	26.0371	38.3799	41.3346	22.5646	18.4316	6.67968
Smp_021170	VPS13C protein, putative	139.615	-0.527459	0.423512	-1.24544	0.21297	0.442685	189.461	207.842	96.2661	102.708	81.0991	160.312
Smp_021220	Ig-like domain-containing protein	159.582	0.933363	0.417542	2.23538	0.0253927	0.1134	154.56	54.3223	119.653	200.358	224.866	203.73
Smp_021280	Protein ARV	0	NA	NA	NA	NA	NA	0	0	0	0	0	0
Smp_021290	Putative hiv-1 rev binding protein, hrbl	45.0037	-0.178589	0.442564	-0.403534	0.686555	0.84875	49.3042	47.2368	48.9488	48.6306	25.8042	50.0976
Smp_021300	Ubiquitin carboxyl-terminal hydrolase	32.6468	0.770623	0.548457	1.40507	0.159999	0.37192	28.253	15.3519	25.5622	18.6742	47.9222	60.1171
Smp_021330	Putative abc1 family	21.4799	0.181162	0.53447	0.338956	0.734643	0.873814	19.9433	20.6661	20.1234	23.3427	14.7453	30.0586
Smp_021340	Mxi neural development protein; Putative max binding protein, mnt	521.5	0.963808	0.418292	2.30415	0.021214	0.0990467	287.516	324.162	447.066	508.482	412.868	1148.91
Smp_021370	Beta-1,4-galactosyltransferase	29.2113	0.557011	0.521319	1.06846	0.285311	0.524157	20.4973	23.0279	26.1061	29.9565	58.9811	16.6992
Smp_021390	Subfamily M23B non-peptidase homologue (M23 family)	52.4596	-1.36143	0.518856	-2.6239	0.00869286	0.0521377	69.2475	119.273	41.8785	38.5155	25.8042	20.039
Smp_021460	Glutamine synthetase bacteria, putative	27.2238	0.64586	0.631769	1.0223	0.306637	0.549651	33.2388	12.3996	21.755	61.8582	7.37264	26.7187
Smp_021540	Branchpoint-bridging protein	63.0706	-1.25971	0.431405	-2.92003	0.00350002	0.027068	80.8811	103.33	85.9324	44.3511	40.5495	23.3789	yes
Smp_021550	Putative dna repair protein xp-C / rad4	9.35732	-0.45821	0.781102	-0.586619	0.557459	0.761101	11.6336	12.9901	10.8775	13.6166	3.68632	3.33984
Smp_021590	Putative rac gtpase activating protein	2.65756	-0.196142	1.34634	-0.145685	0.88417	NA	2.21592	3.54276	4.35101	5.83567	0	0
Smp_021600	Trimeric intracellular cation channel type B	17.3358	0.826838	0.574289	1.43976	0.149936	0.356047	14.4035	11.8092	10.3336	18.2851	25.8042	23.3789
Smp_021730	SJCHGC06267 protein	607.203	0.0199506	0.3603	0.0553722	0.955842	0.982346	737.347	701.466	368.748	558.28	656.165	621.21
Smp_021750	RNA methyltransferase	19.2529	-0.466855	0.631765	-0.73897	0.459925	0.682127	22.7132	18.8947	29.3693	26.4551	14.7453	3.33984
Smp_021760	60S ribosome subunit biogenesis protein NIP7 homolog	265.635	0.341594	0.351191	0.972673	0.330716	0.573635	235.442	278.106	188.181	278.945	376.005	237.129
Smp_021790	RYDR_ITPR domain-containing protein	53.5777	-0.625393	0.462132	-1.35328	0.175967	0.393836	80.3271	51.37	59.2825	30.7346	66.3538	33.3984
Smp_021800	Prefoldin subunit 3	15.5226	-1.16001	0.692119	-1.67603	0.0937328	0.267433	26.591	28.3421	13.053	14.7837	3.68632	6.67968
Smp_021830	phosphatidylserine decarboxylase	18.3203	-0.160993	0.562837	-0.286038	0.774849	0.893119	17.7274	21.2565	19.0357	17.118	14.7453	20.039
Smp_021910	2-methoxy-6-polyprenyl-1,4-benzoquinol methylase, mitochondrial	31.282	0.944175	0.514696	1.83443	0.0665899	0.212659	22.1592	17.1233	27.7377	61.4691	25.8042	33.3984
Smp_021920	Paramyosin	600.903	0.923483	0.475999	1.94009	0.0523682	0.18297	596.083	486.539	161.531	680.051	475.535	1205.68
Smp_021960	Importin N-terminal domain-containing protein	57.5291	-0.963252	0.446441	-2.15762	0.0309571	0.129166	85.3129	83.8452	63.6335	50.1868	22.1179	40.0781
Smp_022020	Putative cpg binding protein	45.5885	-0.910199	0.478142	-1.90361	0.0569605	0.192736	70.3555	70.2647	40.7907	38.9045	33.1769	20.039
Smp_022070	Transmembrane protein	3.93308	-0.371339	1.15149	-0.322485	0.747086	0.880118	6.09378	2.36184	3.26326	1.16713	7.37264	3.33984
Smp_022090	ribose-phosphate diphosphokinase	51.4851	0.157389	0.484482	0.324861	0.745286	0.878935	50.4122	36.018	63.0896	77.0309	58.9811	23.3789
Smp_022110	Pak inhibitor skb15, putative	34.943	0.378285	0.522874	0.723472	0.46939	0.689048	22.1592	25.9802	45.6856	55.2444	40.5495	20.039
Smp_022130	Rab-GAP TBC domain-containing protein	39.434	1.02336	0.493755	2.07261	0.0382088	0.148082	27.145	17.7138	31.5448	42.0169	84.7854	33.3984
Smp_022140	Serine/threonine-protein kinase RIO1	48.329	-0.861817	0.477715	-1.80404	0.0712249	0.221782	52.0741	80.3025	59.8264	48.2416	29.4906	20.039
Smp_022170		62.6727	-1.02109	0.460623	-2.21675	0.0266398	0.116893	83.651	117.501	49.4927	37.7374	44.2359	43.4179
Smp_022320	Holocytochrome c-type synthase	27.6317	-0.531949	0.52344	-1.01626	0.309508	0.552211	36.0087	36.018	29.3693	29.9565	11.059	23.3789
Smp_022330	Putative dnaj homolog subfamily B member 2, 6, 8	196.664	0.665425	0.32953	2.01931	0.0434545	0.161736	166.194	144.663	144.671	228.369	232.238	263.847
Smp_022340	Putative pdz and lim domain protein	49.7063	0.402234	0.620327	0.648423	0.516711	0.728103	74.2333	47.8272	6.52651	57.5787	55.2948	56.7773
Smp_022400	Glucose-6-phosphate isomerase	265.374	0.830897	0.332084	2.50207	0.0123469	0.0675091	182.259	194.261	193.62	270.775	353.887	397.441
Smp_022430	Mitochondrial pyruvate carrier	101.785	1.94264	0.447382	4.34223	1.41044e-05	0.000363594	27.145	33.0657	66.8968	203.471	173.257	106.875		yes
Smp_022450	Conserved plasma membrane protein	5.1111	2.07295	1.02056	2.0312	0.042235	0.15844	4.43184	0.590459	1.08775	10.5042	7.37264	6.67968
Smp_022470	Putative excision repair cross-complementing 1 ercc1	25.8338	-0.141039	0.520957	-0.270731	0.786598	0.900673	20.4973	27.7516	33.7203	26.8441	29.4906	16.6992
Smp_022500	Single-stranded DNA-binding protein	33.6124	0.424281	0.528887	0.802215	0.422429	0.654326	27.145	23.6184	38.0713	55.2444	44.2359	13.3594
Smp_022540	Phosphatidylinositol-4,5-bisphosphate 4-phosphatase	27.3214	0.164252	0.548824	0.299279	0.764727	0.888459	17.7274	19.4852	38.6152	22.5646	22.1179	43.4179
Smp_022570	SAGA-associated factor 11	24.0691	-0.053353	0.52024	-0.102555	0.918316	0.961856	19.9433	23.6184	30.4571	24.8989	22.1179	23.3789
Smp_022640	60S ribosomal protein L13	478.344	-0.190504	0.396658	-0.480271	0.631035	0.812976	404.405	458.197	672.231	590.959	243.297	500.976
Smp_022660	Putative wd-repeat protein	45.4291	-0.277679	0.485218	-0.572276	0.567135	0.76841	43.2104	49.5986	62.0019	62.2472	22.1179	33.3984
Smp_022700	Very-long-chain (3R)-3-hydroxyacyl-CoA dehydratase	19.3958	0.272938	0.575664	0.474127	0.63541	0.816356	18.8353	21.2565	15.2285	29.9565	11.059	20.039
Smp_022740	Putative tumor necrosis factor induced protein	4.92231	0.879127	0.981844	0.895383	0.370582	0.611153	4.43184	3.54276	2.71938	7.7809	11.059	0
Smp_022810	Putative rab-2,4,14	35.8014	0.333476	0.487629	0.683874	0.494055	0.709206	25.4831	25.9802	41.8785	31.5126	33.1769	56.7773
Smp_022850	28S ribosomal protein S31, mitochondrial	89.0729	-0.102233	0.381572	-0.267925	0.788757	0.901133	108.58	83.8452	87.0202	100.763	77.4127	76.8163
Smp_022870	CRC domain-containing protein	0.182976	0.0296588	4.01136	0.00739371	0.994101	NA	0.55398	0	0.543876	0	0	0
Smp_022890	Rho-GAP domain-containing protein	12.0546	0.213647	0.691117	0.309133	0.75722	0.885221	16.0654	12.3996	5.43876	14.0056	11.059	13.3594
Smp_022960	Putative aldehyde dehydrogenase	13.8992	0.744336	0.654189	1.1378	0.255204	0.491474	6.09378	9.44735	14.6847	14.0056	25.8042	13.3594
Smp_022990	Voltage-dependent anion-selective channel protein 1	43.0367	0.831147	0.533643	1.5575	0.119353	0.307974	16.0654	23.6184	54.3876	68.0829	62.6675	33.3984
Smp_023010		117.829	1.39921	0.375719	3.72409	0.000196021	0.00314063	81.4351	49.5986	62.5457	154.84	154.825	203.73		yes
Smp_023150	Serine/threonine-protein phosphatase	44.389	0.49634	0.481832	1.03011	0.302959	0.545839	26.591	27.7516	56.5631	56.0225	62.6675	36.7382
Smp_023160	V-type proton ATPase subunit F	3.15978	-0.0586192	1.20169	-0.0487808	0.961094	0.984649	1.66194	3.54276	4.35101	2.72331	0	6.67968
Smp_023170	RAB3GAP2_C domain-containing protein	29.3589	-0.206025	0.546369	-0.377081	0.706113	0.858413	20.4973	24.7993	51.1243	34.236	22.1179	23.3789
Smp_023230	Protein YIF1	26.3576	0.736677	0.517383	1.42385	0.154489	0.36281	19.9433	17.1233	20.6673	24.5098	25.8042	50.0976
Smp_023250	Kin17_mid domain-containing protein	125.83	-1.27023	0.436186	-2.91212	0.00358981	0.0275767	122.984	210.794	202.866	89.0913	95.8443	33.3984	yes
Smp_023270	RNA-binding region-containing protein 3	22.2867	-0.726569	0.562216	-1.29233	0.196243	0.421914	24.3751	27.7516	34.2642	22.5646	14.7453	10.0195
Smp_023360	histidine--tRNA ligase	340.163	0.152996	0.387138	0.395196	0.692698	0.851574	212.728	265.116	487.857	345.472	409.182	320.625
Smp_023470	Kynureninase	2.80983	-1.5613	1.31381	-1.18838	0.234685	NA	3.32388	4.13322	4.89488	1.16713	0	3.33984
Smp_023550	Putative beta-catenin	59.4214	0.0641422	0.424857	0.150974	0.879996	0.944791	56.506	51.37	67.4406	64.1924	36.8632	80.1562
Smp_023620	Putative 4 G protein	50.0751	-0.803321	0.495161	-1.62234	0.10473	0.286999	81.989	73.8074	32.6326	28.4003	36.8632	46.7578
Smp_023660	Putative u3 small nucleolar ribonucleoprotein protein MPP10	20.4066	0.343281	0.564317	0.608312	0.54298	0.749346	16.6194	14.171	24.4744	28.0112	25.8042	13.3594
Smp_023700	AD domain-containing protein	112.061	0.595959	0.424069	1.40533	0.159922	0.37192	57.0599	69.6742	140.32	127.607	147.453	130.254
Smp_023710	Putative g-protein coupled receptor	11.0899	0.181332	0.769415	0.235675	0.813685	0.914237	12.7415	14.7615	2.71938	8.55899	11.059	16.6992
Smp_023840		33.6954	2.33417	1.21112	1.92729	0.0539437	0.18645	6.64776	0.590459	26.1061	45.1292	36.8632	86.8359
Smp_023930		18.6987	0.410261	0.609607	0.672993	0.500952	0.716167	11.6336	10.0378	27.1938	24.5098	22.1179	16.6992
Smp_023940	GRIP domain-containing protein	62.894	-1.76504	0.52277	-3.37632	0.000734637	0.00855092	72.0174	158.243	57.6509	20.2303	25.8042	43.4179	yes
Smp_024000	Putative vacuolar protein sorting (Vps33)	13.5568	0.277781	0.664409	0.418087	0.675883	0.844125	10.5256	9.44735	14.6847	8.55899	14.7453	23.3789
Smp_024010	glutathione transferase	3.55803	1.13995	1.14358	0.996827	0.318849	0.56239	2.21592	1.18092	3.26326	4.66854	0	10.0195
Smp_024030	39S ribosomal protein L49, mitochondrial	39.2208	-0.675821	0.465028	-1.45329	0.146143	0.35066	45.4264	59.0459	41.8785	33.4579	22.1179	33.3984
Smp_024110	Cytochrome b-c1 complex subunit 7	468.756	1.19995	0.354577	3.38418	0.000713911	0.00838247	316.323	261.574	272.482	515.874	925.267	521.015		yes
Smp_024120	Cytochrome b-c1 complex subunit 7	675.552	1.267	0.328586	3.8559	0.000115303	0.00203373	363.965	379.075	444.347	778.09	1212.8	875.038		yes
Smp_024140	Polyadenylate-binding protein	660.157	0.406828	0.397386	1.02376	0.305948	0.549093	457.588	557.394	686.372	606.132	464.476	1188.98
Smp_024150	Putative ubx domain-containing	206.872	0.442074	0.3724	1.18709	0.23519	0.467764	193.893	190.128	141.408	231.093	324.396	160.312
Smp_024180	Putative placenta-specificprotein 8 protein (C15 protein)	0.446321	-0.491188	2.77759	-0.176839	0.859635	NA	1.10796	1.18092	0	0.389045	0	0
Smp_024240	Rcc1-related guanine nucleotide exchange factor	20.1468	-0.556816	0.641828	-0.867546	0.385643	0.624625	16.6194	13.5806	42.4223	17.507	7.37264	23.3789
Smp_024360	Mitochondrial import inner membrane translocase subunit TIM50	21.2	-0.222425	0.674244	-0.329888	0.741485	0.877799	10.5256	14.171	45.6856	26.066	7.37264	23.3789
Smp_024370	Vps54 domain-containing protein	98.0656	0.943926	0.448308	2.10553	0.0352453	0.140684	50.4122	48.4177	100.617	95.7051	99.5307	193.711
Smp_024380	Putative arginine N-methyltransferase 2	23.6694	-0.14819	0.554978	-0.267019	0.789454	0.901506	16.6194	23.6184	34.8081	24.1208	29.4906	13.3594
Smp_024390	Signal peptidase complex subunit 2	176.641	0.832467	0.363191	2.29209	0.0219003	0.10153	129.631	111.597	140.32	240.819	283.847	153.633
Smp_024490	Metal dependent hydrolase-related	26.8452	-1.0494	0.647421	-1.6209	0.10504	0.287384	14.9575	30.1134	62.0019	13.2275	7.37264	33.3984
Smp_024500	ApaG domain-containing protein	33.2362	-0.247814	0.498765	-0.496856	0.61929	0.805552	36.0087	47.2368	27.7377	38.9045	29.4906	20.039
Smp_024520	Rab GDP dissociation inhibitor	119.476	-0.149729	0.412458	-0.363016	0.716593	0.862477	101.378	129.311	141.952	74.6966	95.8443	173.672
Smp_024580	Mannosyl-oligosaccharide glucosidase	50.1042	-0.184305	0.434139	-0.424529	0.67118	0.841941	58.7219	42.5131	60.9141	54.8553	36.8632	46.7578
Smp_024590	Putative signal recognition particle 19 kD protein (Fragment)	365.872	0.451348	0.340973	1.32371	0.185601	0.407531	276.99	307.629	338.291	306.178	471.849	494.296
Smp_024660	Putative cell adhesion molecule	8.31651	-2.95497	1.04322	-2.83256	0.00461769	0.0330546	12.7415	24.7993	9.24589	3.11236	0	0	yes
Smp_024800	Putative n6-DNA-methyltransferase	4.75651	-0.021134	1.03473	-0.0204246	0.983705	0.994087	3.87786	2.36184	8.70202	6.22472	7.37264	0
Smp_024820	Tetraspanin	83.2671	3.04463	0.428672	7.10248	1.22537e-12	3.99007e-10	24.9291	18.3042	10.8775	150.171	121.649	173.672		yes
Smp_024850	60S ribosomal protein L17	576.159	-0.00889911	0.408103	-0.0218061	0.982603	0.993615	442.63	670.171	623.282	698.336	752.009	270.527
Smp_024860	Basic helix-loop-helix transcription factor,hes-related	2.14916	2.47932	1.55949	1.58983	0.111874	NA	1.66194	0	0.543876	7.00281	3.68632	0
Smp_024870	Rab GTPase domain-containing protein	24.4073	-1.31843	0.594521	-2.21764	0.0265796	0.116883	46.5343	40.7417	17.404	14.0056	11.059	16.6992
Smp_024880	Eukaryotic translation initiation factor 4C	255.11	0.384491	0.340627	1.12878	0.258993	0.495617	181.705	226.146	253.446	240.819	291.219	337.324
Smp_024900	Putative retinoblastoma-like protein	35.8768	0.53706	0.51734	1.03812	0.299215	0.541049	34.3468	27.7516	28.2816	59.9129	51.6085	13.3594
Smp_024930	Enoyl hydratase	16.839	0.839141	0.638619	1.31399	0.188848	0.412186	9.97164	5.90459	20.1234	20.2303	14.7453	30.0586
Smp_024970	Ccr4 not-related	40.2598	-0.855458	0.466084	-1.83542	0.066444	0.212567	39.8866	57.865	56.0192	24.8989	29.4906	33.3984
Smp_025010	Casein kinase II subunit beta	159.771	0.408468	0.353419	1.15576	0.247778	0.48227	114.12	132.263	163.163	155.618	206.434	187.031
Smp_025020	DUF5641 domain-containing protein	61.9654	0.336339	0.432839	0.777054	0.437127	0.667039	49.3042	55.5032	62.0019	87.1461	81.0991	36.7382
Smp_025030	Glutamate-cysteine ligase	51.3048	-0.921916	0.479386	-1.92312	0.0544652	0.187375	38.7786	87.388	77.2304	40.8497	36.8632	26.7187
Smp_025100	U5 snrnp-specific protein-related	40.9905	1.27726	0.486869	2.62341	0.00870549	0.0521746	16.6194	18.8947	37.5274	71.1952	51.6085	50.0976
Smp_025130	Pre-mRNA-splicing factor RBM22	22.144	0.128795	0.552654	0.233048	0.815724	0.915172	15.5114	17.1233	31.0009	23.7317	22.1179	23.3789
Smp_025150	Sugar nucleotide epimerase related	96.9074	-0.0153442	0.378635	-0.0405251	0.967675	0.986439	90.8527	100.969	104.424	120.604	81.0991	83.496
Smp_025160	palmitoyl-protein hydrolase	97.0387	0.565462	0.37284	1.51663	0.129359	0.324588	72.0174	70.8551	90.8273	105.042	103.217	140.273
Smp_025260	proline--tRNA ligase	8.83813	-0.837171	0.914998	-0.914943	0.360221	0.602216	5.5398	8.85689	22.8428	12.4494	0	3.33984
Smp_025340	Mediator of RNA polymerase II transcription subunit 10	23.6928	0.372745	0.529106	0.704481	0.481133	0.700483	26.0371	17.7138	17.9479	25.2879	18.4316	36.7382
Smp_025360	F-box domain-containing protein	35.7867	0.585519	0.466409	1.25538	0.209342	0.438181	26.0371	25.3898	33.1764	37.7374	58.9811	33.3984
Smp_025370	Putative lipopolysaccharide-induced transcription factor regulating tumor necrosis factor alpha	6.21739	3.68162	1.07686	3.41885	0.000628858	0.00759445	1.10796	1.77138	0	16.3399	14.7453	3.33984		yes
Smp_025380		24.422	1.53726	0.556499	2.76238	0.00573825	0.0388165	11.0796	14.7615	11.9653	40.0716	55.2948	13.3594		yes
Smp_025510	vesicle-fusing ATPase	212.24	-0.0261466	0.34269	-0.0762981	0.939182	0.972305	192.231	243.86	206.673	216.698	246.983	166.992
Smp_025550	Protein arginine N-methyltransferase	22.9421	0.434454	0.592165	0.73367	0.46315	0.685142	11.0796	14.7615	33.7203	31.9017	29.4906	16.6992
Smp_025560	Zinc finger protein 207	48.9068	-0.87832	0.459238	-1.91256	0.0558047	0.190266	65.9236	80.3025	46.7733	41.2388	25.8042	33.3984
Smp_025570	diphthine methyl ester synthase	66.6325	-0.642763	0.428282	-1.5008	0.133408	0.330868	74.2333	73.8074	96.2661	52.5211	29.4906	73.4765
Smp_025620	Putative DNA double-strand break repair rad50 ATPase	182.776	-1.60722	0.420657	-3.82075	0.000133049	0.002272	297.487	374.942	150.11	75.0857	92.158	106.875	yes
Smp_025670	C2H2-type domain-containing protein	32.5306	-1.03457	0.51082	-2.02532	0.0428349	0.159945	38.2246	55.5032	34.8081	17.118	29.4906	20.039
Smp_025680	CSN8_PSD8_EIF3K domain-containing protein	30.5474	0.762286	0.52146	1.46183	0.143787	0.34646	14.4035	19.4852	33.7203	37.3483	51.6085	26.7187
Smp_025700	Putative rab9p40	1.22881	-0.343542	1.81893	-0.18887	0.850194	NA	2.7699	1.18092	1.08775	2.33427	0	0
Smp_025740	Putative rho GTPase	28.6069	0.911188	0.559811	1.62767	0.103595	0.284567	17.7274	15.9424	23.9305	21.7865	22.1179	70.1367
Smp_025750	DUF4801 domain-containing protein	50.0065	0.308269	0.435901	0.7072	0.479442	0.69878	33.7928	40.7417	58.7386	51.3539	55.2948	60.1171
Smp_025830	ADP-ribosyl cyclase/cyclic ADP-ribose hydrolase	0.928728	1.7801	2.28189	0.780097	0.435334	NA	1.10796	0	0	0.77809	3.68632	0
Smp_025860		148.514	-0.172929	0.483926	-0.357346	0.720833	0.865099	226.024	193.08	54.3876	154.062	103.217	160.312
Smp_025890	Putative tbc1 domain family member	1.95181	-1.05382	1.64059	-0.642344	0.52065	NA	0.55398	6.49505	0.543876	0.77809	0	3.33984
Smp_026030	DNA repair and recombination protein rad54-related	7.62714	-0.428527	0.842109	-0.508873	0.610841	0.799625	6.09378	5.90459	15.2285	8.16994	3.68632	6.67968
Smp_026090	Ras-related GTP binding rag C,d/gtr2	33.442	-0.609662	0.51224	-1.19019	0.233972	0.466651	37.1167	56.0936	26.1061	21.7865	29.4906	30.0586
Smp_026160	Putative growth hormone inducible transmembrane protein	102.158	0.560796	0.601642	0.932109	0.35128	0.593397	32.6848	27.7516	188.725	161.065	95.8443	106.875
Smp_026190	U3 small nucleolar RNA-associated protein 11	89.3418	-0.231697	0.400413	-0.578643	0.56283	0.764669	91.9607	114.549	84.3008	86.757	51.6085	106.875
Smp_026200	DUF4806 domain-containing protein	0.09233	0.895215	4.05158	0.220955	0.825128	NA	0.55398	0	0	0	0	0
Smp_026230	Secretory peptide	74.0143	2.46722	0.418288	5.89838	3.67083e-09	3.8848e-07	31.0229	20.0756	16.3163	107.376	129.021	140.273		yes
Smp_026250	Peptide alpha-n-acetyltransferase-related	87.4704	-0.181261	0.388157	-0.466979	0.640515	0.819024	77.5572	104.511	100.073	98.8174	73.7264	70.1367
Smp_026260	RING-type E3 ubiquitin transferase	161.412	0.972376	0.345632	2.81333	0.00490319	0.0344605	108.58	108.054	107.687	170.402	243.297	230.449
Smp_026270	Putative early growth response protein	47.6259	1.1882	0.577244	2.0584	0.0395518	0.152208	15.5114	12.9901	58.1947	57.9677	44.2359	96.8554
Smp_026280	GIT2	10.2229	0.120002	0.774473	0.154946	0.876864	0.943999	6.09378	10.6283	15.2285	18.6742	7.37264	3.33984
Smp_026300	rRNA biogenesis protein RRP36	341.944	-0.95704	0.36974	-2.58841	0.00964199	0.0563185	401.082	595.774	356.239	214.364	176.943	307.265
Smp_026320	Med25_VWA domain-containing protein	42.5674	-0.583113	0.460232	-1.267	0.205157	0.432636	50.4122	56.6841	48.9488	40.8497	18.4316	40.0781
Smp_026340		80.5339	-0.197668	0.394203	-0.501438	0.616063	0.803078	68.1395	102.74	89.1957	83.6447	62.6675	76.8163
Smp_026390	Putative arsenite inducuble rna associated protein aip-1	33.6943	0.519466	0.469049	1.10749	0.268083	0.506908	26.591	22.4375	34.2642	41.2388	44.2359	33.3984
Smp_026400	Thyrotroph embryonic factor related	2.21558	-0.0978768	1.40397	-0.0697141	0.944421	NA	1.10796	1.77138	4.35101	2.72331	0	3.33984
Smp_026420	Putative calcineurin B subunit	86.4495	1.15662	0.410002	2.82101	0.00478723	0.0339839	50.4122	36.018	72.8794	101.152	117.962	140.273		yes
Smp_026510	Protein kinase	26.3053	0.151867	0.577231	0.263096	0.792477	0.903329	29.3609	25.3898	16.8602	14.0056	22.1179	50.0976
Smp_026540	Putative clathrin coat associated protein ap-50	15.9651	-0.0051096	0.610472	-0.00836992	0.993322	0.996475	14.9575	14.171	19.5795	18.2851	22.1179	6.67968
Smp_026560		747.287	0.601844	0.330294	1.82215	0.0684328	0.215592	698.569	606.992	472.628	757.082	1080.09	868.359
Smp_026630	26S proteasome non-ATPase regulatory subunit 7 (M67 family)	130.745	-0.0653326	0.471569	-0.138543	0.889811	0.94849	96.9465	167.69	134.881	99.2065	55.2948	230.449
Smp_026700	tRNA-dihydrouridine synthase, putative	14.2836	0.137563	0.655112	0.209984	0.83368	0.923639	18.2813	15.3519	9.24589	21.3975	14.7453	6.67968
Smp_026770	Putative small nuclear ribonucleoprotein-associated protein	103.947	-0.741913	0.439775	-1.68703	0.0915978	0.26368	129.077	170.643	92.4589	84.4228	36.8632	110.215
Smp_026790	HTH_48 domain-containing protein	0.533599	-0.796425	2.60131	-0.306163	0.759481	NA	0	1.18092	1.63163	0.389045	0	0
Smp_026820	Centrosomal protein of 135 kDa (Cep135 protein) (Centrosomal protein 4), putative	96.1613	-0.52238	0.483735	-1.07989	0.280192	0.518542	154.006	142.891	46.7733	103.486	66.3538	63.457
Smp_026830		60.8371	1.02197	0.468785	2.18004	0.0292545	0.125023	32.1308	24.7993	61.458	57.9677	88.4717	100.195
Smp_026880		0	NA	NA	NA	NA	NA	0	0	0	0	0	0
Smp_026910	Lipase maturation factor	75.5047	0.0191683	0.442089	0.0433585	0.965416	0.98586	78.6652	78.5311	67.4406	77.0309	117.962	33.3984
Smp_026920	GTP cyclohydrolase 1	7.226	0.0765714	0.818223	0.0935826	0.925441	0.965286	9.41766	7.08551	5.98264	10.5042	3.68632	6.67968
Smp_026930	Alpha-1,3-mannosyl-glycoprotein 2-beta-N-acetylglucosaminyltransferase	28.6174	-0.463203	0.540966	-0.856252	0.391859	0.628261	19.9433	31.8848	45.6856	18.6742	22.1179	33.3984
Smp_027000	Family S9 unassigned peptidase (S09 family)	33.6461	0.642914	0.538704	1.19345	0.232695	0.465497	16.0654	19.4852	41.3346	28.0112	36.8632	60.1171
Smp_027010	Putative clathrin coat adaptor ap3 medium chain	36.1013	0.439793	0.481586	0.913218	0.361128	0.602604	24.9291	30.1134	39.703	55.6334	29.4906	36.7382
Smp_027040	Receptor expression-enhancing protein	19.9776	-1.0866	0.604384	-1.79787	0.0721974	0.22377	33.7928	30.7039	20.1234	17.507	11.059	6.67968
Smp_027080	Golgi membrane protein sb140 (Yip1b), putative	48.4769	0.916654	0.512132	1.78988	0.0734732	0.225638	22.7132	20.0756	59.2825	79.3652	62.6675	46.7578
Smp_027210	Flavoprotein domain-containing protein	1.68056	-0.647797	1.57407	-0.411542	0.680675	NA	2.21592	1.77138	1.63163	0.77809	3.68632	0
Smp_027220	DUF775 domain-containing protein	43.6813	0.439904	0.511438	0.860131	0.389717	0.626926	27.145	29.523	57.107	69.6391	55.2948	23.3789
Smp_027240	28S ribosomal protein S18c, mitochondrial	45.3105	0.00799866	0.434735	0.018399	0.985321	0.99447	46.5343	45.4654	42.4223	40.4607	36.8632	60.1171
Smp_027250	Small acidic protein	23.2967	0.981679	0.527305	1.86169	0.0626466	0.205251	16.0654	17.7138	11.9653	24.1208	33.1769	36.7382
Smp_027300	Histone-lysine N-methyltransferase	15.0302	0.562763	0.605564	0.929321	0.352723	0.594749	9.97164	11.2187	15.2285	18.2851	22.1179	13.3594
Smp_027340	Putative insulin-inducedprotein	55.2691	0.966599	0.414484	2.33205	0.0196979	0.0942784	34.9007	33.0657	45.6856	84.8118	66.3538	66.7968
Smp_027370	Putative nedd8-conjugating enzyme nce2	27.2979	1.1304	0.540527	2.09129	0.0365017	0.143632	18.8353	8.85689	22.2989	28.7893	51.6085	33.3984
Smp_027390	Exocyst complex component Sec8	31.3735	0.227032	0.480654	0.472339	0.636685	0.817375	26.591	25.3898	33.1764	28.7893	44.2359	30.0586
Smp_027400	Tyrosine-protein kinase	42.5684	0.223233	0.462493	0.482674	0.629327	0.812018	36.5627	36.018	44.054	42.0169	70.0401	26.7187
Smp_027430	Putative ef hand domain family, member A2	13.0551	-0.255321	0.701586	-0.363919	0.715919	0.862138	19.9433	15.3519	5.98264	8.94803	14.7453	13.3594
Smp_027450	Tubulin_3 domain-containing protein	32.4759	-0.775822	0.489805	-1.58394	0.113207	0.298925	40.9945	35.4276	44.5978	20.6194	33.1769	20.039
Smp_027480	NADH dehydrogenase [ubiquinone] 1 alpha subcomplex subunit 8	92.4221	1.55617	0.467432	3.32919	0.000870998	0.00962221	44.8724	28.3421	68.5284	172.736	173.257	66.7968		yes
Smp_027500	Putative placental protein 25 (PP25)	12.2621	-0.387279	0.690313	-0.561019	0.574785	0.774287	16.6194	17.7138	7.61426	10.8933	7.37264	13.3594
Smp_027550	Putative RNA-binding protein	62.6146	-0.208658	0.444063	-0.469883	0.638439	0.818179	77.0032	67.3124	58.1947	65.3596	81.0991	26.7187
Smp_027580		0	NA	NA	NA	NA	NA	0	0	0	0	0	0
Smp_027610	Ribosomal protein S3	1059.87	-0.257647	0.315991	-0.815361	0.414866	0.648671	1232.05	1308.46	921.326	917.757	914.208	1065.41
Smp_027850	Protein SPT2 homolog	64.7557	-1.93126	0.457963	-4.21706	2.47509e-05	0.000582081	98.0545	130.492	80.4937	28.0112	14.7453	36.7382	yes
Smp_027870	Transport and Golgi organization protein 1	101.225	-0.152812	0.381792	-0.400248	0.688974	0.850302	88.0828	128.13	101.161	80.9214	92.158	116.894
Smp_027880	Prefoldin subunit 6	176.359	-1.36734	0.372829	-3.66748	0.000244956	0.00366886	218.268	324.753	223.533	113.99	77.4127	100.195	yes
Smp_027910	Synembryn, putative	130.618	-1.16936	0.377304	-3.09926	0.00194007	0.0178331	153.452	230.279	158.268	77.809	73.7264	90.1757	yes
Smp_027920	Tubulin alpha chain	161.518	0.0418561	0.498562	0.0839536	0.933093	0.969121	112.458	129.311	239.305	238.874	199.061	50.0976
Smp_027940	Amine GPCR, putative	0.614387	3.14737	3.01405	1.04423	0.296378	NA	0	0	0	0	3.68632	0
Smp_027970	ATP-dependent RNA helicase, putative	24.2842	-2.14043	0.659036	-3.24781	0.00116296	0.0118401	27.699	69.6742	23.3867	10.8933	7.37264	6.67968	yes
Smp_027990	Neural gene activation protein	8.96112	-1.96503	0.875251	-2.24511	0.0247613	0.111136	16.6194	15.9424	8.15814	2.33427	7.37264	3.33984
Smp_028030	Putative slit-robo rho gtpase activating protein	95.7386	-0.246976	0.407717	-0.605753	0.544678	0.750402	111.35	104.511	90.2834	54.8553	103.217	110.215
Smp_028050	Pecanex-like protein	4.15785	-2.28409	1.18771	-1.9231	0.0544672	0.187375	7.75572	4.72368	7.61426	1.16713	3.68632	0
Smp_028060	SURF6 domain-containing protein	129.298	-1.35725	0.400159	-3.39178	0.000694396	0.00824967	154.56	249.174	159.356	90.2584	58.9811	63.457	yes
Smp_028070	Bicaudal D-like protein	69.7372	-1.65168	0.461888	-3.57592	0.000348999	0.00478194	91.4067	154.11	71.7916	33.8469	40.5495	26.7187	yes
Smp_028080	Serine palmitoyltransferase 1	109.569	-0.974954	0.422957	-2.30509	0.0211614	0.0989543	170.626	182.452	83.7569	79.3652	81.0991	60.1171
Smp_028100	Putative ubiquitin-conjugating enzyme E2 G	235.219	0.312558	0.341445	0.915399	0.359982	0.601942	196.663	241.498	190.9	247.822	213.807	320.625
Smp_028120	Dynamin-like 120 kDa protein, mitochondrial	64.1105	0.299357	0.432832	0.691625	0.489173	0.706632	48.7502	61.4078	58.1947	46.2964	103.217	66.7968
Smp_028130	Protein FAM78A	0.647286	2.14317	2.79335	0.76724	0.442939	NA	0	0	0.543876	0	0	3.33984
Smp_028140	Putative proline-serine-threonine phosphatase interacting protein	62.4967	-0.313727	0.418377	-0.749865	0.453336	0.678548	65.3696	73.8074	71.2478	64.5815	33.1769	66.7968
Smp_028170	UBZ1-type domain-containing protein	185.573	0.937776	0.400354	2.34237	0.019162	0.0926756	102.486	86.7975	193.62	275.444	258.042	197.051
Smp_028190	S-methyl-5'-thioadenosine phosphorylase	48.9183	-0.368683	0.451733	-0.816152	0.414413	0.648468	42.1025	67.3124	56.5631	45.5183	55.2948	26.7187
Smp_028200	Troponin I (TnI), putative	38.8146	-0.56791	0.499356	-1.13728	0.255419	0.491586	34.9007	51.9604	50.0366	24.1208	18.4316	53.4375
Smp_028210	Calcyphosine/tpp, putative	62.7279	1.05778	0.478505	2.2106	0.0270638	0.117978	57.0599	46.0558	17.9479	71.5843	106.903	76.8163
Smp_028330	Coiled-coil domain-containing protein 25	98.8238	-1.11833	0.443849	-2.51962	0.0117483	0.0653389	136.279	178.319	93.5467	68.4719	29.4906	86.8359
Smp_028340	Ribosome production factor 2 homolog	39.7935	-0.192383	0.524149	-0.36704	0.713589	0.861384	42.6565	51.9604	38.6152	63.0253	25.8042	16.6992
Smp_028360	Tubulin epsilon chain, putative	53.3476	1.26	0.438002	2.8767	0.00401856	0.0299271	26.0371	28.9325	36.9836	52.132	95.8443	80.1562		yes
Smp_028410		267.332	1.0293	0.351948	2.92457	0.00344928	0.0267838	181.705	137.577	206.673	323.685	457.104	297.246		yes
Smp_028430	Anaphase-promoting complex subunit 11	26.8959	0.387437	0.51017	0.759428	0.447597	0.674288	29.3609	20.0756	21.755	35.014	18.4316	36.7382
Smp_028440	Adenosylhomocysteinase	74.6095	0.471883	0.476322	0.99068	0.321842	0.565534	70.9094	56.0936	62.0019	106.598	125.335	26.7187
Smp_028490	1-acyl-sn-glycerol-3-phosphate acyltransferase epsilon	7.77587	0.585383	0.893348	0.655268	0.512295	0.724966	13.2955	1.77138	4.35101	12.8385	11.059	3.33984
Smp_028500	Caspase-3	59.3282	1.42512	0.477823	2.98254	0.00285869	0.0234139	26.591	20.0756	51.6682	115.157	58.9811	83.496		yes
Smp_028650	Rho-GAP domain-containing protein	20.708	-0.291993	0.569728	-0.512513	0.608292	0.798508	29.9149	20.0756	21.2112	25.2879	11.059	16.6992
Smp_028670	Putative carbonic anhydrase II (Carbonate dehydratase II)	47.2091	1.7982	0.461955	3.89259	9.91811e-05	0.0017886	26.591	24.2088	12.5091	74.6966	88.4717	56.7773		yes
Smp_028690	Transporter	8.50799	1.09739	0.773118	1.41943	0.155772	0.364845	5.5398	5.31413	4.35101	7.39185	18.4316	10.0195
Smp_028730	Mannose-1-phosphate guanyltransferase	81.8199	-1.03505	0.450527	-2.29741	0.0215953	0.100341	74.2333	142.891	107.144	33.8469	62.6675	70.1367
Smp_028800	PDZ domain-containing protein	29.4615	1.50621	0.486122	3.09841	0.00194564	0.0178435	18.2813	15.9424	12.5091	49.4087	40.5495	40.0781		yes
Smp_028850	Transmembrane protein	25.5184	-0.64367	0.558074	-1.15338	0.248756	0.483271	20.4973	38.9703	31.5448	15.5618	33.1769	13.3594
Smp_028860	Nucleic-acid-binding protein from transposon X-element	0.38148	-1.05549	3.16476	-0.333514	0.738747	NA	1.10796	1.18092	0	0	0	0
Smp_028870	Saposin B-type domain-containing protein	5.78486	-0.363562	0.913404	-0.39803	0.690608	0.850683	4.98582	5.90459	9.78977	7.00281	3.68632	3.33984
Smp_028930	Thioredoxin domain containing protein 9-related	25.3593	-0.220569	0.5396	-0.408764	0.682713	0.84722	23.8211	38.9703	20.6673	27.2331	14.7453	26.7187
Smp_028940	Trafficking protein particle complex subunit	26.0713	1.06303	0.548315	1.93872	0.052536	0.183188	9.41766	17.1233	23.3867	31.5126	51.6085	23.3789
Smp_028980	ER membrane protein complex subunit 3	45.3557	1.10137	0.622866	1.76824	0.0770212	0.232896	12.1876	11.2187	62.0019	47.4635	95.8443	43.4179
Smp_028990	Serine/threonine-protein phosphatase	51.4627	0.362023	0.456795	0.792527	0.428053	0.658813	30.4689	40.1512	65.2651	61.8582	44.2359	66.7968
Smp_029040	Protein unc-50 homolog	27.9805	1.33054	0.674936	1.97136	0.0486833	0.174803	8.86368	4.72368	34.2642	44.3511	58.9811	16.6992
Smp_029060	Ubiquinone biosynthesis O-methyltransferase, mitochondrial	52.4318	0.531422	0.418905	1.2686	0.204584	0.432173	41.5485	36.018	49.4927	53.6882	73.7264	60.1171
Smp_029070	RING-type domain-containing protein	31.0974	-0.270109	0.523249	-0.516215	0.605704	0.797068	20.4973	35.4276	47.3172	31.5126	18.4316	33.3984
Smp_029100	Multifunctional methyltransferase subunit TRM112-like protein	43.1634	0.580584	0.524206	1.10755	0.268057	0.506908	26.591	18.3042	60.3702	63.4143	36.8632	53.4375
Smp_029160	Putative ribonuclease p/mrp subunit	16.102	1.02065	0.624526	1.63428	0.1022	0.281892	9.97164	8.85689	13.053	20.6194	7.37264	36.7382
Smp_029210	Putative f-box/leucine rich repeat protein	28.8287	0.777543	0.517455	1.50263	0.132935	0.330203	13.2955	21.2565	29.9132	41.2388	40.5495	26.7187
Smp_029240	Protein arginine N-methyltransferase 1	316.111	0.72458	0.391926	1.84877	0.0644915	0.208402	146.251	211.384	355.695	330.299	405.495	447.539
Smp_029360	Amino acid transporter, putative	11.7829	-0.0921048	0.684883	-0.134483	0.893021	0.949863	9.97164	9.44735	17.404	12.4494	14.7453	6.67968
Smp_029370	RWD domain-containing protein	36.1912	-1.81658	0.548846	-3.30981	0.0009336	0.0101472	39.8866	78.5311	55.4754	22.1756	11.059	10.0195	yes
Smp_029390	Vacuolar proton pump subunit B	88.6349	1.1735	0.423237	2.77267	0.00555991	0.0378648	47.6423	43.694	69.6161	83.2556	110.59	177.012		yes
Smp_029400		88.7684	1.76199	0.432797	4.07118	4.67762e-05	0.000979741	59.8298	33.0657	29.3693	165.344	154.825	90.1757		yes
Smp_029470	Thimet oligopeptidase (M03 family)	8.76848	-2.16739	0.936441	-2.31449	0.0206408	0.0976566	15.5114	18.3042	6.52651	1.55618	7.37264	3.33984
Smp_029500	Thimet oligopeptidase (M03 family)	140.517	-1.88973	0.445435	-4.24244	2.21107e-05	0.000530855	195.555	310.582	155.005	48.2416	36.8632	96.8554	yes
Smp_029670	DUF115 domain-containing protein	42.3125	-1.01443	0.493646	-2.05498	0.0398812	0.152891	35.4547	74.3979	61.458	30.7346	18.4316	33.3984
Smp_029700	Nkap_C domain-containing protein	35.3553	-1.04683	0.538218	-1.945	0.0517751	0.181687	35.4547	62.5887	50.5805	35.4031	14.7453	13.3594
Smp_029740	Succinate dehydrogenase assembly factor 2, mitochondrial	68.3851	0.0229129	0.422465	0.0542362	0.956747	0.982522	69.8015	71.4456	66.3529	92.5927	70.0401	40.0781
Smp_029750	Pre-rRNA-processing protein TSR2 homolog	18.2735	-0.231306	0.666516	-0.347038	0.728563	0.870605	8.3097	17.7138	34.8081	21.3975	7.37264	20.039
Smp_029800	Putative 4 G protein	33.3722	0.238444	0.481903	0.494798	0.620743	0.806044	24.9291	32.4753	36.9836	46.2964	29.4906	30.0586
Smp_029820	60S acidic ribosomal protein P2	1580.8	0.27628	0.350277	0.788748	0.430259	0.660353	1285.79	1486.78	1512.52	1290.07	2473.52	1436.13
Smp_029850	Putative 3-5 exonuclease eri1	37.1802	0.416919	0.457352	0.911594	0.361983	0.603224	26.0371	35.4276	35.3519	48.6306	44.2359	33.3984
Smp_029890	Septin	286.111	-1.00257	0.386585	-2.59341	0.00950285	0.0557487	248.737	466.463	428.574	171.958	143.767	257.168
Smp_029900	Peptidyl-prolyl cis-trans isomerase	111.014	0.45591	0.359775	1.26721	0.205081	0.432636	85.3129	100.378	97.3538	147.837	121.649	113.555
Smp_029940	Putative ubiquitin conjugating enzyme	82.5101	0.414723	0.383042	1.08271	0.278937	0.517888	73.6793	56.6841	81.0375	88.3132	88.4717	106.875
Smp_029970	t-SNARE coiled-coil homology domain-containing protein	20.5909	0.0303057	0.544262	0.0556821	0.955595	0.982346	16.6194	22.4375	21.755	20.2303	25.8042	16.6992
Smp_029990	Putative dedicator of cytokinesis protein 1 (DOCK1)	23.0034	0.0118398	0.523459	0.0226184	0.981955	0.993561	19.3893	25.3898	25.0183	26.066	22.1179	20.039
Smp_030000	Leucine aminopeptidase (M17 family)	32.4791	-0.0323826	0.491747	-0.0658522	0.947495	0.977301	33.2388	38.3799	30.4571	43.9621	22.1179	26.7187
Smp_030010	CCDC92 domain-containing protein	52.3545	-1.72235	0.483783	-3.56017	0.00037061	0.00500137	72.5714	106.873	59.2825	20.2303	18.4316	36.7382	yes
Smp_030020	FH2 domain-containing protein	19.2535	0.59617	0.634649	0.939369	0.347541	0.589223	8.86368	9.44735	28.8254	29.5674	22.1179	16.6992
Smp_030030	Beta-amyloid binding protein-related	0.0984099	0.895215	4.05158	0.220955	0.825128	NA	0	0.590459	0	0	0	0
Smp_030110	Homeobox domain-containing protein	52.0957	0.359979	0.457801	0.786321	0.431679	0.661459	28.807	42.5131	63.6335	47.4635	70.0401	60.1171
Smp_030150	Putative homer	22.1458	-0.0248504	0.560974	-0.0442987	0.964666	0.985747	17.7274	19.4852	32.0887	28.7893	14.7453	20.039
Smp_030180		15.6012	1.67439	0.640323	2.61491	0.00892518	0.0531743	4.98582	4.72368	11.9653	19.0632	29.4906	23.3789
Smp_030220	Putative phosphoglycolate/pyridoxal phosphate phosphatase	23.4161	-0.825995	0.546924	-1.51026	0.130978	0.326955	24.9291	31.2943	35.8958	20.6194	11.059	16.6992
Smp_030250	Nuclear transcription factor Y subunit	41.2036	0.659832	0.492449	1.3399	0.180278	0.399856	27.145	21.2565	49.4927	65.3596	40.5495	43.4179
Smp_030260		36.0116	0.69818	0.530661	1.31568	0.188281	0.41152	22.1592	17.1233	45.1417	60.691	44.2359	26.7187
Smp_030280	C64 protease (C64 family)	50.2278	0.0377461	0.438627	0.0860552	0.931423	0.96801	40.9945	47.2368	59.2825	47.0744	70.0401	36.7382
Smp_030290	Prefoldin subunit 2	191.126	0.441532	0.367119	1.2027	0.229094	0.461462	144.035	148.205	192.532	203.081	298.592	160.312
Smp_030320	Putative f-box protein FBW7	19.5742	-0.310659	0.564869	-0.549967	0.582342	0.780462	21.6052	25.9802	19.5795	22.1756	14.7453	13.3594
Smp_030330	aminoacyl-tRNA hydrolase	84.3334	-0.372701	0.395767	-0.941716	0.346338	0.588646	81.989	100.378	106.6	89.8694	73.7264	53.4375
Smp_030350	Subfamily S1A unassigned peptidase (S01 family)	6.79064	1.22923	0.940793	1.30659	0.191352	0.415913	4.43184	3.54276	2.71938	1.94522	14.7453	13.3594
Smp_030370	Calreticulin	416.721	-1.76523	0.368892	-4.78522	1.70798e-06	6.13271e-05	645.387	800.663	487.313	194.133	129.021	243.808	yes
Smp_030400	Camp-dependent protein kinase type I-beta regulatory subunit, putative	29.4562	0.305808	0.479389	0.637912	0.523531	0.733965	28.807	26.5707	23.9305	33.8469	36.8632	26.7187
Smp_030440		61.4091	-0.0471059	0.430365	-0.109456	0.912841	0.958859	81.4351	64.3601	43.5101	70.4171	55.2948	53.4375
Smp_030500	Glycerol-3-phosphate dehydrogenase [NAD(+)]	651.071	2.59811	0.418298	6.21116	5.25944e-10	7.55387e-08	251.507	101.559	199.059	662.933	1415.55	1275.82		yes
Smp_030690	Elongation factor 1-beta, putative	532.741	0.390419	0.348798	1.11933	0.263001	0.501259	456.48	494.805	429.662	534.159	840.481	440.859
Smp_030710	Serine/threonine-protein phosphatase	4.52886	-3.6575	2.54436	-1.43749	0.150578	0.356928	11.6336	14.7615	0	0.77809	0	0
Smp_030730	Tubulin beta chain	767.511	-0.387431	0.316598	-1.22373	0.221054	0.452129	751.751	956.544	900.659	650.872	774.127	571.113
Smp_030760	NADPH--cytochrome P450 reductase	19.9577	0.0855532	0.565513	0.151284	0.879752	0.944791	14.4035	17.1233	25.5622	17.507	18.4316	26.7187
Smp_030780	Putative ubiquitination factor E4a	93.1575	0.364833	0.38652	0.943892	0.345225	0.587525	72.0174	91.5212	80.4937	105.042	136.394	73.4765
Smp_030830	Rna-binding ras-gap sh3 binding protein related	129.968	0.0356941	0.376092	0.0949078	0.924388	0.96506	112.458	122.225	154.461	164.566	95.8443	130.254
Smp_030860	Putative arsenite-resistance protein	40.3748	-1.21686	0.54778	-2.22144	0.0263213	0.116022	49.8582	84.4357	41.3346	38.5155	14.7453	13.3594
Smp_030870	PSP1 C-terminal domain-containing protein	92.85	0.882463	0.437659	2.01633	0.0437659	0.162385	77.5572	63.7696	50.5805	63.4143	154.825	146.953
Smp_030910	Dynein light chain	10.4364	-1.6182	0.831567	-1.94597	0.0516585	0.181516	22.7132	9.44735	13.5969	3.5014	0	13.3594
Smp_030920	Mitochondrial import receptor subunit TOM22 homolog	109.063	0.069921	0.398266	0.175564	0.860637	0.935419	127.415	110.416	86.4763	152.117	81.0991	96.8554
Smp_030930	2-(3-amino-3-carboxypropyl)histidine synthase subunit 1	25.3277	-0.424272	0.516575	-0.821318	0.411465	0.64637	26.0371	27.7516	34.8081	24.8989	18.4316	20.039
Smp_031000	Putative cullin	85.3032	0.11253	0.413046	0.27244	0.785284	0.899929	63.1537	72.036	107.687	66.9157	88.4717	113.555
Smp_031010	RNA helicase	23.604	-0.488061	0.541085	-0.902005	0.367054	0.608077	19.3893	34.2466	28.2816	17.8961	18.4316	23.3789
Smp_031020	Nuclear receptor domain-containing protein	3.2698	-1.81165	1.395	-1.29868	0.194055	0.418916	1.10796	7.08551	8.70202	2.72331	0	0
Smp_031040	ribonuclease Z	19.0407	-0.805397	0.601231	-1.33958	0.180382	0.399856	24.3751	23.6184	28.2816	20.2303	11.059	6.67968
Smp_031050	BSD domain-containing protein	93.2204	0.633107	0.440962	1.43574	0.151076	0.357384	86.4209	83.2548	47.3172	80.5323	84.7854	177.012
Smp_031070	Gamma-tubulin complex component	18.1489	0.175794	0.60122	0.292395	0.769984	0.889797	14.4035	10.6283	25.0183	16.3399	25.8042	16.6992
Smp_031100	Putative liquid facets	49.6027	0.437176	0.431373	1.01345	0.310844	0.553369	42.1025	47.2368	34.8081	44.3511	58.9811	70.1367
Smp_031180	Phospholipase A protein	0	NA	NA	NA	NA	NA	0	0	0	0	0	0
Smp_031190	Phosphatidylcholine-sterol acyltransferase (Lecithin-cholesterol acyltransferase)/ Phospholipase A	0.556692	-1.65137	2.52415	-0.654231	0.512963	NA	1.66194	0.590459	1.08775	0	0	0
Smp_031220	Solute carrier family 35-related	1.8646	-0.267394	1.54375	-0.17321	0.862486	NA	2.21592	2.36184	2.71938	3.89045	0	0
Smp_031270	Novel acetylcholine receptor chaperone	9.61992	-1.04821	0.756965	-1.38475	0.166129	0.380812	9.97164	14.7615	15.2285	7.39185	3.68632	6.67968
Smp_031300	Putative universal stress protein	74.0393	1.16633	0.412105	2.83019	0.00465203	0.0332589	50.4122	51.9604	35.3519	114.379	125.335	66.7968		yes
Smp_031310	40S ribosomal protein S26	734.138	0.43298	0.415908	1.04105	0.297854	0.539324	452.602	466.463	957.766	1067.54	969.502	490.957
Smp_031360	Putative cap binding protein	41.944	-0.611551	0.47668	-1.28294	0.199514	0.426552	50.9662	53.1413	47.8611	31.5126	14.7453	53.4375
Smp_031390	Longin domain-containing protein	0.411068	0.308575	2.69849	0.114351	0.90896	NA	0.55398	0.590459	0.543876	0.77809	0	0
Smp_031560	Bcl2-associated athanogene, putative	26.1607	-0.0855335	0.561168	-0.152421	0.878855	0.944593	14.9575	26.5707	41.3346	32.2907	18.4316	23.3789
Smp_031570	60S ribosomal protein L18, putative	723.124	-0.0378314	0.33479	-0.113	0.91003	0.958409	606.054	686.704	905.554	746.577	829.422	564.433
Smp_031590		62.1899	0.661223	0.411765	1.60583	0.108312	0.292235	47.0883	41.9226	52.756	56.4115	84.7854	90.1757
Smp_031680	NAChR subunit (ShAR1-alpha-like)	35.8746	0.607742	0.51746	1.17447	0.240205	0.474252	39.8866	28.3421	15.2285	31.1236	40.5495	60.1171
Smp_031690	Coiled-coil domain-containing protein 43	37.8203	0.513181	0.481961	1.06478	0.286977	0.526255	44.8724	22.4375	25.5622	42.0169	55.2948	36.7382
Smp_031710	Putative nadh-ubiquinone oxidoreductase 42 kD subunit	140.888	-0.308548	0.383794	-0.803942	0.42143	0.653576	144.589	174.186	143.039	84.0337	165.884	133.594
Smp_031720	Histone H2A	186.212	0.0486629	0.362577	0.134214	0.893233	0.949863	160.654	176.547	208.305	144.336	176.943	250.488
Smp_031730	Signal peptidase complex catalytic subunit SEC11	106.565	0.64024	0.446695	1.43328	0.151778	0.358515	69.8015	44.8749	135.969	141.223	110.59	136.933
Smp_031770		245.163	1.31029	0.399866	3.27683	0.00104978	0.010994	183.921	164.148	73.9671	322.129	412.868	313.945		yes
Smp_031880	Basigin related; Basigin related; Ig domain-containing protein; Ig domain-containing protein	132.921	2.1894	0.490179	4.46652	7.95009e-06	0.000220492	38.7786	21.2565	82.6692	172.347	158.512	323.965		yes
Smp_031920	Luc7-like protein 3	320.006	-0.138347	0.421202	-0.328459	0.742565	0.878043	168.964	332.429	501.454	230.704	339.142	347.343
Smp_031950	Programmed cell death protein 10	73.1409	-0.679559	0.416979	-1.62972	0.103161	0.283957	95.8385	108.054	67.4406	61.0801	66.3538	40.0781
Smp_031990	Glutamyl-tRNA(Gln) amidotransferase subunit A,putative	14.3707	0.354705	0.695783	0.509792	0.610197	0.799449	6.09378	8.26643	23.3867	16.3399	22.1179	10.0195
Smp_032000	Subfamily C14A unassigned peptidase (C14 family)	11.6633	-1.23227	0.722173	-1.70634	0.0879451	0.256377	17.7274	20.6661	10.8775	7.00281	3.68632	10.0195
Smp_032060	SJCHGC06168 protein	152.264	0.372928	0.412645	0.903749	0.366129	0.607037	78.6652	116.911	202.866	176.626	154.825	183.691
Smp_032120	Ribonuclease P	46.0145	-0.316535	0.436884	-0.724528	0.468742	0.688546	53.7361	57.2746	44.054	47.0744	40.5495	33.3984
Smp_032150	Neuroendocrine differentiation factor, putative	42.6268	1.06032	0.490776	2.16049	0.0307349	0.128617	21.6052	18.3042	41.3346	42.4059	55.2948	76.8163
Smp_032180	ADP-ribosylation factor	84.6051	0.260118	0.415509	0.626023	0.5313	0.738932	69.8015	69.6742	89.7395	75.4747	62.6675	140.273
Smp_032230	TPR_REGION domain-containing protein	52.5161	0.472769	0.432825	1.09229	0.274707	0.513471	33.7928	40.1512	56.5631	52.132	58.9811	73.4765
Smp_032240	EH domain-containing protein	36.5404	0.477927	0.531024	0.900011	0.368115	0.608831	24.3751	16.5329	52.2121	52.5211	36.8632	36.7382
Smp_032250	Family S12 unassigned peptidase (S12 family)	23.0224	-0.567439	0.590774	-0.960502	0.336803	0.579363	26.591	15.3519	41.8785	22.1756	22.1179	10.0195
Smp_032260	Ribosomal protein L15	726.21	0.60609	0.461958	1.312	0.189519	0.413145	235.995	468.825	1024.66	1083.88	755.696	788.202
Smp_032280	RNA-binding protein MEX3B	102.807	-1.30802	0.390404	-3.35042	0.000806879	0.00909345	150.683	152.929	130.53	45.5183	73.7264	63.457	yes
Smp_032310	Actin-related protein 2/3 complex subunit 3	50.6373	1.15439	0.558079	2.0685	0.0385931	0.149287	17.7274	16.5329	60.3702	75.4747	36.8632	96.8554
Smp_032320		126.204	0.0589077	0.526395	0.111908	0.910896	0.958519	60.9378	62.5887	249.639	167.289	103.217	113.555
Smp_032370	Putative short chain dehydrogenase	0.464362	-1.37505	2.6969	-0.509864	0.610147	NA	1.10796	0.590459	1.08775	0	0	0
Smp_032420	Rhomboid-like protein	71.0905	-0.556674	0.462572	-1.20343	0.228809	0.461232	60.3838	87.9785	100.073	32.2907	58.9811	86.8359
Smp_032480	Putative stromal antigen	45.6597	-0.901484	0.462865	-1.94762	0.0514607	0.181346	44.3184	68.4933	65.2651	30.3455	22.1179	43.4179
Smp_032490	Putative tropomyosin	10.7471	-0.545116	0.828686	-0.657807	0.510662	0.724605	11.0796	11.8092	19.5795	18.6742	0	3.33984
Smp_032500	DNA replication licensing factor MCM7	31.6993	-0.347588	0.522219	-0.665598	0.505668	0.719966	27.145	31.2943	47.3172	26.8441	44.2359	13.3594
Smp_032510	Putative importin-beta 3	174.368	0.665313	0.388688	1.71169	0.0869543	0.254353	96.9465	173.005	132.162	161.843	191.689	290.566
Smp_032520	Putative lysosome-associated membrane glycoprotein	51.666	0.262529	0.483645	0.542814	0.587258	0.783622	39.8866	49.5986	51.1243	57.1896	92.158	20.039
Smp_032580	Proteasome subunit alpha type	123.946	-0.0639313	0.459634	-0.139092	0.889378	0.94849	83.097	82.6643	213.743	112.045	88.4717	163.652
Smp_032640	thiamine diphosphokinase	6.80792	1.59739	0.877504	1.82038	0.0687006	0.216266	1.10796	2.9523	5.98264	9.72612	11.059	10.0195
Smp_032670	Egg protein C122-like	1001.74	1.24363	0.438171	2.83823	0.00453646	0.0326577	524.065	414.503	847.903	1877.53	1725.2	621.21		yes
Smp_032720	Conserved secreted protein	17.7623	-0.650448	0.610645	-1.06518	0.286793	0.526158	22.1592	27.1611	15.2285	13.2275	22.1179	6.67968
Smp_032760	40S ribosomal protein S11	615.071	-0.262798	0.331888	-0.791828	0.428461	0.659164	500.244	708.551	806.024	612.357	545.575	517.675
Smp_032770	Putative cassette chromosome recombinase b	6.32366	-0.0111938	0.878919	-0.0127359	0.989838	0.995722	3.32388	8.85689	7.61426	7.7809	3.68632	6.67968
Smp_032780	dolichyl-phosphate beta-glucosyltransferase	18.9312	0.608016	0.634214	0.958692	0.337714	0.580023	14.9575	8.85689	23.9305	37.7374	14.7453	13.3594
Smp_032790		123.897	1.18525	0.346449	3.42114	0.000623598	0.00756501	79.7731	74.3979	72.8794	170.791	158.512	187.031		yes
Smp_032800	WD40 repeat-containing protein SMU1	44.508	-0.421917	0.490959	-0.859373	0.390135	0.626926	56.506	63.1792	31.5448	33.4579	58.9811	23.3789
Smp_032810	dTMP kinase	125.092	0.118564	0.382122	0.310278	0.75635	0.884999	103.04	121.044	133.25	112.045	184.316	96.8554
Smp_032820	WD40 repeat-containing protein SMU1	98.1985	0.311793	0.378243	0.824318	0.409759	0.645092	72.5714	98.0163	92.4589	107.765	84.7854	133.594
Smp_032920	Putative ob fold nucleic acid binding protein	88.2356	1.11757	0.388227	2.87866	0.00399373	0.0297974	52.0741	48.4177	64.1774	93.3708	151.139	120.234		yes
Smp_032930	UV radiation resistance-associated protein	106.251	-0.37629	0.368532	-1.02105	0.307231	0.550102	110.242	133.444	114.214	80.9214	88.4717	110.215
Smp_032950		400.494	1.00302	0.331166	3.02875	0.00245571	0.0210793	324.078	225.556	249.639	520.153	619.302	464.238		yes
Smp_032970		0.0984099	0.895215	4.05158	0.220955	0.825128	NA	0	0.590459	0	0	0	0
Smp_032980		0	NA	NA	NA	NA	NA	0	0	0	0	0	0
Smp_032990		0.090646	0.895215	4.05158	0.220955	0.825128	NA	0	0	0.543876	0	0	0
Smp_033000		25.5302	3.22261	0.683519	4.71474	2.42019e-06	8.01052e-05	9.97164	0	4.89488	51.3539	36.8632	50.0976		yes
Smp_033010	Similar to 16 kDa calcium-binding protein	11.8359	2.06192	0.731087	2.82036	0.00479705	0.0339935	4.43184	7.08551	3.26326	31.1236	18.4316	6.67968		yes
Smp_033020	Putative anti-silencing protein	26.4563	-0.700202	0.5611	-1.24791	0.212064	0.441758	22.7132	29.523	48.9488	26.4551	11.059	20.039
Smp_033040	Putative l-lactate dehydrogenase	14.6861	1.45513	0.622055	2.33923	0.0193234	0.0931131	9.41766	5.90459	8.15814	21.7865	29.4906	13.3594
Smp_033050	DNA topoisomerase I	324.932	-1.33403	0.395702	-3.37129	0.000748162	0.00863339	409.945	677.847	305.114	153.673	165.884	237.129	yes
Smp_033110	Putative zinc finger protein	15.0833	0.273702	0.667559	0.410004	0.681803	0.846963	9.97164	7.67597	24.4744	20.6194	11.059	16.6992
Smp_033140	tRNA-intron lyase	16.6184	0.00754726	0.684672	0.0110232	0.991205	0.99591	7.75572	15.9424	28.8254	26.4551	7.37264	13.3594
Smp_033210	CDP-alcohol phosphatidyltransferase	8.39043	-0.042457	0.880683	-0.0482091	0.96155	0.984649	4.98582	6.49505	16.3163	15.1728	7.37264	0
Smp_033250	C-type lectin domain-containing protein	0.649022	-1.88512	2.39557	-0.786921	0.431328	NA	2.21592	0.590459	1.08775	0	0	0
Smp_033260	Family C48 unassigned peptidase (C48 family)	21.5291	-0.882523	0.56746	-1.55522	0.119894	0.30858	22.1592	37.7894	23.3867	14.3947	14.7453	16.6992
Smp_033330		68.0682	1.99756	0.589657	3.38767	0.000704891	0.00834968	17.1734	7.08551	56.5631	76.2528	151.139	100.195		yes
Smp_033350	Putative peptide n-glycanase (Pngase)	71.5339	0.243949	0.473265	0.515459	0.606232	0.797586	77.0032	71.4456	43.5101	38.9045	84.7854	113.555
Smp_033380	SHR-BD domain-containing protein	0.0984099	0.895215	4.05158	0.220955	0.825128	NA	0	0.590459	0	0	0	0
Smp_033400		469.849	1.5677	0.331	4.73626	2.17697e-06	7.45079e-05	248.183	208.432	253.99	687.443	869.972	551.074		yes
Smp_033530	carbonyl reductase (NADPH)	165.56	1.10343	0.356226	3.09755	0.0019513	0.0178624	109.134	111.597	91.9151	168.846	258.042	253.828		yes
Smp_033540	carbonyl reductase (NADPH)	66.6964	0.0779164	0.416834	0.186924	0.85172	0.931138	60.9378	56.0936	78.3182	70.4171	44.2359	90.1757
Smp_033590	RING finger protein 113A	28.4046	-1.4062	0.557787	-2.52104	0.011701	0.0651737	33.7928	50.7795	41.3346	19.0632	22.1179	3.33984
Smp_033600	Ribonuclease III, putative	10.9488	-0.290368	0.705406	-0.411632	0.680609	0.846213	11.0796	10.6283	16.3163	13.6166	7.37264	6.67968
Smp_033610	NADH dehydrogenase [ubiquinone] 1 beta subcomplex subunit 7	179.847	0.89592	0.335043	2.67405	0.00749422	0.0471107	115.782	119.273	141.408	220.589	224.866	257.168
Smp_033620	Transmembrane protein	69.423	0.125799	0.421179	0.298683	0.765182	0.888459	68.1395	76.7597	57.107	87.1461	40.5495	86.8359
Smp_033660	N-acetylglucosamine-6-phosphate deacetylase	12.9255	0.215576	0.656315	0.328465	0.74256	0.878043	12.1876	10.0378	15.2285	18.6742	14.7453	6.67968
Smp_033670	ATP synthase subunit gamma, mitochondrial	321.492	0.597998	0.399606	1.49647	0.134531	0.33317	183.921	233.822	349.168	386.711	538.203	237.129
Smp_033680	Spliceosome-associated protein CWC15 homolog	43.7738	-1.31829	0.539844	-2.44198	0.014607	0.0765867	64.2617	96.2449	28.2816	28.0112	25.8042	20.039
Smp_033700	DNA photolyase, putative	14.6208	0.348414	0.633796	0.549725	0.582508	0.780462	11.0796	10.0378	15.7724	11.6713	25.8042	13.3594
Smp_033710	RNA helicase	37.7417	-0.53335	0.529858	-1.00659	0.314132	0.556388	33.7928	41.9226	63.6335	48.6306	18.4316	20.039
Smp_033760	HEAT repeat protein	72.1754	0.713007	0.396402	1.7987	0.0720664	0.223536	40.9945	61.4078	62.5457	96.4832	84.7854	86.8359
Smp_033770	Pentatricopeptide repeat-containing protein	49.0809	-0.796362	0.441116	-1.80534	0.0710221	0.221322	63.7077	61.9982	64.1774	42.4059	22.1179	40.0781
Smp_033870	MSP domain-containing protein	18.5241	-1.09212	0.611915	-1.78475	0.0743021	0.226976	20.4973	19.4852	33.7203	9.33708	14.7453	13.3594
Smp_033930	Phosphatidylcholine transfer protein, putative	83.9242	2.64374	0.457586	5.77758	7.57819e-09	6.98618e-07	38.7786	12.3996	18.4918	159.508	147.453	126.914		yes
Smp_033950	Mothers against decapentaplegic homolog	37.7285	-0.475741	0.472372	-1.00713	0.313872	0.556051	32.6848	47.2368	50.0366	26.8441	29.4906	40.0781
Smp_033970	Putative flotillin-2	133.896	0.902411	0.384093	2.34946	0.0188007	0.0913681	102.486	87.388	87.564	127.996	147.453	250.488
Smp_033990	Putative dynactin subunit P25	67.1498	0.38196	0.414619	0.921232	0.356929	0.598828	53.1821	51.37	68.5284	66.1376	106.903	56.7773
Smp_034000	Ubiquitously transcribed sex (X/Y) chromosome tetratricopeptide repeat protein-related	79.8613	0.181298	0.395099	0.458868	0.646329	0.823839	68.6935	81.4834	70.7039	62.2472	95.8443	100.195
Smp_034080	Putative erythrocyte membrane protein	32.8834	-0.897638	0.573707	-1.56463	0.11767	0.305787	65.3696	47.2368	16.8602	25.677	22.1179	20.039
Smp_034090	BTB domain-containing protein	14.5587	0.130301	0.657929	0.198047	0.843008	0.926895	14.9575	11.8092	17.9479	24.8989	11.059	6.67968
Smp_034100	DNA-directed RNA polymerase subunit	31.5508	1.09999	0.502858	2.18748	0.0287074	0.123605	14.4035	16.5329	28.8254	40.8497	55.2948	33.3984
Smp_034120	Synaptosomal-associated protein	90.8947	-0.503612	0.384879	-1.3085	0.190705	0.415001	94.7306	127.539	98.4416	79.7542	84.7854	60.1171
Smp_034190	RNA helicase	438.084	0.999087	0.355591	2.80966	0.00495944	0.0346859	243.751	307.039	322.518	436.898	807.304	510.996
Smp_034270	SCA7 domain-containing protein	14.2743	-0.885514	0.680557	-1.30116	0.193203	0.417837	20.4973	16.5329	22.2989	15.9508	3.68632	6.67968
Smp_034300	ETS domain-containing protein	34.8028	-0.759053	0.618	-1.22824	0.219357	0.449843	44.3184	69.0838	14.1408	14.0056	40.5495	26.7187
Smp_034400	Adaptor-related protein complex	47.4287	0.0585811	0.497749	0.117692	0.906312	0.956126	28.807	54.3223	53.2999	31.1236	36.8632	80.1562
Smp_034410	Cathepsin F (C01 family)	17.3911	-1.30721	0.634272	-2.06096	0.0393067	0.15141	27.699	30.1134	15.7724	9.33708	14.7453	6.67968
Smp_034420	DIF_6	170.538	2.15251	0.357168	6.02661	1.67439e-09	1.95175e-07	73.6793	44.8749	69.0723	271.553	280.16	283.886		yes
Smp_034430	Putative mitochondrial ribosome protein	20.1459	0.289162	0.56528	0.511538	0.608974	0.798699	12.1876	19.4852	23.9305	26.4551	22.1179	16.6992
Smp_034450	Round spermatid basic protein 1-like protein	75.2049	-1.01075	0.471553	-2.14344	0.0320776	0.131767	77.0032	122.816	97.8977	33.8469	29.4906	90.1757
Smp_034490	proteasome endopeptidase complex	99.2235	0.628498	0.454453	1.38298	0.166672	0.381811	47.6423	64.3601	122.372	132.664	154.825	73.4765
Smp_034500	Putative dual specificity protein phosphatase	20.5825	0.60713	0.625679	0.970354	0.33187	0.574646	8.3097	18.3042	25.0183	40.0716	18.4316	13.3594
Smp_034530	Hes-B related	19.2378	0.336593	0.604514	0.556799	0.577664	0.77686	23.8211	12.3996	15.2285	24.1208	33.1769	6.67968
Smp_034550	Putative alpha-actinin	18.1173	0.307249	0.587864	0.522653	0.601216	0.793893	15.5114	22.4375	12.5091	26.4551	18.4316	13.3594
Smp_034610	Innexin	3.96624	0.0526169	1.09823	0.0479108	0.961787	0.984649	4.98582	4.13322	1.63163	2.33427	7.37264	3.33984
Smp_034660	Cytohesin-related guanine nucleotide-exchange protein	27.1691	0.0690372	0.538344	0.12824	0.897959	0.952369	27.699	18.8947	31.0009	20.2303	18.4316	46.7578
Smp_034670	Tubulin gamma chain	13.378	-0.519211	0.69453	-0.747571	0.454719	0.679648	17.1734	17.7138	14.6847	15.9508	14.7453	0
Smp_034680	Chitin-binding type-2 domain-containing protein	11.0817	0.466474	0.703414	0.663157	0.50723	0.72161	14.4035	8.26643	5.43876	13.6166	14.7453	10.0195
Smp_034700	Sco1-related	37.5823	0.00600497	0.518143	0.0115894	0.990753	0.995881	41.5485	40.1512	33.7203	52.132	47.9222	10.0195
Smp_034840	14-3-3 epsilon	502.791	0.474377	0.319256	1.48588	0.13731	0.336566	434.874	421.588	405.188	542.718	497.653	714.726
Smp_034850	Twik family of potassium channels-related	72.6607	2.38646	0.497334	4.79852	1.59844e-06	5.84373e-05	42.6565	12.3996	15.7724	158.73	99.5307	106.875		yes
Smp_034860	Putative nuclear receptor	3.8502	1.05682	1.25024	0.845289	0.39795	0.634055	4.98582	1.77138	0	1.94522	11.059	3.33984
Smp_034870	AP complex subunit beta	217.808	-0.45248	0.386839	-1.16969	0.242127	0.47633	235.995	341.876	174.584	151.728	162.198	240.469
Smp_034920	Putative dynein heavy chain	189.184	-0.381442	0.420966	-0.906111	0.364877	0.606185	250.399	259.802	131.618	153.284	99.5307	240.469
Smp_034940	Centromere protein F	332.984	-0.722611	0.408237	-1.77008	0.076714	0.232221	371.721	542.632	331.221	262.605	129.021	360.703
Smp_034980	Serine/threonine-protein phosphatase 1 regulatory subunit 10	139.141	-1.50302	0.372431	-4.03571	5.44373e-05	0.0011001	215.498	238.546	165.338	78.9761	66.3538	70.1367	yes
Smp_035000	Transmembrane protein 242	26.0322	2.06865	0.548832	3.76918	0.000163784	0.00267204	8.86368	6.49505	15.2285	50.9649	47.9222	26.7187		yes
Smp_035010	Chibby homolog 1	95.3533	-0.525136	0.489287	-1.07327	0.283151	0.522329	178.936	107.464	49.4927	68.861	110.59	56.7773
Smp_035020	Tetraspanin	42.3225	0.952785	0.520544	1.83036	0.0671954	0.213533	35.4547	14.171	39.1591	80.1433	51.6085	33.3984
Smp_035030	RNA helicase	114.08	-0.136286	0.370325	-0.368017	0.712861	0.861138	111.904	124.587	120.197	95.7051	88.4717	143.613
Smp_035040	Ig-like domain-containing protein	6.18605	1.22208	0.909504	1.34368	0.179053	0.398342	7.20174	2.36184	2.1755	11.6713	3.68632	10.0195
Smp_035080	N-acetylglucosaminylphosphatidylinositol deacetylase	13.8082	-0.332566	0.664391	-0.500557	0.616683	0.803626	9.97164	20.6661	14.6847	10.1152	7.37264	20.039
Smp_035090	Putative hepatoma up-regulated protein	25.1525	0.0541646	0.515246	0.105124	0.916278	0.961088	24.9291	20.0756	30.4571	29.9565	22.1179	23.3789
Smp_035110	Charged multivesicular body protein 7	24.2462	-0.0926009	0.544261	-0.170141	0.8649	0.937519	22.7132	28.9325	26.1061	31.9017	25.8042	10.0195
Smp_035150	Telomere length and silencing protein 1 homolog	39.6295	-1.37757	0.473787	-2.90757	0.00364253	0.0278752	50.9662	63.7696	59.2825	25.2879	18.4316	20.039	yes
Smp_035180	Putative voltage-gated potassium channel	11.4436	0.168487	0.686922	0.245279	0.80624	0.910749	6.64776	12.3996	14.1408	14.3947	11.059	10.0195
Smp_035190	Putative ras GTP exchange factor, son of sevenless	74.4687	0.390102	0.634389	0.614925	0.538604	0.745482	87.5288	80.3025	21.755	16.7289	106.903	133.594
Smp_035200	Putative hsp40, subfamily A, members 1,2,4	704.229	0.304388	0.309147	0.984607	0.324817	0.569035	596.083	617.621	676.582	754.358	685.656	895.077
Smp_035210	Paramyosin	369.928	0.160025	0.488154	0.327817	0.74305	0.878358	437.644	475.32	131.618	210.473	383.377	581.132
Smp_035220	Kinesin-like protein	69.4837	-2.27195	0.457308	-4.9681	6.76132e-07	2.97166e-05	90.2987	154.7	101.161	24.8989	25.8042	20.039	yes
Smp_035250	Methyltranfer_dom domain-containing protein	4.29356	2.01167	1.11636	1.80199	0.0715475	0.222554	3.32388	1.77138	0	6.61376	7.37264	6.67968
Smp_035260	Epidermal growth factor receptor kinase substrate eps8-related protein	59.9079	1.33973	0.521169	2.57062	0.0101516	0.0583624	34.9007	11.8092	56.0192	103.875	62.6675	90.1757
Smp_035270	Malate dehydrogenase	447.616	0.277472	0.345931	0.802101	0.422494	0.654326	421.579	390.294	400.837	433.396	364.946	674.648
Smp_035280	Adenylyltransferase and sulfurtransferase MOCS3 homolog	21.7721	0.599993	0.576953	1.03993	0.298371	0.539765	17.7274	13.5806	23.3867	40.4607	22.1179	13.3594
Smp_035290	Enhancer of polycomb homolog	137.952	3.1719	0.489705	6.47716	9.3467e-11	1.92758e-08	50.4122	22.4375	9.78977	247.822	280.16	217.09		yes
Smp_035300	Vesicle-trafficking protein SEC22b	20.7884	0.300665	0.698231	0.43061	0.666752	0.839531	4.98582	10.6283	39.703	20.2303	25.8042	23.3789
Smp_035310	Putative sfrs11 protein	149.145	-1.81497	0.480163	-3.7799	0.000156893	0.00259649	254.831	341.876	103.336	77.809	36.8632	80.1562	yes
Smp_035360	Nucleolar protein 14	20.5709	-0.972397	0.636011	-1.5289	0.12629	0.319618	14.9575	25.9802	42.4223	16.3399	3.68632	20.039
Smp_035370	CFAP97	223.684	1.11936	0.389979	2.87031	0.00410063	0.0304256	161.762	162.967	99.5293	354.809	376.005	187.031		yes
Smp_035380	A-kinase anchor protein 14	13.5084	-1.35782	0.717636	-1.89208	0.0584806	0.19631	27.145	22.4375	9.24589	8.16994	7.37264	6.67968
Smp_035390	Tyrosine-protein phosphatase corkscrew	37.6116	-0.90726	0.491183	-1.84709	0.0647337	0.208816	57.0599	52.5509	34.8081	21.0084	36.8632	23.3789
Smp_035410	Putative mitochondrial ribosomal protein L24	53.2748	0.0178048	0.421439	0.0422477	0.966301	0.986164	49.3042	59.0459	50.0366	50.5758	40.5495	70.1367
Smp_035430	Serine/threonine protein phosphatase 2A regulatory subunit	109.12	-0.374896	0.364598	-1.02824	0.303835	0.54642	117.444	134.625	116.389	87.9242	84.7854	113.555
Smp_035460	Nicotinate phosphoribosyltransferase	17.1627	0.261372	0.613969	0.425709	0.67032	0.841878	11.6336	18.3042	16.3163	15.9508	7.37264	33.3984
Smp_035470	Dolichyl-diphosphooligosaccharide--protein glycosyltransferase 48 kDa subunit	150.594	-0.0726566	0.355811	-0.2042	0.838197	0.924856	171.18	152.929	143.039	178.183	117.962	140.273
Smp_035480		164.342	-1.01369	0.373379	-2.71492	0.00662925	0.0432785	166.194	291.096	202.322	109.322	106.903	110.215	yes
Smp_035500	Parkin coregulated gene protein	117.88	2.22938	0.393842	5.66058	1.5086e-08	1.26393e-06	54.844	37.1989	31.0009	148.615	228.552	207.07		yes
Smp_035540	SWIM-type domain-containing protein	18.0168	-0.391985	0.626038	-0.626136	0.531226	0.738932	13.8495	20.0756	28.8254	18.2851	3.68632	23.3789
Smp_035550	DUF3421 domain-containing protein	0	NA	NA	NA	NA	NA	0	0	0	0	0	0
Smp_035560	DUF3421 domain-containing protein	63.9015	-2.98145	0.610946	-4.88005	1.06058e-06	4.18151e-05	88.0828	176.547	68.5284	5.44663	14.7453	30.0586	yes
Smp_035580	Serine/threonine-protein phosphatase	52.1377	0.326267	0.476407	0.684849	0.493439	0.708955	26.591	38.9703	72.8794	55.6334	55.2948	63.457
Smp_035620	Multivesicular body subunit 12A	38.7289	0.726123	0.488063	1.48776	0.136813	0.336099	32.6848	17.1233	39.1591	58.7458	47.9222	36.7382
Smp_035650	Homeobox protein aristaless-related	28.6725	-1.13366	0.523318	-2.16629	0.0302892	0.127992	32.6848	50.7795	34.8081	18.2851	22.1179	13.3594
Smp_035700	Adenosine deaminase	33.6424	-0.147025	0.490964	-0.299461	0.764588	0.888459	31.5769	37.7894	37.5274	33.4579	14.7453	46.7578
Smp_035730	Putative fgf receptor activating protein	35.4169	1.06632	0.485002	2.19858	0.0279077	0.120613	28.807	14.171	25.5622	48.2416	58.9811	36.7382
Smp_035790	60S ribosomal protein L44	604.366	-0.351471	0.357876	-0.982104	0.326049	0.569965	668.654	758.15	612.404	715.843	527.144	344.004
Smp_035800		411.607	0.0256745	0.402076	0.0638549	0.949086	0.978152	306.905	340.105	581.947	582.4	394.436	263.847
Smp_036010	Magnesium transporter NIPA2	6.84345	-1.17275	0.897297	-1.30698	0.191221	0.415785	8.3097	12.3996	6.52651	3.11236	7.37264	3.33984
Smp_036020	Ig-like domain-containing protein	37.4733	-2.06197	0.560196	-3.6808	0.000232504	0.00352171	69.8015	79.712	31.0009	13.2275	11.059	20.039	yes
Smp_036060	CUPID domain-containing protein	16.5289	-0.209067	0.620485	-0.336942	0.736161	0.874456	21.0512	21.2565	10.3336	14.3947	22.1179	10.0195
Smp_036130	Phosducin-like protein (Phlp)	97.5076	-0.641186	0.402485	-1.59307	0.111145	0.29622	133.509	141.71	79.4059	68.4719	88.4717	73.4765
Smp_036180	Diacylglycerol kinase	59.0497	-0.526366	0.413479	-1.27302	0.203012	0.430716	69.2475	70.2647	67.9845	42.7949	40.5495	63.457
Smp_036220		797.888	0.0570828	0.337686	0.169041	0.865764	0.938077	869.749	900.451	575.421	766.419	696.715	978.573
Smp_036250	Msf1/px19 related	39.9778	1.00314	0.473472	2.11869	0.0341163	0.13713	22.7132	18.8947	39.1591	61.0801	47.9222	50.0976
Smp_036270	Putative arginine/serine-rich splicing factor	305.677	-0.172712	0.353851	-0.488094	0.625483	0.809195	276.436	307.629	393.222	372.316	250.67	233.789
Smp_036370	Putative peroxisomal membrane protein 2, pxmp2	26.105	1.89119	0.56074	3.37268	0.000744417	0.0086273	8.3097	5.90459	19.0357	42.4059	44.2359	36.7382		yes
Smp_036390	Putative craniofacial development protein (Bcnt)	98.5515	-0.279715	0.375999	-0.743925	0.456922	0.680559	116.336	101.559	104.968	84.0337	114.276	70.1367
Smp_036400	Putative nadh-ubiquinone oxidoreductase ashi subunit	155.609	0.835653	0.383696	2.1779	0.0294134	0.125436	72.0174	126.358	138.688	230.315	165.884	200.39
Smp_036500	CAR	33.6729	0.871404	0.523971	1.66308	0.0962971	0.271761	21.6052	11.8092	36.9836	36.9593	47.9222	46.7578
Smp_036550	Endo/exonuclease/phosphatase domain-containing protein	122.035	-0.768228	0.43568	-1.76328	0.0778525	0.234783	114.674	168.281	172.409	52.132	81.0991	143.613
Smp_036590	Putative polypyrimidine tract binding protein	130.183	0.0203942	0.36986	0.0551402	0.956027	0.982351	136.279	142.891	110.407	142.39	92.158	156.973
Smp_036630	Putative spry domain containing socs box protein	16.7663	-0.262481	0.615916	-0.426164	0.669989	0.841593	14.4035	13.5806	27.7377	17.118	11.059	16.6992
Smp_036670	Sel1 repeat family protein	23.4753	2.48199	0.588899	4.21462	2.50197e-05	0.000586687	11.0796	6.49505	4.35101	50.9649	47.9222	20.039		yes
Smp_036720	PB1 domain-containing protein	81.7086	-2.04971	0.466135	-4.39724	1.09637e-05	0.00029007	91.4067	149.977	152.285	28.4003	14.7453	53.4375	yes
Smp_036780		151.663	-1.40036	0.474817	-2.94926	0.00318531	0.0253407	146.805	280.468	238.762	121.382	95.8443	26.7187	yes
Smp_036920	Chromatin accessibility complex protein 1 (Fragment)	35.0061	-0.232166	0.470894	-0.493032	0.62199	0.807012	33.7928	36.6085	44.5978	36.1812	22.1179	36.7382
Smp_036940		152.761	0.309441	0.374648	0.825951	0.408832	0.644246	161.762	106.873	139.776	163.399	221.179	123.574
Smp_036950	Aldedh domain-containing protein	56.0332	-0.873647	0.44293	-1.97243	0.0485609	0.17452	50.9662	87.9785	76.1426	33.4579	44.2359	43.4179
Smp_036980	Pcdc2 (Programmed cell death protein 2)-related	6.98011	1.40819	0.836288	1.68386	0.0922079	0.264773	4.43184	2.9523	4.35101	12.0604	14.7453	3.33984
Smp_036990	Sh3-containing grb2-like protein 3 (Endophilin III)	61.4681	-0.836656	0.529471	-1.58017	0.114067	0.300672	83.097	125.768	28.8254	49.7978	47.9222	33.3984
Smp_037120	Putative mitochondrial 39S ribosomal protein L27 (L27mt) (MRP-L27)	155.836	0.0169486	0.361867	0.0468365	0.962644	0.98468	147.913	128.13	190.9	178.961	162.198	126.914
Smp_037190	Arf-related protein 1, arfrp1	38.7276	0.635858	0.457671	1.38933	0.164731	0.378985	29.3609	22.4375	39.1591	47.0744	44.2359	50.0976
Smp_037230	Fimbrin, putative	77.8807	1.22521	0.415538	2.9485	0.00319322	0.0253785	46.5343	53.1413	37.5274	70.8062	129.021	130.254		yes
Smp_037290	Predicted actin-bundling protein-like protein	41.8049	-0.58175	0.463431	-1.25531	0.209366	0.438181	40.4405	51.9604	57.6509	31.9017	22.1179	46.7578
Smp_037400	Putative cell division cycle	13.4235	-0.258203	0.723544	-0.356859	0.721197	0.86516	8.86368	14.7615	21.755	16.7289	18.4316	0
Smp_037460	Sas10 domain-containing protein	55.8266	-0.141951	0.48005	-0.295701	0.767458	0.889098	49.8582	61.9982	70.16	86.368	33.1769	33.3984
Smp_037530	Thioredoxin (Mitochondrial), Trx M	140.475	0.568299	0.349428	1.62637	0.103871	0.285033	100.27	103.921	135.425	170.013	169.571	163.652
Smp_037540	Putative alpha-amylase	38.8467	-0.205871	0.56857	-0.362085	0.717288	0.86287	31.0229	21.847	73.9671	44.7402	14.7453	46.7578
Smp_037590	DNA replication licensing factor MCM3	17.0391	-0.60817	0.654574	-0.929108	0.352833	0.59481	16.6194	21.847	27.1938	22.1756	11.059	3.33984
Smp_037640	2'-phosphotransferase	126.06	2.71015	0.444111	6.10241	1.04482e-09	1.27325e-07	50.9662	20.6661	28.8254	245.487	280.16	130.254		yes
Smp_037690		7.28005	-2.60044	1.03385	-2.5153	0.0118931	0.0658792	9.41766	17.7138	8.70202	1.16713	0	6.67968
Smp_037700		233.532	0.448309	0.327249	1.36993	0.170708	0.387701	209.404	168.871	213.743	261.827	280.16	267.187
Smp_037780	Lipase	23.5038	-0.086646	0.61269	-0.141419	0.887539	0.948325	34.3468	23.0279	13.053	16.3399	44.2359	10.0195
Smp_037900	Family S12 unassigned peptidase (S12 family)	33.8177	0.767895	0.493983	1.5545	0.120066	0.308725	23.2672	27.1611	21.755	25.677	51.6085	53.4375
Smp_037910	Succinate dehydrogenase [ubiquinone] cytochrome b small subunit	149.881	0.794783	0.353643	2.24742	0.0246133	0.110684	111.35	87.388	129.443	183.629	213.807	173.672
Smp_037930	tRNA N(3)-methylcytidine methyltransferase	49.4335	-0.501374	0.509021	-0.984976	0.324636	0.568985	47.0883	73.8074	54.3876	48.6306	62.6675	10.0195
Smp_037960	Putative nachr subunit	22.4911	-0.174683	0.575543	-0.303511	0.761501	0.887131	35.4547	22.4375	15.7724	26.8441	11.059	23.3789
Smp_038030	Adenylosuccinate lyase	48.7808	-1.09523	0.484216	-2.26185	0.0237064	0.107541	44.8724	86.7975	64.7213	23.7317	25.8042	46.7578
Smp_038080	Putative importin beta-1	53.999	-0.748761	0.462237	-1.61986	0.105262	0.287402	67.0316	85.0262	54.3876	49.0197	18.4316	50.0976
Smp_038100	ATP synthase subunit beta	552.94	0.404305	0.339713	1.19014	0.233993	0.466651	526.281	557.984	342.098	576.565	733.578	581.132
Smp_038140	Putative golgin IMH1	49.1731	-0.330013	0.434239	-0.75998	0.447267	0.674009	53.7361	61.9982	51.6682	53.6882	40.5495	33.3984
Smp_038210	Putative ww domain-binding protein 2 (WBP-2)	46.4468	0.743649	0.442199	1.68171	0.0926258	0.265593	35.4547	27.1611	43.5101	71.1952	47.9222	53.4375
Smp_038240	Alanine--tRNA ligase	33.5592	0.156406	0.464785	0.336512	0.736485	0.874583	32.1308	34.8371	29.9132	41.2388	33.1769	30.0586
Smp_038300		115.866	-0.256913	0.408118	-0.629506	0.529018	0.737772	90.8527	129.901	158.268	106.209	66.3538	143.613
Smp_038330	ditrans,polycis-polyprenyl diphosphate synthase [(2E,6E)-farnesyldiphosphate specific]	30.9106	0.620608	0.569705	1.08935	0.275999	0.515289	22.1592	17.7138	36.9836	63.8034	14.7453	30.0586
Smp_038340	Palmitoyltransferase	38.2829	-0.211829	0.496936	-0.426271	0.66991	0.841593	37.6706	36.018	50.5805	40.4607	51.6085	13.3594
Smp_038410	Protein SYS1 homolog	42.9802	0.664172	0.558274	1.18969	0.234169	0.466746	29.9149	14.171	55.4754	49.0197	25.8042	83.496
Smp_038420	Ubiquinone biosynthesis protein	29.6565	0.904896	0.502671	1.80018	0.0718329	0.223189	21.6052	12.9901	27.1938	38.5155	44.2359	33.3984
Smp_038430	DUF2428 domain-containing protein	0	NA	NA	NA	NA	NA	0	0	0	0	0	0
Smp_038440	Putative heart-specific myosin light chain phosphatase small subunit	63.9283	-1.36713	0.518349	-2.63747	0.00835276	0.0506646	104.702	127.539	40.2468	24.1208	36.8632	50.0976
Smp_038510	60S ribosomal protein L6	609.857	0.0130632	0.330387	0.039539	0.968461	0.986777	500.244	708.551	616.212	718.955	493.967	621.21
Smp_038530	Putative map kinase phosphatase	76.7666	2.25404	0.456499	4.93765	7.9068e-07	3.3515e-05	30.4689	15.9424	32.6326	109.711	191.689	80.1562		yes
Smp_038540	Condensin complex subunit 2	10.8796	-0.033304	0.69678	-0.047797	0.961878	0.984649	9.41766	8.85689	14.6847	10.8933	14.7453	6.67968
Smp_038560		440.296	-1.44206	0.398833	-3.61569	0.000299552	0.00430232	553.426	838.452	548.771	344.305	136.394	220.429	yes
Smp_038630	Mitochondrial import inner membrane translocase subunit TIM22	17.541	0.808591	0.642131	1.25923	0.207947	0.437106	8.3097	8.85689	22.2989	29.9565	25.8042	10.0195
Smp_038680		241.407	0.443518	0.354461	1.25124	0.210845	0.440124	157.33	185.995	269.219	258.715	313.337	263.847
Smp_038700	RING finger protein 10	62.3592	-0.154979	0.415017	-0.373428	0.70883	0.859198	61.4918	66.7219	71.2478	67.6938	36.8632	70.1367
Smp_038710	E3 ubiquitin-protein ligase E3D	19.7044	0.9342	0.596092	1.56721	0.117066	0.305207	15.5114	8.26643	15.2285	18.2851	44.2359	16.6992
Smp_038820	NADPH dependent diflavin oxidoreductase,putative	8.46282	0.0100692	0.813183	0.0123824	0.99012	0.995722	6.64776	8.26643	11.9653	12.8385	11.059	0
Smp_038830	Mername-AA194 putative peptidase (S09 family)	39.0013	0.431222	0.562434	0.766708	0.443255	0.672014	14.9575	25.9802	57.6509	35.7921	29.4906	70.1367
Smp_038840	Mitochondrial carrier protein-related	16.6346	1.07752	0.606991	1.77519	0.075867	0.23035	7.20174	8.85689	15.7724	21.7865	29.4906	16.6992
Smp_038870	NADH-ubiquinone oxidoreductase 75 kDa subunit, mitochondrial	34.4338	-0.104687	0.505181	-0.207226	0.835833	0.924056	40.4405	46.6463	21.755	38.9045	22.1179	36.7382
Smp_038930	Putative ribosome biogenesis protein tsr1 (20S rRNA accumulation protein 1)	73.1794	-0.936813	0.433095	-2.16307	0.0305362	0.128609	111.904	113.368	66.8968	62.2472	47.9222	36.7382
Smp_038940		19.0367	-0.121328	0.585485	-0.207227	0.835833	0.924056	14.4035	23.6184	23.9305	24.5098	11.059	16.6992
Smp_038950	L-lactate dehydrogenase	319.946	0.984599	0.389284	2.52926	0.0114304	0.063964	166.194	219.06	255.078	244.32	493.967	541.054
Smp_038960	L-lactate dehydrogenase	30.7866	-3.19228	0.767376	-4.16	3.1825e-05	0.000713005	61.4918	83.8452	16.3163	2.33427	7.37264	13.3594	yes
Smp_038980	Fcf2 domain-containing protein	37.1196	-0.39111	0.461406	-0.847647	0.396635	0.632645	34.9007	43.694	47.8611	32.6798	36.8632	26.7187
Smp_039000	ATP synthase subunit O, mitochondrial	212.944	-0.86668	0.463185	-1.87113	0.0613269	0.202236	376.706	338.924	106.056	112.045	176.943	166.992
Smp_039010		0	NA	NA	NA	NA	NA	0	0	0	0	0	0
Smp_039080	Protein FRA10AC1 homolog	26.8693	-1.58441	0.608464	-2.60395	0.00921558	0.0544206	26.591	41.9226	52.756	13.2275	0	26.7187
Smp_039130	Niemann-pick C1 (NPC1)	30.3356	-0.341661	0.499974	-0.683357	0.494381	0.709548	31.5769	32.4753	40.7907	35.014	22.1179	20.039
Smp_039160	IMD domain-containing protein	73.8048	0.546477	0.468135	1.16735	0.243069	0.477064	60.3838	73.217	42.4223	44.7402	88.4717	133.594
Smp_039180	Nuclear protein localization, putative	60.2608	-0.227725	0.436787	-0.521365	0.602113	0.794421	65.9236	68.4933	59.2825	47.8525	33.1769	86.8359
Smp_039300	Putative trim56 protein	14.7396	1.13663	0.647632	1.75506	0.0792485	0.237663	8.86368	10.6283	10.3336	33.8469	14.7453	10.0195
Smp_039390	ATP synthase subunit s, mitochondrial	8.46065	0.217413	0.754414	0.288188	0.773203	0.892336	8.86368	7.08551	8.70202	12.0604	7.37264	6.67968
Smp_039400	Eukaryotic translation initiation factor 5A	518.569	0.675157	0.364907	1.85022	0.0642823	0.208102	280.868	395.017	522.121	646.593	792.559	474.257
Smp_039470	Putative six/sine homebox transcription factors	0.181292	0.0412112	4.01242	0.0102709	0.991805	NA	0	0	1.08775	0	0	0
Smp_039490	RRM domain-containing protein	106.564	-1.15701	0.404238	-2.86219	0.00420724	0.0309841	139.603	174.186	132.162	79.7542	36.8632	76.8163	yes
Smp_039590		39.7673	2.06706	0.575025	3.59474	0.00032472	0.00451856	27.699	7.67597	9.78977	49.7978	106.903	36.7382		yes
Smp_039600	Putative calbindin-32	17.0286	0.985834	0.726114	1.35768	0.174564	0.392014	18.8353	11.8092	2.1755	12.4494	36.8632	20.039
Smp_039640	Putative retinoblastoma binding protein	54.1086	-1.25461	0.443829	-2.82679	0.00470176	0.033525	74.7873	92.1117	59.8264	28.0112	33.1769	36.7382	yes
Smp_039650	Cell polarity protein	18.4968	0.766436	0.602487	1.27212	0.20333	0.43074	16.0654	8.26643	18.4918	32.6798	22.1179	13.3594
Smp_039670	Putative cyclin l	15.7205	-1.13236	0.672108	-1.68479	0.0920294	0.264449	26.0371	23.0279	14.1408	7.39185	3.68632	20.039
Smp_039740		97.264	-0.731471	0.40452	-1.80825	0.070568	0.220333	94.1766	147.615	126.179	87.5351	47.9222	80.1562
Smp_039750	Alpha-1,4 glucan phosphorylase	16.5043	0.220979	0.58251	0.379357	0.704423	0.857916	18.2813	12.9901	14.6847	18.2851	14.7453	20.039
Smp_039810	Muscleblind-like protein	25.0219	-1.02026	0.62822	-1.62406	0.104364	0.286094	47.6423	41.3322	12.5091	17.8961	7.37264	23.3789
Smp_039820	Cysteine protease	67.7175	1.11143	0.39709	2.79894	0.00512713	0.0354884	46.5343	37.7894	45.1417	103.486	103.217	70.1367		yes
Smp_039870	Putative vasodilator-stimulated phosphoprotein	48.4059	0.567667	0.554817	1.02316	0.306232	0.549291	24.3751	28.9325	60.9141	28.7893	40.5495	106.875
Smp_039970		23.2488	-0.22571	0.557	-0.405225	0.685312	0.847604	24.9291	24.7993	29.3693	32.2907	14.7453	13.3594
Smp_039980		64.5858	0.455991	0.406112	1.12282	0.261513	0.49937	68.6935	49.0081	46.2295	77.42	62.6675	83.496
Smp_040020	Putative centromere protein A (Cenp-A) (Centromere autoantigen A)	0.549126	-0.83703	2.60703	-0.321067	0.74816	NA	0	2.36184	0.543876	0.389045	0	0
Smp_040080	Cadherin domain-containing protein	73.7985	-0.187084	0.394761	-0.473917	0.635559	0.816356	96.9465	72.6265	66.3529	70.0281	70.0401	66.7968
Smp_040100	WD_REPEATS_REGION domain-containing protein	1743.89	-0.298982	0.400079	-0.747307	0.454878	0.679648	1802.65	2582.08	1383.08	1211.88	2418.23	1065.41
Smp_040110	Putative thrombospondin type 1 domain-containing protein	8.7134	-1.20562	0.835081	-1.44372	0.148818	0.354335	6.64776	11.2187	16.8602	3.5014	7.37264	6.67968
Smp_040130	Peptidyl-prolyl cis-trans isomerase	1180.18	-0.0890897	0.324561	-0.274493	0.783706	0.899144	997.718	1291.33	1356.43	920.48	1352.88	1162.26
Smp_040190	Serine/threonine kinase	45.9449	-0.270884	0.457122	-0.592585	0.553459	0.757826	37.6706	43.1035	69.0723	38.5155	40.5495	46.7578
Smp_040270	Protein LTV1 homolog	72.3903	-1.23395	0.421854	-2.92506	0.00344391	0.0267838	102.486	123.996	82.1253	52.132	36.8632	36.7382	yes
Smp_040280	Protein CNPPD1	39.522	0.259891	0.474475	0.547745	0.583867	0.781109	29.9149	30.1134	48.405	46.6854	55.2948	26.7187
Smp_040350	Putative rfx5	16.076	0.0858223	0.616433	0.139224	0.889273	0.94849	9.97164	15.9424	19.5795	12.8385	14.7453	23.3789
Smp_040360	Serologically defined breast cancer antigen ny-br-84-related	13.7168	-0.0259115	0.632122	-0.0409913	0.967303	0.986436	15.5114	14.7615	13.053	17.8961	11.059	10.0195
Smp_040390	Putative transcription factor sp5/buttonhead	0.464362	-1.37505	2.6969	-0.509864	0.610147	NA	1.10796	0.590459	1.08775	0	0	0
Smp_040460	YTH domain-containing protein	30.554	0.261447	0.502496	0.520297	0.602856	0.795142	25.4831	27.1611	33.7203	45.1292	18.4316	33.3984
Smp_040500	peptidylprolyl isomerase	83.088	-0.712109	0.456587	-1.55964	0.118846	0.307951	94.1766	131.672	77.2304	33.8469	84.7854	76.8163
Smp_040510	alpha-1,6-mannosyl-glycoprotein 6-beta-N-acetylglucosaminyltransferase	6.38323	-0.00442851	0.881584	-0.00502335	0.995992	0.99835	6.09378	5.31413	8.70202	8.16994	0	10.0195
Smp_040550	TYR_PHOSPHATASE_2 domain-containing protein	65.3932	0.792083	0.427461	1.85299	0.0638831	0.207813	57.6139	30.7039	53.8437	69.25	77.4127	103.535
Smp_040560	Cytoplasmic tRNA 2-thiolation protein 1	15.0093	-0.35172	0.697856	-0.504001	0.614261	0.801963	9.41766	12.9901	30.4571	19.4522	11.059	6.67968
Smp_040570	Putative rab5	148.494	-0.103565	0.364298	-0.284286	0.776191	0.893503	158.438	181.862	118.565	120.993	147.453	163.652
Smp_040610	Letm1 RBD domain-containing protein	10.2587	-0.706014	0.721203	-0.97894	0.32761	0.570876	12.7415	13.5806	10.8775	6.61376	11.059	6.67968
Smp_040710	DNA-directed RNA polymerase II subunit RPB11-a	29.8219	1.24651	0.64274	1.93937	0.0524566	0.183041	9.41766	5.90459	38.0713	46.2964	25.8042	53.4375
Smp_040720	Glycerophosphocholine acyltransferase 1	17.7676	-0.148389	0.622627	-0.238328	0.811627	0.913302	22.7132	20.6661	10.8775	12.8385	29.4906	10.0195
Smp_040770	Methionine--tRNA ligase, cytoplasmic	15.1229	-0.973389	0.684447	-1.42215	0.154982	0.363522	21.0512	27.7516	15.2285	16.3399	3.68632	6.67968
Smp_040790	Peptidyl-prolyl cis-trans isomerase	233.186	0.693958	0.387397	1.79134	0.0732395	0.225443	99.1624	205.48	230.06	293.34	283.847	287.226
Smp_040800	Glycine--tRNA ligase	133.799	-0.0555918	0.414006	-0.134278	0.893183	0.949863	153.452	140.529	121.828	199.58	110.59	76.8163
Smp_040960	Putative zinc finger protein	30.9092	-0.560156	0.496188	-1.12892	0.258932	0.495617	37.1167	41.3322	34.8081	30.7346	14.7453	26.7187
Smp_040970	V-type proton ATPase subunit a	269.984	-0.858566	0.377771	-2.27271	0.0230434	0.105546	291.947	458.197	290.43	153.284	162.198	263.847
Smp_040990	Ribonuclease H2 subunit C	10.664	-0.361923	0.750323	-0.482357	0.629553	0.812108	6.09378	11.8092	19.5795	12.4494	7.37264	6.67968
Smp_041050	G-patch domain-containing protein	69.5979	0.525096	0.43472	1.20789	0.227088	0.45949	39.3326	49.5986	81.0375	73.9185	106.903	66.7968
Smp_041060	Septin	40.5194	-2.17711	0.553193	-3.93554	8.30087e-05	0.00155884	41.5485	100.378	54.3876	11.6713	18.4316	16.6992	yes
Smp_041100	Raw	42.8226	0.802754	0.53159	1.5101	0.131018	0.326955	27.145	17.1233	47.3172	34.625	40.5495	90.1757
Smp_041190	Outer dense fiber protein 2	166.77	-0.488178	0.41002	-1.19062	0.233803	0.466504	146.805	275.154	157.18	92.9818	154.825	173.672
Smp_041320		0	NA	NA	NA	NA	NA	0	0	0	0	0	0
Smp_041370	ZP domain-containing protein	82.858	0.19446	0.442627	0.439332	0.660421	0.834921	99.7164	85.6166	44.5978	75.0857	125.335	66.7968
Smp_041390	Ubiquitin-conjugating enzyme E2 G2	39.0981	0.0605068	0.54185	0.111667	0.911088	0.958519	36.0087	45.4654	35.8958	55.2444	55.2948	6.67968
Smp_041430	14-3-3 protein, putative	32.0118	0.89427	0.475152	1.88207	0.0598264	0.198939	18.2813	26.5707	21.2112	35.014	44.2359	46.7578
Smp_041450	asparagine--tRNA ligase	80.0623	0.818426	0.416258	1.96615	0.0492813	0.176635	43.2104	50.1891	82.1253	120.215	81.0991	103.535
Smp_041460	Tetraspanin, putative	11.2446	-5.46538	1.20144	-4.54902	5.3897e-06	0.000164202	6.64776	28.3421	32.0887	0.389045	0	0	yes
Smp_041480	Rna recognition motif (Rrm) domain containing protein, putative	146.642	-0.916301	0.457445	-2.00308	0.0451683	0.165734	166.748	205.48	197.971	60.302	58.9811	190.371
Smp_041490	Fe2OG dioxygenase domain-containing protein	39.0147	-0.382552	0.464641	-0.823329	0.410321	0.645581	45.4264	53.7318	35.3519	39.6826	33.1769	26.7187
Smp_041500	Robl_LC7 domain-containing protein	82.6668	1.48937	0.578777	2.57331	0.0100731	0.0580444	16.6194	18.8947	93.5467	85.2009	154.825	126.914
Smp_041540	Hormone receptor 4 (DHR4), putative	3.46596	-1.96774	1.26103	-1.56043	0.118659	0.307599	2.7699	5.90459	7.61426	1.16713	0	3.33984
Smp_041550	Protein sleepless	227.026	0.878914	0.4434	1.98222	0.047455	0.1718	253.169	159.424	66.8968	282.447	309.651	290.566
Smp_041570	Coiled-coil domain-containing protein 83	7.16369	-1.62425	0.943095	-1.72225	0.0850241	0.250036	13.2955	15.3519	3.80713	3.5014	3.68632	3.33984
Smp_041600	isoleucine--tRNA ligase	30.2856	0.423262	0.506913	0.83498	0.403729	0.638883	26.0371	25.9802	28.2816	47.8525	36.8632	16.6992
Smp_041630	Protein-tyrosine-phosphatase	55.0363	-0.315483	0.47053	-0.670484	0.502549	0.717558	77.5572	54.3223	47.8611	33.4579	36.8632	80.1562
Smp_041650		471.422	0.686839	0.385639	1.78104	0.0749055	0.228379	250.399	283.421	549.859	588.625	681.969	474.257
Smp_041700	Rhodopsin-like orphan GPCR,putative	2.79597	1.327	1.25921	1.05383	0.291959	NA	2.7699	1.18092	1.08775	5.05758	0	6.67968
Smp_041730	Putative pre-mRNA-splicing factor cwc-21	195.043	-0.799386	0.366616	-2.18045	0.0292242	0.12496	183.921	308.81	253.99	164.955	121.649	136.933
Smp_041740	T-complex protein 1 subunit gamma	336.121	-0.841199	0.361525	-2.32681	0.0199753	0.0952916	471.991	523.147	303.483	285.948	191.689	240.469
Smp_041750	PWWP domain-containing protein	57.5814	-0.876722	0.437569	-2.00362	0.0451109	0.165674	60.9378	83.2548	76.1426	31.5126	36.8632	56.7773
Smp_041760	DNA helicase	179.476	-1.47929	0.399649	-3.70147	0.000214352	0.00333086	219.376	318.258	262.148	125.272	51.6085	100.195	yes
Smp_041770	Serine/threonine kinase	287.958	-1.98363	0.4219	-4.70165	2.58069e-06	8.47202e-05	457.588	684.342	236.042	108.933	110.59	130.254	yes
Smp_041830	Predicted membrane protein-like protein	8.2421	0.539525	0.823442	0.655207	0.512334	0.724966	4.43184	3.54276	10.8775	5.83567	14.7453	10.0195
Smp_041880	Putative peptide (Allatostatin/somatostatin)-like receptor	0.255581	0.521722	3.46768	0.150453	0.880407	NA	0.55398	0.590459	0	0.389045	0	0
Smp_041890	Ribonuclease	16.9271	0.258376	0.62172	0.415582	0.677716	0.84511	13.8495	8.26643	24.4744	19.8413	18.4316	16.6992
Smp_041980		1195.94	-0.499148	0.374291	-1.33358	0.182341	0.403288	1781.6	1539.33	879.448	909.198	1301.27	764.824
Smp_042020	ATP-diphosphohydrolase 1	21.829	1.02545	0.613058	1.67268	0.0943907	0.26812	23.2672	12.3996	5.98264	19.0632	36.8632	33.3984
Smp_042030	Putative vesicle transport protein SEC20	22.0161	0.0752342	0.546474	0.137672	0.8905	0.948783	22.7132	14.171	27.1938	22.1756	25.8042	20.039
Smp_042050	CwfJ_C_1 domain-containing protein	81.7817	-0.999404	0.425811	-2.34706	0.0189222	0.0918475	93.0686	136.987	101.161	66.5267	29.4906	63.457
Smp_042060	MIT domain-containing protein	24.4855	-0.267116	0.542229	-0.492625	0.622278	0.807211	17.7274	25.3898	35.8958	19.0632	22.1179	26.7187
Smp_042080	Protein MIS12 homolog	31.4729	-0.339988	0.522759	-0.650373	0.515451	0.726946	37.1167	34.2466	39.1591	43.184	18.4316	16.6992
Smp_042090	Putative 60s ribosomal protein L10a	555.299	0.0551613	0.331307	0.166496	0.867767	0.939107	480.301	578.06	579.228	676.549	593.498	424.16
Smp_042110	OCIA domain-containing protein	90.0673	0.425738	0.397364	1.07141	0.283987	0.522856	94.7306	83.2548	54.9315	122.16	88.4717	96.8554
Smp_042120		55.4885	1.60322	0.475027	3.375	0.00073816	0.00857951	44.8724	22.4375	15.7724	94.927	84.7854	70.1367		yes
Smp_042140	Putative dynein light chain	31.7105	1.01308	0.498454	2.03245	0.0421083	0.158039	21.0512	20.0756	24.4744	61.0801	36.8632	26.7187
Smp_042150	Tegumental antigen	25.7071	2.58587	0.629858	4.10548	4.03472e-05	0.000877062	13.8495	6.49505	1.63163	43.573	55.2948	33.3984		yes
Smp_042160	Fructose-bisphosphate aldolase	558.816	1.20932	0.323956	3.73298	0.000189227	0.00305	353.439	335.381	326.326	965.221	744.637	627.89		yes
Smp_042210	Origin recognition complex subunit 4	8.07562	0.624151	0.842889	0.740491	0.459002	0.681765	2.7699	5.31413	11.9653	14.0056	11.059	3.33984
Smp_042270	26S protease regulatory subunit 6a, putative	67.2142	-0.254945	0.441027	-0.57807	0.563217	0.764937	63.7077	75.5788	84.8447	82.8666	29.4906	66.7968
Smp_042280	Protein UXT homolog	33.7798	0.465568	0.554186	0.840094	0.400856	0.636218	30.4689	27.7516	29.3693	56.8006	51.6085	6.67968
Smp_042300	PUR-alpha-like protein	372.908	0.590225	0.481822	1.22498	0.220581	0.451663	301.919	431.626	155.549	195.301	434.986	718.066
Smp_042340	Catenin and plakophilin, putative	31.6364	0.773484	0.473392	1.63392	0.102276	0.282004	20.4973	22.4375	26.6499	36.9593	33.1769	50.0976
Smp_042390	Putative 2-deoxyglucose-6-phosphate phosphatase	38.5708	-0.0121899	0.526355	-0.023159	0.981523	0.993561	21.0512	34.8371	62.5457	49.4087	36.8632	26.7187
Smp_042400	Mesencephalic astrocyte-derived neurotrophic factor homolog	71.7915	0.12043	0.418054	0.288073	0.773291	0.892336	95.2846	56.6841	55.4754	82.0885	81.0991	60.1171
Smp_042420	Putative zinc finger protein	9.9546	-1.95287	0.903833	-2.16065	0.0307222	0.128617	25.4831	18.8947	5.43876	6.22472	3.68632	0
Smp_042430	GINS complex subunit 4	13.3521	0.0868102	0.698177	0.124338	0.901047	0.953569	7.20174	12.9901	16.3163	7.7809	25.8042	10.0195
Smp_042440	(Dihydro)ceramide Synthase (LAG1)	31.9611	0.929207	0.593834	1.56476	0.117639	0.305787	33.2388	25.3898	5.98264	28.7893	51.6085	46.7578
Smp_042530	Putative wd-repeat protein	20.0693	-0.827506	0.605237	-1.36724	0.171549	0.38902	27.699	34.8371	13.5969	12.8385	14.7453	16.6992
Smp_042550	Sortingnexin-related	78.5306	0.0890679	0.458849	0.194111	0.846089	0.928136	46.5343	73.217	106.056	59.1348	62.6675	123.574
Smp_042560	Putative mitochondrial import receptor subunit tom40	38.7089	-0.159637	0.514597	-0.310217	0.756396	0.884999	42.6565	47.8272	34.8081	49.0197	47.9222	10.0195
Smp_042590	Putative nadh-ubiquinone oxidoreductase 1, chain	103.775	0.846778	0.37036	2.28637	0.0222327	0.102769	89.7448	70.2647	64.1774	152.895	125.335	120.234
Smp_042630	Probable ribosome biogenesis protein	11.5313	0.430151	0.808122	0.532285	0.594529	0.789839	4.43184	4.13322	19.5795	8.55899	25.8042	6.67968
Smp_042670	DNA mismatch repair protein	18.7972	-1.03424	0.582248	-1.77629	0.0756848	0.229971	29.3609	24.7993	21.755	12.4494	11.059	13.3594
Smp_042680	Putative tropinone reductase	365.702	0.857379	0.36114	2.37409	0.017592	0.0871798	252.615	271.021	255.622	408.886	328.083	677.988
Smp_042700	Subfamily M23B non-peptidase homologue (M23 family)	35.7884	1.00919	0.477065	2.11542	0.034394	0.137902	28.807	23.0279	17.9479	38.5155	66.3538	40.0781
Smp_042740	Putative spag6	49.8901	0.401798	0.445586	0.901729	0.367201	0.608114	55.952	40.1512	32.6326	56.8006	73.7264	40.0781
Smp_042770	Rab-GAP TBC domain-containing protein	21.3135	-0.615137	0.602957	-1.0202	0.307634	0.550446	36.5627	27.7516	14.1408	18.6742	7.37264	23.3789
Smp_042780	Mediator of RNA polymerase II transcription subunit 20	16.2377	0.436355	0.670019	0.651258	0.51488	0.726651	14.9575	4.72368	22.2989	21.0084	11.059	23.3789
Smp_042790	Dolichol-phosphate mannosyltransferase subunit 1	15.0157	0.0568342	0.627808	0.090528	0.927868	0.966627	11.6336	12.9901	21.2112	19.8413	11.059	13.3594
Smp_042810	Putative chromosome transmission fidelity factor	7.56035	0.294695	0.82924	0.355379	0.722305	0.866178	2.7699	7.08551	10.3336	7.7809	7.37264	10.0195
Smp_042910	Osteopetrosis associated transmembrane protein	13.8117	0.56344	0.64182	0.87788	0.380009	0.619585	14.4035	10.0378	9.78977	19.8413	22.1179	6.67968
Smp_042920	Serine/threonine-protein kinase 19, putative	16.4349	-0.36865	0.633618	-0.581817	0.56069	0.762148	14.9575	12.3996	29.3693	17.118	14.7453	10.0195
Smp_042980	Mevalonate kinase	22.3785	0.133858	0.647825	0.206626	0.836302	0.924234	14.4035	9.44735	38.6152	17.8961	40.5495	13.3594
Smp_042990	Ubiquitin carboxyl-terminal hydrolase	145.055	2.08845	0.381893	5.46868	4.53399e-08	3.40812e-06	56.506	50.1891	57.6509	176.626	195.375	333.984		yes
Smp_043030	Phosphotransferase	261.912	-1.64662	0.440536	-3.73776	0.000185668	0.00300469	315.215	590.459	277.377	69.25	162.198	156.973	yes
Smp_043070	Phosphorylated adapter RNA export protein	31.0087	0.465573	0.516339	0.90168	0.367227	0.608114	23.2672	24.7993	31.0009	42.0169	51.6085	13.3594
Smp_043100	Putative heterogeneous nuclear ribonucleoprotein	175.436	0.149373	0.390005	0.383003	0.701718	0.856027	126.861	151.748	223.533	221.756	121.649	207.07
Smp_043110	DNA-binding protein	126.264	1.60401	0.379968	4.22143	2.4276e-05	0.000573879	77.5572	58.4555	51.1243	175.848	147.453	247.148		yes
Smp_043120	Putative universal stress protein	361.32	1.33162	0.382244	3.48368	0.000494572	0.00624943	225.47	135.806	253.99	436.119	401.809	714.726		yes
Smp_043130	Gem-associated protein 2	60.6644	-0.0552755	0.410405	-0.134685	0.892861	0.949863	52.6281	57.2746	73.9671	53.2992	70.0401	56.7773
Smp_043150	Putative smirv1 protein; Putative smirv1 protein; SmIrV1 protein; SmIrV1 protein	142.952	0.678969	0.42417	1.6007	0.109443	0.293964	100.824	86.2071	143.583	184.796	88.4717	253.828
Smp_043170	Putative transforming acidic coiled-coil containing protein 1/2	89.1063	0.834005	0.38222	2.182	0.0291092	0.124769	79.7731	61.9982	50.5805	117.103	121.649	103.535
Smp_043200	non-specific serine/threonine protein kinase	27.8172	-0.300011	0.558522	-0.537152	0.591162	0.787205	26.591	23.6184	45.6856	36.5702	11.059	23.3789
Smp_043210	Putative tetraspanin	135.199	1.58631	0.359618	4.41109	1.02853e-05	0.000273019	68.6935	53.1413	79.9498	183.24	199.061	227.109		yes
Smp_043220	BCL2/adenovirus E1B 19 kDa protein-interacting protein 3-like	84.3384	0.845077	0.390292	2.16524	0.0303691	0.128152	48.7502	54.9127	76.1426	96.0941	103.217	126.914
Smp_043250	GIY-YIG domain-containing protein	0	NA	NA	NA	NA	NA	0	0	0	0	0	0
Smp_043260	Putative g-protein coupled receptor	0	NA	NA	NA	NA	NA	0	0	0	0	0	0
Smp_043270	G_PROTEIN_RECEP_F1_2 domain-containing protein	0.090646	0.895215	4.05158	0.220955	0.825128	NA	0	0	0.543876	0	0	0
Smp_043290	GPR-3	0.55664	3.16307	3.11354	1.01591	0.309673	NA	0	0	0	0	0	3.33984
Smp_043300	Putative biogenic amine (Dopamine) receptor	0	NA	NA	NA	NA	NA	0	0	0	0	0	0
Smp_043320	Tyramine/octopamine receptor	0	NA	NA	NA	NA	NA	0	0	0	0	0	0
Smp_043340	Putative biogenic amine (Dopamine) receptor	0	NA	NA	NA	NA	NA	0	0	0	0	0	0
Smp_043350	UDP-n-acetylglucosamine pyrophosphorylase	24.7867	-0.153616	0.539546	-0.284713	0.775864	0.893486	18.2813	29.523	28.2816	17.118	22.1179	33.3984
Smp_043360		8.05502	0.887095	0.768203	1.15477	0.248186	0.482748	5.5398	4.72368	6.52651	10.1152	14.7453	6.67968
Smp_043390	beta-glucosidase	1.61944	-0.637345	1.59959	-0.398443	0.690304	NA	1.10796	1.77138	2.71938	0.77809	0	3.33984
Smp_043500	RNase_Zc3h12a domain-containing protein	32.63	-0.837865	0.562643	-1.48916	0.136445	0.335708	61.4918	44.8749	23.3867	34.236	18.4316	13.3594
Smp_043570	MARVEL domain-containing protein	2.10004	-0.699153	1.52967	-0.45706	0.647628	NA	3.87786	4.13322	1.08775	3.5014	0	0
Smp_043580	Putative histone-lysine n-methyltransferase, setb1	19.783	-0.126891	0.612717	-0.207095	0.835936	0.924056	12.7415	14.171	33.7203	15.5618	25.8042	16.6992
Smp_043600	FAR-17a/AIG1-like protein	63.4737	0.58239	0.457599	1.27271	0.203122	0.430716	43.2104	31.8848	75.5988	59.9129	70.0401	100.195
Smp_043610		29.6996	0.0939673	0.549229	0.171089	0.864153	0.937089	15.5114	23.0279	47.8611	31.9017	33.1769	26.7187
Smp_043650		241.986	2.94583	0.346495	8.50181	1.86659e-17	2.50217e-14	69.2475	42.5131	54.9315	428.728	442.359	414.14		yes
Smp_043670	ATP-dependent 6-phosphofructokinase	70.2809	1.09728	0.419522	2.61555	0.0089084	0.0531136	52.6281	53.7318	28.2816	99.9846	106.903	80.1562
Smp_043780	DOT1 domain-containing protein	25.9426	0.04393	0.510473	0.0860575	0.931421	0.96801	29.9149	25.9802	20.1234	24.1208	22.1179	33.3984
Smp_043910	Tubulin tyrosine ligase-related	6.84462	-1.56698	1.00648	-1.55689	0.119497	0.308048	15.5114	7.67597	10.8775	7.00281	0	0
Smp_043940	Synaptosomal associated protein, putative	46.5699	-1.47106	0.495865	-2.96666	0.00301056	0.0242986	58.1679	98.6067	47.8611	22.9537	18.4316	33.3984	yes
Smp_043970	DNAj homolog subfamily C member, putative	138.145	-1.55953	0.397637	-3.922	8.78168e-05	0.0016237	173.396	278.697	166.97	71.5843	84.7854	53.4375	yes
Smp_043990	Basigin	112.593	1.16175	0.366257	3.17197	0.00151411	0.0146546	68.1395	56.6841	83.7569	156.785	173.257	136.933		yes
Smp_044000	Putative bax inhibitor	56.2833	-0.072414	0.453148	-0.159802	0.873037	0.941517	82.543	50.7795	42.9662	70.4171	44.2359	46.7578
Smp_044020	Putative folate carrier protein	12.1821	-0.239694	0.693239	-0.34576	0.729523	0.870875	13.2955	11.8092	16.8602	16.7289	11.059	3.33984
Smp_044060	Phosphodiesterase	265.475	0.871705	0.401962	2.16863	0.0301111	0.127398	263.695	199.575	98.4416	303.066	390.75	337.324
Smp_044160	Putative mitochondrial carrier protein	17.4501	-0.157105	0.591136	-0.265768	0.790418	0.902005	21.6052	16.5329	19.5795	22.5646	11.059	13.3594
Smp_044250	Subfamily M67C unassigned peptidase (M67 family)	38.1948	-0.231238	0.502266	-0.460389	0.645237	0.823076	39.3326	42.5131	47.3172	54.8553	18.4316	26.7187
Smp_044260	Apg10p-like protein	8.04897	1.34445	0.947141	1.41948	0.155758	0.364845	2.21592	0.590459	10.8775	12.8385	18.4316	3.33984
Smp_044280	Putative fibrillarin	70.0835	-0.126787	0.454131	-0.279186	0.780102	0.896465	67.5856	80.3025	78.3182	106.987	40.5495	46.7578
Smp_044400	Mitotic checkpoint protein-related	17.9445	-0.636881	0.594305	-1.07164	0.283882	0.522845	19.9433	27.1611	17.404	12.0604	11.059	20.039
Smp_044440	S-(hydroxymethyl)glutathione dehydrogenase	68.0721	-0.513532	0.442306	-1.16103	0.245628	0.479271	67.5856	70.2647	101.161	49.4087	33.1769	86.8359
Smp_044470	ARF7EP_C domain-containing protein	13.6583	-0.186121	0.734818	-0.253288	0.800046	0.907712	12.7415	8.26643	22.2989	12.8385	25.8042	0
Smp_044520	Putative vmac	37.6242	0.509934	0.455029	1.12066	0.262431	0.500632	25.4831	38.9703	28.2816	42.0169	44.2359	46.7578
Smp_044530	Putative growth factor receptor-bound protein	80.9153	0.533333	0.432235	1.2339	0.217242	0.447904	55.398	41.9226	101.161	97.6503	95.8443	93.5155
Smp_044550	Putative far upstream (Fuse) binding protein	350.958	-0.536159	0.552096	-0.971134	0.331481	0.574344	273.112	335.381	641.23	383.598	51.6085	420.82
Smp_044560		107.787	0.359387	0.433236	0.82954	0.406799	0.641923	62.5997	70.8551	150.654	133.053	132.708	96.8554
Smp_044580	60S ribosomal protein L30	590.109	-0.322909	0.35263	-0.915716	0.359816	0.601925	706.879	604.04	664.073	727.125	464.476	374.062
Smp_044610	Autophagy-related protein	0.19074	-0.0222999	4.00667	-0.0055657	0.995559	NA	0.55398	0.590459	0	0	0	0
Smp_044680	HTH La-type RNA-binding domain-containing protein	56.4666	-0.583341	0.539147	-1.08197	0.279266	0.518197	86.4209	89.1594	33.1764	73.1405	36.8632	20.039
Smp_044690	Putative mitochondrial glutamate carrier protein	46.8685	-0.723067	0.459499	-1.5736	0.11558	0.302706	69.2475	55.5032	46.7733	26.066	36.8632	46.7578
Smp_044750	Putative marvel-containing potential lipid raft-associated protein	28.2136	1.07646	0.541306	1.98864	0.0467411	0.170726	21.6052	13.5806	17.9479	27.2331	22.1179	66.7968
Smp_044800	Putative ankyrin repeat domain protein	57.892	0.320385	0.451335	0.70986	0.477791	0.697436	62.5997	56.6841	33.7203	52.9101	47.9222	93.5155
Smp_044810	Zinc finger CCCH domain-containing protein 14	49.9736	-0.482755	0.438339	-1.10133	0.270755	0.509194	54.29	67.9028	51.1243	36.5702	33.1769	56.7773
Smp_044850	Ribokinase	5.53158	-0.596647	0.936778	-0.636914	0.524181	0.734492	4.43184	6.49505	9.78977	5.44663	3.68632	3.33984
Smp_044920	dynamin GTPase	263.304	-0.170401	0.410469	-0.415136	0.678042	0.84511	283.084	384.98	164.251	168.846	258.042	320.625
Smp_044950	IRS-type PTB domain-containing protein	6.75505	-1.88889	1.02218	-1.84791	0.0646153	0.208632	3.32388	8.26643	19.5795	2.33427	3.68632	3.33984
Smp_044970	oxoglutarate dehydrogenase (succinyl-transferring)	147.288	0.958196	0.371829	2.57698	0.00996671	0.0575878	127.415	79.1216	93.0028	178.183	162.198	243.808
Smp_045010	Tegumental antigen	75.1053	1.50399	0.468855	3.20778	0.00133762	0.0133789	63.7077	31.2943	23.9305	143.947	114.276	73.4765		yes
Smp_045060	Putative mitotic checkpoint protein bub3	44.2151	1.01796	0.480831	2.11708	0.0342533	0.137543	19.9433	25.3898	42.9662	66.5267	73.7264	36.7382
Smp_045070	U3 small nucleolar RNA-associated protein 15 homolog	30.2191	-0.0520726	0.509879	-0.102128	0.918655	0.961856	28.807	33.6562	32.6326	39.6826	33.1769	13.3594
Smp_045200	Tegumental protein	0.0984099	0.895215	4.05158	0.220955	0.825128	NA	0	0.590459	0	0	0	0
Smp_045220	EF-hand domain-containing protein	468.674	1.63583	0.344116	4.75373	1.99702e-06	6.95325e-05	246.521	161.786	277.377	808.436	696.715	621.21		yes
Smp_045230	Vezatin domain-containing protein	35.6288	-0.252386	0.458421	-0.550556	0.581938	0.780088	38.7786	43.1035	34.8081	33.8469	33.1769	30.0586
Smp_045250	Cleavage stimulation factor 50 kDa subunit	19.4636	0.630822	0.667159	0.945536	0.344385	0.58691	10.5256	10.0378	27.7377	39.6826	22.1179	6.67968
Smp_045260	5-aminolevulinate synthase	19.3625	-0.0707095	0.579411	-0.122037	0.90287	0.95461	19.3893	22.4375	17.9479	20.2303	29.4906	6.67968
Smp_045300	PDZ domain-containing protein	26.2394	2.11958	0.551359	3.84428	0.000120905	0.00210485	11.0796	12.3996	5.43876	35.7921	62.6675	30.0586		yes
Smp_045360	Cadherin domain-containing protein	35.1637	0.172773	0.541764	0.318909	0.749796	0.881668	54.844	27.7516	15.7724	32.6798	33.1769	46.7578
Smp_045400	Protein odr-4 homolog	107.458	-1.10417	0.392676	-2.81191	0.00492487	0.0345041	172.842	157.062	111.495	71.5843	51.6085	80.1562	yes
Smp_045410	Adiponectin receptor, putative	20.9215	0.090001	0.570781	0.15768	0.874709	0.9426	18.8353	14.171	25.5622	14.7837	22.1179	30.0586
Smp_045420	Adiponectin receptor, putative	18.4252	0.0785175	0.567258	0.138416	0.889912	0.94849	15.5114	15.9424	22.2989	18.6742	14.7453	23.3789
Smp_045430	Glycosyltransferase-related	31.978	0.0477828	0.487602	0.0979956	0.921936	0.963819	27.145	24.7993	41.8785	31.1236	36.8632	30.0586
Smp_045470	Homeobox protein prospero/prox-1/ceh-26,putative	4.28617	0.191696	1.1294	0.169732	0.865221	0.93774	3.87786	1.18092	5.43876	1.16713	7.37264	6.67968
Smp_045480	Cell polarity protein	44.3112	0.858939	0.470315	1.82631	0.067804	0.214619	26.591	28.9325	40.7907	73.1405	66.3538	30.0586
Smp_045490	Putative annexin	12.4033	0.00390609	0.680813	0.00573739	0.995422	0.998028	17.1734	10.6283	8.70202	10.5042	7.37264	20.039
Smp_045500	Annexin	144.397	1.50257	0.431003	3.48623	0.000489882	0.00621471	117.444	71.4456	36.9836	208.917	221.179	210.41		yes
Smp_045510		227.963	-0.434152	0.412203	-1.05325	0.292227	0.532967	215.498	347.19	227.34	238.096	95.8443	243.808
Smp_045550	Annexin	58.5339	-1.61099	0.501966	-3.20936	0.00133031	0.0133412	77.5572	134.625	49.4927	22.9537	33.1769	33.3984	yes
Smp_045560	Annexin	389.414	0.812818	0.409028	1.9872	0.0469008	0.170844	225.47	371.989	245.832	262.605	549.262	681.328
Smp_045590	HEAT repeat-containing protein 2	52.2902	-1.16208	0.450775	-2.57795	0.00993891	0.0575161	63.1537	82.6643	69.6161	30.3455	47.9222	20.039
Smp_045600	DUF4709 domain-containing protein	32.9441	-0.959891	0.518633	-1.85081	0.0641967	0.208102	35.4547	59.0459	33.1764	17.118	29.4906	23.3789
Smp_045610	Rho GDP-dissociation inhibitor-related	235.487	-0.0182344	0.332108	-0.0549051	0.956214	0.982351	271.45	233.822	205.585	231.093	213.807	257.168
Smp_045620	WD_REPEATS_REGION domain-containing protein	29.5136	1.04607	0.539804	1.93786	0.05264	0.183283	14.9575	12.9901	27.7377	25.677	58.9811	36.7382
Smp_045650	Dynein regulatory complex subunit 4	178.589	-1.8373	0.388964	-4.72357	2.31736e-06	7.76604e-05	248.737	377.894	213.199	87.1461	81.0991	63.457	yes
Smp_045680	Sodium/hydrogen exchanger	10.4424	-1.97522	0.928699	-2.12686	0.0334315	0.135393	24.9291	23.6184	3.80713	6.61376	3.68632	0
Smp_045710	Snf7-related	113.268	0.0207502	0.437374	0.0474428	0.96216	0.98468	117.444	152.339	64.1774	83.2556	162.198	100.195
Smp_045730	Ribosomal RNA-processing protein 43	19.8293	-0.290424	0.643939	-0.451011	0.651981	0.828156	17.7274	14.7615	35.3519	25.677	22.1179	3.33984
Smp_045750	Putative cak assembly factor	52.7251	-1.4773	0.481374	-3.06892	0.00214833	0.0191776	70.9094	95.6544	66.3529	29.1784	44.2359	10.0195	yes
Smp_045760	tRNA (guanine(37)-N1)-methyltransferase	16.9278	0.178697	0.633063	0.282274	0.777733	0.89451	14.4035	15.9424	15.2285	12.4494	36.8632	6.67968
Smp_045780	Ubiquitin-activating enzyme E1-related	26.5976	-0.466323	0.546877	-0.852702	0.393825	0.630229	27.145	25.9802	40.7907	24.8989	7.37264	33.3984
Smp_045790	NHR domain-containing protein	25.3459	1.53735	0.509039	3.02011	0.00252683	0.0213975	15.5114	10.6283	12.5091	35.7921	44.2359	33.3984		yes
Smp_045810	Delta-aminolevulinic acid dehydratase	19.9418	-0.408528	0.608974	-0.670848	0.502318	0.717514	18.2813	15.3519	34.8081	17.118	7.37264	26.7187
Smp_045860	Inositol hexakisphosphate and diphosphoinositol-pentakisphosphate kinase	52.7191	0.173666	0.478671	0.362809	0.716747	0.862477	40.9945	44.2845	59.8264	33.4579	44.2359	93.5155
Smp_045920	MARVEL domain-containing protein	26.4149	-0.0702952	0.536197	-0.1311	0.895697	0.951537	28.807	17.7138	34.8081	25.677	14.7453	36.7382
Smp_045930	Transmembrane protein 65	13.8846	0.206747	0.660588	0.312973	0.754301	0.884251	9.97164	8.26643	20.6673	15.9508	18.4316	10.0195
Smp_045950	Transformer-2-related protein	43.9772	0.674819	0.474052	1.42351	0.154588	0.36281	21.0512	33.0657	47.3172	51.743	40.5495	70.1367
Smp_045960	Calcium binding atopy-related autoantigen	67.0426	0.254182	0.422771	0.601229	0.547688	0.753129	76.4492	67.3124	40.2468	77.0309	81.0991	60.1171
Smp_045980	Putative cc2d1b protein	31.5563	0.00683333	0.488621	0.0139849	0.988842	0.995722	28.253	38.3799	30.4571	40.0716	22.1179	30.0586
Smp_045990	Diras family, GTP-binding ras-like	51.0669	0.591962	0.468474	1.2636	0.206375	0.434978	52.6281	47.2368	21.2112	52.5211	62.6675	70.1367
Smp_046020	Protein phosphatase 1 regulatory subunit 7	55.2412	0.933909	0.427692	2.1836	0.0289915	0.124495	29.9149	31.8848	52.2121	73.9185	70.0401	73.4765
Smp_046030	U6 snRNA-associated Sm-like protein LSm1	33.3618	0.115982	0.493925	0.234817	0.81435	0.914269	39.8866	21.847	36.4397	42.7949	25.8042	33.3984
Smp_046060	Paramyosin	543.546	-0.564483	0.345199	-1.63524	0.101999	0.281892	581.125	830.186	538.981	533.381	420.241	357.363
Smp_046090	T-complex protein 1 subunit theta	273.623	-0.0117487	0.339161	-0.0346404	0.972366	0.98872	252.615	328.886	244.744	303.844	291.219	220.429
Smp_046100	NADH dehydrogenase [ubiquinone] 1 beta subcomplex subunit 4	192.781	0.318592	0.357655	0.890782	0.373046	0.613204	161.762	209.023	141.408	181.684	269.101	193.711
Smp_046120	Putative vesicular acetylcholine transporter	48.2213	-0.225718	0.548736	-0.411342	0.680821	0.846213	91.4067	46.0558	19.5795	50.9649	47.9222	33.3984
Smp_046130	Putative alpha-actinin	39.6004	0.127711	0.449155	0.284337	0.776152	0.893503	40.9945	36.6085	38.0713	49.0197	29.4906	43.4179
Smp_046140	Protein kinase	127.165	-0.675446	0.39159	-1.72488	0.0845487	0.249093	166.748	197.213	107.687	111.656	99.5307	80.1562
Smp_046160	Protein phosphatase inhibitor 2	57.1066	-0.0111627	0.426448	-0.0261759	0.979117	0.992853	63.7077	56.6841	55.4754	75.0857	51.6085	40.0781
Smp_046190	Putative ankyrin repeat and socs box protein 13 (Asb-13)	39.4245	-0.257362	0.462191	-0.55683	0.577643	0.77686	39.3326	44.2845	42.4223	27.2331	33.1769	50.0976
Smp_046250	Putative copii-coated vesicle membrane protein P24	170.39	-0.240801	0.413075	-0.582947	0.559929	0.761757	175.058	196.623	178.391	108.544	103.217	260.508
Smp_046290	Putative marvel-containing potential lipid raft-associated protein	163.657	1.74472	0.388718	4.48839	7.17631e-06	0.000204677	92.5147	58.4555	72.3355	172.347	339.142	247.148		yes
Smp_046360	Putative zinc finger protein	59.2773	0.353145	0.467173	0.755919	0.449698	0.675681	37.6706	44.8749	73.4233	62.6362	36.8632	100.195
Smp_046410	Tektin	94.9832	-0.282944	0.513311	-0.551213	0.581488	0.779936	166.194	114.549	34.2642	105.042	66.3538	83.496
Smp_046430	Ubiquitin carboxyl-terminal hydrolase	124.211	-0.636672	0.362214	-1.75772	0.0787947	0.236826	139.049	165.919	151.198	108.155	77.4127	103.535
Smp_046500	Proliferating cell nuclear antigen	119.956	0.503487	0.387978	1.29772	0.194384	0.419375	81.989	84.4357	133.25	165.733	147.453	106.875
Smp_046550	Putative bystin	39.5342	-0.129425	0.478766	-0.270331	0.786906	0.900673	45.4264	44.2845	38.0713	52.5211	36.8632	20.039
Smp_046630	Hypothetical Schistosoma spp. protein UPF0506	108.26	2.07503	0.376625	5.50954	3.59772e-08	2.80936e-06	49.3042	31.2943	43.5101	165.733	202.748	156.973		yes
Smp_046680	U3 small nucleolar RNA-associated protein 18 homolog	30.9557	-0.282584	0.534013	-0.529171	0.596687	0.790588	29.9149	27.1611	48.9488	41.2388	18.4316	20.039
Smp_046690	Polyubiquitin-C	285.233	0.145438	0.328913	0.442176	0.658362	0.833251	256.493	303.496	250.727	266.496	280.16	354.023
Smp_046740	Dihydrolipoyl dehydrogenase	82.712	-0.187093	0.421488	-0.443886	0.657125	0.83262	85.8669	90.3403	85.9324	62.6362	47.9222	123.574
Smp_046750		19.7333	-0.366048	0.561106	-0.652368	0.514164	0.726149	19.9433	21.2565	26.6499	19.4522	11.059	20.039
Smp_046780	Putative aut1	3.30386	1.1036	1.40828	0.783655	0.433243	0.663475	3.32388	2.36184	0	0.77809	0	13.3594
Smp_046790	Putative glucose transport protein	15.4241	0.678981	0.617089	1.1003	0.271202	0.509645	11.0796	14.7615	9.24589	16.3399	11.059	30.0586
Smp_046800	Putative fatty acid binding protein	44.1065	2.37741	0.538671	4.41347	1.01725e-05	0.000271819	19.9433	11.2187	12.5091	105.431	92.158	23.3789		yes
Smp_046810	Putative m-phase inducer phosphatase(Cdc25)	37.1178	-0.916086	0.494821	-1.85135	0.0641193	0.208102	33.7928	44.8749	65.2651	22.5646	29.4906	26.7187
Smp_046870	DHC_N1 domain-containing protein	59.0009	0.489943	0.440127	1.11318	0.265629	0.50423	36.5627	40.1512	69.6161	61.8582	58.9811	86.8359
Smp_046880	Putative glycosyltransferase	11.5549	0.466352	0.724926	0.64331	0.520023	0.730448	6.64776	4.72368	17.404	12.4494	14.7453	13.3594
Smp_046890	Protein phosphatase	46.1593	0.374671	0.424687	0.882228	0.377653	0.61712	36.5627	42.5131	40.2468	45.9073	51.6085	60.1171
Smp_046900	Seipin	6.95129	0.416355	0.839621	0.495884	0.619976	0.805569	4.98582	3.54276	9.78977	9.33708	7.37264	6.67968
Smp_046910		4.31582	-0.318906	1.07087	-0.2978	0.765855	0.88874	3.32388	8.26643	4.35101	6.61376	0	3.33984
Smp_046930	protein O-GlcNAc transferase	186.602	-0.812628	0.431329	-1.88401	0.0595637	0.198455	279.76	224.965	214.831	184.796	51.6085	163.652
Smp_046980	Pre-mRNA-splicing factor 38	23.9906	-0.473095	0.537304	-0.880498	0.37859	0.618022	34.3468	25.9802	26.1061	26.066	14.7453	16.6992
Smp_047060	NADH dehydrogenase [ubiquinone] 1 beta subcomplex subunit 9	182.058	0.676238	0.360318	1.87678	0.0605486	0.200491	130.739	168.281	118.565	172.347	228.552	273.867
Smp_047090	DUF4174 domain-containing protein	18.0579	-0.159531	0.579491	-0.275295	0.783089	0.898871	18.8353	18.3042	19.0357	14.3947	11.059	26.7187
Smp_047110	RNA helicase	33.5534	-0.73979	0.50131	-1.47571	0.140021	0.340495	27.699	44.8749	53.8437	26.066	22.1179	26.7187
Smp_047190	Serine/threonine kinase	28.4049	0.936506	0.578212	1.61966	0.105306	0.287402	12.7415	12.3996	34.8081	48.6306	18.4316	43.4179
Smp_047200	Putative 60s ribosomal protein L3	1066.77	-0.000963689	0.369718	-0.00260655	0.99792	0.99898	746.765	876.242	1578.87	1119.67	1190.68	888.398
Smp_047240	Beta-1,4-galactosyltransferase	4.91125	0.0201969	1.03205	0.0195697	0.984387	0.99419	7.75572	2.9523	2.71938	2.33427	3.68632	10.0195
Smp_047330	RRM domain-containing protein	19.0754	-1.2994	0.601646	-2.15974	0.0307931	0.128761	28.253	32.4753	19.5795	9.72612	11.059	13.3594
Smp_047360	Ubx6(Yeast)-related	94.728	-1.65431	0.448371	-3.6896	0.000224605	0.00344751	108.58	221.422	101.161	45.5183	51.6085	40.0781	yes
Smp_047370	Malate dehydrogenase	461.331	0.638398	0.343765	1.85708	0.0633002	0.206625	373.937	324.162	380.169	389.434	615.616	684.667
Smp_047400	BLOC-1-related complex subunit 5	6.36379	0.331212	0.905558	0.365755	0.714548	0.86168	3.32388	3.54276	10.8775	9.72612	7.37264	3.33984
Smp_047410	RING-type domain-containing protein	16.0167	0.0366126	0.626693	0.058422	0.953412	0.981228	14.4035	15.9424	20.1234	24.8989	7.37264	13.3594
Smp_047440	PSP domain-containing protein	12.2701	-0.0482736	0.662794	-0.0728334	0.941939	0.973464	9.97164	12.9901	15.2285	14.0056	14.7453	6.67968
Smp_047450	Putative snare protein ykt6	70.2294	0.232523	0.417033	0.557565	0.577141	0.776635	58.7219	56.0936	76.1426	57.1896	66.3538	106.875
Smp_047460	Metalloendopeptidase	0.247817	0.571714	3.50765	0.162991	0.870526	NA	0.55398	0	0.543876	0.389045	0	0
Smp_047500	F-box domain-containing protein	7.18259	-0.0551894	0.812588	-0.0679181	0.945851	0.975943	7.75572	7.67597	7.61426	9.33708	7.37264	3.33984
Smp_047540	Putative f-box and wd40 domain protein	39.982	-0.920592	0.625052	-1.47282	0.140799	0.341676	50.9662	69.6742	32.6326	12.4494	7.37264	66.7968
Smp_047550	Putative morn protein	13.3923	-1.6765	0.764693	-2.19238	0.0283522	0.122403	26.0371	27.1611	7.61426	5.83567	3.68632	10.0195
Smp_047610	Cell division control protein 45-related	27.1886	-1.79922	0.646596	-2.7826	0.00539246	0.0369434	15.5114	58.4555	55.4754	15.9508	11.059	6.67968	yes
Smp_047620	G2/mitotic-specific cyclin-B3	46.3205	-0.803243	0.554181	-1.44942	0.147219	0.352465	73.1254	70.2647	28.2816	15.9508	36.8632	53.4375
Smp_047640	Ferritin	35.408	1.51858	0.522909	2.9041	0.00368307	0.0280255	27.145	19.4852	9.24589	64.1924	58.9811	33.3984		yes
Smp_047650	Ferritin	100.874	2.65408	0.409247	6.48527	8.85715e-11	1.88251e-08	29.9149	18.3042	34.8081	185.185	210.12	126.914		yes
Smp_047680	Ferritin	2.82107	1.10571	1.33878	0.825907	0.408857	NA	1.10796	0.590459	3.26326	1.94522	0	10.0195
Smp_047700	Putative ring finger protein 11 (Sid 1669) (Nedd4 ww domain-binding protein 2)	22.5413	0.918554	0.602674	1.52413	0.127476	0.321912	19.3893	8.85689	16.3163	14.7837	25.8042	50.0976
Smp_047720	VEFS-Box domain-containing protein	58.6189	-2.36476	0.517515	-4.56946	4.88983e-06	0.000150686	81.4351	141.12	67.4406	13.2275	18.4316	30.0586	yes
Smp_047740	26S proteasome non-ATPase regulatory subunit,putative	53.5088	-0.194346	0.446516	-0.43525	0.663381	0.836679	50.4122	69.0838	54.3876	61.4691	58.9811	26.7187
Smp_047860	Pseudouridine synthase	31.6811	0.331188	0.644497	0.51387	0.607343	0.797919	16.0654	10.0378	57.6509	31.1236	18.4316	56.7773
Smp_047870	Protein kinase	10.7355	-0.971178	0.718693	-1.35131	0.176596	0.394764	14.4035	12.9901	15.2285	7.39185	11.059	3.33984
Smp_047900	Mitogen-activated protein kinase	190.3	2.02046	0.502842	4.01809	5.86723e-05	0.00116807	49.8582	31.2943	144.127	283.225	412.868	220.429		yes
Smp_048050	Putative alpha crystallin A chain; Putative heat shock protein hsp16	510.688	1.88813	0.385375	4.89945	9.61038e-07	3.94369e-05	333.496	144.663	173.496	791.318	689.342	931.816		yes
Smp_048080	28S ribosomal protein S30, mitochondrial	11.9202	-0.130919	0.759343	-0.172411	0.863115	0.936794	21.0512	3.54276	13.053	12.4494	14.7453	6.67968
Smp_048160	Putative rna recognition motif protein split ends	202.047	-0.633104	0.356078	-1.77799	0.0754051	0.229616	239.873	310.582	187.637	165.733	154.825	153.633
Smp_048230	Copper transport protein	14.9901	-0.147025	0.652849	-0.225205	0.82182	0.91822	11.0796	11.2187	26.1061	17.118	11.059	13.3594
Smp_048240	Putative mannose-1-phosphate guanyltransferase	75.0027	0.57304	0.406482	1.40975	0.158612	0.369988	57.6139	62.5887	57.6509	63.8034	84.7854	123.574
Smp_048260	Putative n-acetyltransferase	200.217	0.409033	0.361752	1.1307	0.258181	0.495014	146.805	152.339	214.287	192.577	294.906	200.39
Smp_048380	Peptidase S1 S6 chymotrypsin Hap active site isoform 2	29.1933	2.18901	0.639501	3.42299	0.000619359	0.00752494	13.2955	10.6283	5.98264	12.4494	62.6675	70.1367		yes
Smp_048420	Coiled-coil domain-containing protein 115	15.7144	0.144896	0.690138	0.209952	0.833705	0.923639	8.86368	7.67597	29.3693	20.6194	11.059	16.6992
Smp_048430	Thioredoxin glutathione reductase	184.219	0.195194	0.447835	0.435862	0.662937	0.836679	229.902	211.384	71.7916	155.229	243.297	193.711
Smp_048520	Alkyl transferase	78.6209	0.236582	0.376058	0.629111	0.529276	0.737772	70.3555	69.0838	76.1426	80.1433	95.8443	80.1562
Smp_048540	dolichol kinase	23.6355	-0.279193	0.549732	-0.507872	0.611543	0.800039	21.6052	24.2088	33.7203	26.4551	25.8042	10.0195
Smp_048550	Synapse formation protein	22.1601	0.715817	0.544733	1.31407	0.188822	0.412186	10.5256	20.0756	19.0357	24.1208	25.8042	33.3984
Smp_048560	LIMPETin	383.602	0.294815	0.403471	0.730696	0.464965	0.685988	326.294	474.729	227.884	255.992	512.399	504.316
Smp_048620	Exosome complex component RRP45	22.6022	0.982943	0.627193	1.56721	0.117066	0.305207	7.75572	15.9424	22.2989	35.014	47.9222	6.67968
Smp_048650	Putative histidine triad (Hit) protein	65.0542	0.247999	0.423169	0.586051	0.557841	0.761131	43.7644	61.9982	75.0549	84.4228	51.6085	73.4765
Smp_048660	Putative nucleolar protein NOP56	285.538	-0.286868	0.374834	-0.76532	0.444081	0.67244	272.558	357.228	312.729	281.28	339.142	150.293
Smp_048760	Putative sumo-1-activating enzyme E1a	6.45509	-0.904143	0.917309	-0.985648	0.324306	0.568649	7.20174	8.26643	8.70202	3.5014	11.059	0
Smp_048830		239.404	0.0706453	0.343325	0.205768	0.836972	0.924439	216.606	230.87	251.815	233.427	313.337	190.371
Smp_048870	Divalent cation tolerance cuta-related	0	NA	NA	NA	NA	NA	0	0	0	0	0	0
Smp_048880	MICOS complex subunit MIC19	60.2608	0.656934	0.408933	1.60646	0.108173	0.292235	38.2246	43.694	57.107	64.9705	77.4127	80.1562
Smp_048930	Putative ran-binding protein	12.4571	-0.63578	0.690455	-0.920812	0.357149	0.599071	8.86368	17.1233	20.1234	10.8933	11.059	6.67968
Smp_048940	Williams-beuren syndrome critical region protein-related	39.1824	0.743418	0.449275	1.65471	0.0979841	0.274882	23.8211	27.7516	36.4397	49.4087	44.2359	53.4375
Smp_048970	Mediator of RNA polymerase II transcription subunit 4	21.3367	-0.949126	0.552154	-1.71895	0.0856233	0.251522	26.0371	27.1611	31.5448	15.1728	14.7453	13.3594
Smp_048980	Putative multiple pdz domain protein	40.456	-0.542322	0.476967	-1.13702	0.255529	0.49168	57.6139	56.0936	32.0887	37.7374	25.8042	33.3984
Smp_048990	Putative beclin	90.2631	-1.0608	0.440823	-2.4064	0.0161107	0.0825864	103.594	170.643	89.1957	47.0744	44.2359	86.8359
Smp_049000	Putative arginine/serine rich splicing factor sf4/14	53.7053	-1.24813	0.445218	-2.80342	0.00505645	0.0352043	62.0458	95.6544	70.7039	34.625	25.8042	33.3984	yes
Smp_049010	Rna-binding protein related	44.9441	0.0237316	0.50342	0.0471408	0.962401	0.98468	31.5769	44.8749	54.3876	29.1784	29.4906	80.1562
Smp_049140	Sugar phosphate phosphatase	28.7379	-0.0367338	0.503418	-0.0729688	0.941831	0.973464	27.145	24.2088	34.8081	25.677	40.5495	20.039
Smp_049150	Aspartate aminotransferase	142.175	-0.899233	0.403721	-2.22736	0.0259232	0.11494	139.049	206.07	203.41	62.6362	121.649	120.234
Smp_049160	Putative zinc finger protein	17.1002	-0.9918	0.630196	-1.5738	0.115535	0.302706	24.3751	28.3421	17.404	14.3947	14.7453	3.33984
Smp_049170		141.212	1.35643	0.451578	3.00376	0.00266668	0.022249	59.8298	47.2368	132.162	253.268	221.179	133.594		yes
Smp_049230	Putative alpha crystallin A chain; Putative heat shock protein hsp16	292.186	1.82961	0.395166	4.62998	3.65697e-06	0.000117875	199.987	87.388	97.3538	439.232	398.123	531.035		yes
Smp_049270	Putative heat shock protein	40.8886	1.14573	0.445406	2.57232	0.0101019	0.0581602	31.0229	24.2088	22.2989	65.7486	55.2948	46.7578
Smp_049330	GpcrRhopsn4 domain-containing protein	29.9267	0.444332	0.528808	0.840252	0.400767	0.636218	23.2672	17.1233	37.5274	44.7402	36.8632	20.039
Smp_049380	Chimerin-related rho-gtpase-activating protein	120.922	0.437657	0.429088	1.01997	0.307743	0.550446	75.3413	106.873	121.284	81.3104	213.807	126.914
Smp_049390	pyrroline-5-carboxylate reductase	112.015	0.809652	0.375699	2.15506	0.0311572	0.129642	72.0174	72.6265	98.9854	133.831	114.276	180.351
Smp_049500	Putative atp-dependent transporter	79.2402	-0.473398	0.407838	-1.16075	0.245743	0.479271	98.6084	104.511	71.7916	58.7458	51.6085	90.1757
Smp_049510	Putative wd-repeat protein	25.9094	-0.621199	0.512947	-1.21104	0.22588	0.458184	28.253	30.7039	35.8958	21.7865	22.1179	16.6992
Smp_049520	WD repeat-containing protein SL1-17	56.9664	-0.546238	0.444405	-1.22914	0.219018	0.449377	58.1679	62.5887	85.3885	56.4115	25.8042	53.4375
Smp_049550	Putative heat shock protein 70 (Hsp70)	561.213	-0.856561	0.37066	-2.31091	0.020838	0.0981973	807.703	896.908	469.909	496.032	305.965	390.761
Smp_049580	Putative zinc finger protein	23.5803	0.182569	0.554616	0.32918	0.74202	0.877868	26.591	22.4375	20.6673	37.3483	11.059	23.3789
Smp_049600	Putative DNAj (Hsp40) homolog, subfamily C, member	50.8028	-0.0949651	0.454944	-0.20874	0.834651	0.923906	50.9662	56.6841	54.9315	71.9733	36.8632	33.3984
Smp_049610	Meckel syndrome type 1 protein	11.4308	-2.85877	0.837118	-3.41501	0.000637793	0.00765721	21.6052	21.847	15.7724	2.33427	3.68632	3.33984	yes
Smp_049630	Ing-related	48.812	-0.428532	0.434251	-0.986829	0.323726	0.567896	49.3042	60.8173	58.1947	41.6278	29.4906	53.4375
Smp_049680	Cir_N domain-containing protein	53.8672	-0.683743	0.463405	-1.47548	0.140084	0.340495	69.2475	85.0262	48.405	52.9101	44.2359	23.3789
Smp_049730	Metastasis-associated protein 1 (Mta1),putative	91.0455	0.349765	0.433408	0.80701	0.41966	0.651986	70.9094	72.6265	93.5467	68.4719	73.7264	166.992
Smp_049740	ALMS_motif domain-containing protein	13.3845	0.757498	0.714932	1.05954	0.289354	0.529167	18.8353	4.72368	5.43876	12.8385	18.4316	20.039
Smp_049760	Receptor protein serine/threonine kinase	14.6767	0.734116	0.621755	1.18072	0.237716	0.471039	8.3097	9.44735	14.1408	14.0056	22.1179	20.039
Smp_049880	Nuclear pore glycoprotein P62, putative	4.1398	-0.745544	1.08027	-0.690144	0.490103	0.706632	7.75572	4.72368	4.35101	4.66854	0	3.33984
Smp_049890	WD-repeat protein, putative	41.8341	-0.68928	0.539946	-1.27657	0.201753	0.429062	32.6848	53.1413	65.809	23.3427	62.6675	13.3594
Smp_049910	ALMS_motif domain-containing protein	36.1793	0.082037	0.489355	0.167643	0.866864	0.938812	33.7928	29.523	40.7907	30.7346	22.1179	60.1171
Smp_049920	Importin 9 (Imp9) (Ran-binding protein 9),putative	48.5019	-1.36642	0.474529	-2.87952	0.00398276	0.0297431	58.1679	90.9308	59.2825	24.1208	18.4316	40.0781	yes
Smp_049930	Mitoguardin 2	31.8112	1.55012	0.593875	2.61019	0.00904931	0.0537943	6.64776	9.44735	32.0887	42.0169	40.5495	60.1171
Smp_049970	Zinc finger protein, putative	45.9415	0.573484	0.43844	1.30801	0.19087	0.415246	35.4547	29.523	46.2295	58.3567	62.6675	43.4179
Smp_049990	Protein CASP	17.4132	-0.418919	0.598129	-0.700382	0.483689	0.702221	16.6194	17.7138	23.3867	11.2823	22.1179	13.3594
Smp_050080	NAD dehydrogenase, putative	46.3699	-0.325701	0.430735	-0.756151	0.449558	0.675681	47.0883	54.9127	53.8437	44.7402	44.2359	33.3984
Smp_050110	Gamma-secretase subunit aph-1, putative	28.3395	-0.962845	0.533149	-1.80596	0.0709245	0.221141	33.7928	50.1891	28.8254	19.4522	11.059	26.7187
Smp_050130	Golgi to er traffic protein 4	102.249	1.44468	0.467806	3.08821	0.00201364	0.018259	44.8724	28.3421	91.3712	141.612	106.903	200.39		yes
Smp_050160	RING-type E3 ubiquitin transferase	35.243	-0.887754	0.515449	-1.72229	0.0850166	0.250036	51.5201	54.9127	28.2816	19.8413	36.8632	20.039
Smp_050220		477.541	0.194472	0.412331	0.47164	0.637184	0.817578	573.923	551.489	211.024	527.156	600.87	400.781
Smp_050250	Thioredoxin_16 domain-containing protein	78.0824	0.0631026	0.389595	0.16197	0.87133	0.940591	76.4492	78.5311	73.9671	77.0309	58.9811	103.535
Smp_050270	Tyrosinase	2.3098	0.240006	1.37565	0.174467	0.861499	NA	2.21592	2.36184	1.08775	1.16713	3.68632	3.33984
Smp_050280	60S ribosomal protein L31	758.523	0.319362	0.372965	0.856279	0.391843	0.628261	479.193	592.821	952.327	844.617	1054.29	627.89
Smp_050350	Vacuolar protein sorting-associated protein 29	25.7873	-0.0261574	0.545878	-0.0479181	0.961781	0.984649	22.1592	25.3898	34.2642	38.1264	14.7453	20.039
Smp_050360	Protein MAK16 homolog	98.7131	0.109402	0.382902	0.285718	0.775094	0.893135	73.1254	97.4258	116.389	116.324	92.158	96.8554
Smp_050380	Protein kinase	72.4743	-0.123393	0.656475	-0.187963	0.850905	0.931138	58.1679	126.358	37.5274	9.72612	99.5307	103.535
Smp_050430	TraB domain-containing protein	46.6879	0.451228	0.472414	0.955155	0.339499	0.582453	31.0229	27.7516	58.7386	48.2416	44.2359	70.1367
Smp_050470	Utp13 domain-containing protein	26.344	-0.187803	0.536211	-0.350241	0.726158	0.869069	19.3893	29.523	34.8081	24.1208	36.8632	13.3594
Smp_050520	Delta-like protein	0.220328	1.78091	4.01724	0.443316	0.657537	NA	0	0	0.543876	0.77809	0	0
Smp_050540	Uridine 5'-monophosphate synthase	18.5281	0.702055	0.653377	1.0745	0.282598	0.521674	7.75572	8.26643	27.1938	28.7893	25.8042	13.3594
Smp_050570	Adenylate kinase isoenzyme 6 homolog	51.0142	-0.0203712	0.434824	-0.0468493	0.962633	0.98468	38.2246	50.1891	66.3529	53.2992	47.9222	50.0976
Smp_050590	N-terminal amino-acid N(alpha)-acetyltransferase NatA	64.0766	0.706878	0.466655	1.51478	0.129829	0.3253	35.4547	45.4654	66.8968	100.374	99.5307	36.7382
Smp_050700	Putative phosphatidylethanolamine-binding protein	32.0336	0.327132	0.493611	0.662732	0.507502	0.721683	25.4831	24.2088	37.5274	44.7402	36.8632	23.3789
Smp_050730	Elongator complex protein 2	16.0761	0.482915	0.651955	0.740718	0.458864	0.681765	7.75572	12.3996	19.5795	15.9508	7.37264	33.3984
Smp_050740	General transcription factor 3C polypeptide 5	28.1138	0.898189	0.729719	1.23087	0.218371	0.448957	4.43184	12.9901	40.2468	19.4522	14.7453	76.8163
Smp_050760		48.6356	0.481039	0.464809	1.03492	0.300707	0.542893	39.3326	40.7417	39.1591	38.5155	40.5495	93.5155
Smp_050820	Putative replication factor C / DNA polymerase III gamma-tau subunit	13.0528	1.11943	0.667999	1.67579	0.0937792	0.26747	4.98582	7.67597	12.5091	21.0084	22.1179	10.0195
Smp_050830	Putative synaptojanin	122.16	0.60123	0.379238	1.58537	0.112883	0.298364	127.969	87.388	75.0549	136.166	132.708	173.672
Smp_050880	UPF0587 protein	19.4074	-0.0144725	0.613766	-0.0235799	0.981188	0.993561	17.1734	11.8092	26.6499	11.2823	29.4906	20.039
Smp_050890	Protein HID1	49.6113	-0.374471	0.435801	-0.859271	0.390191	0.626926	44.8724	67.3124	53.8437	36.9593	47.9222	46.7578
Smp_050920	Transformer-2-related	54.3872	-0.370703	0.414962	-0.893343	0.371674	0.612241	65.9236	64.3601	55.4754	52.9101	44.2359	43.4179
Smp_050940	Putative 60s ribosomal protein L11	556.114	0.174574	0.31887	0.547476	0.584052	0.781109	443.184	572.746	553.122	639.979	626.675	500.976
Smp_051000	Vps54_N domain-containing protein	14.5616	2.0556	0.765751	2.68442	0.00726548	0.046049	2.7699	4.72368	8.15814	5.83567	25.8042	40.0781		yes
Smp_051010	Putative ubiquitin-conjugating enzyme E2 C	6.68983	-1.20978	0.977927	-1.23709	0.216054	0.446601	3.87786	9.44735	16.8602	6.61376	0	3.33984
Smp_051070	Protein DGCR6	16.1183	0.668201	0.637014	1.04896	0.294197	0.534861	9.41766	7.08551	19.5795	14.7837	25.8042	20.039
Smp_051080	Clathrin light chain	202.538	-1.84862	0.410154	-4.50714	6.57084e-06	0.000192179	248.183	431.626	264.324	58.3567	95.8443	116.894	yes
Smp_051090	Putative orf protein	13.0681	0.933121	0.725092	1.2869	0.198129	0.424495	17.7274	5.90459	3.26326	16.7289	14.7453	20.039
Smp_051120	Polyketide_cyc domain-containing protein	75.6233	1.00079	0.456732	2.19119	0.0284377	0.122706	70.3555	39.5608	38.0713	57.1896	121.649	126.914
Smp_051130	ETS domain-containing protein	11.7218	0.723459	0.768525	0.94136	0.34652	0.588646	11.0796	8.26643	4.89488	4.27949	18.4316	23.3789
Smp_051210	Importin subunit alpha	905.043	-0.246562	0.315044	-0.782625	0.433847	0.663895	956.724	1116.56	870.202	729.07	969.502	788.202
Smp_051220	LisH domain-containing protein	131.068	-0.107479	0.375764	-0.286027	0.774858	0.893119	105.81	177.728	124.004	124.883	143.767	110.215
Smp_051230	Tar DNA-binding protein, putative	154.58	0.290634	0.481536	0.603556	0.546139	0.751641	73.6793	87.9785	255.078	157.952	129.021	223.769
Smp_051260	60S ribosomal protein L8	716.208	0.591063	0.450289	1.31263	0.189307	0.412851	484.733	503.071	728.25	1064.82	1209.11	307.265
Smp_051280	Smg-7 (Suppressor with morphological effect on genitalia protein 7), putative	102.344	-0.912677	0.385685	-2.36638	0.017963	0.0884729	102.486	155.291	144.671	75.4747	62.6675	73.4765
Smp_051290	Ig-like domain-containing protein	0.944053	0.216633	2.00507	0.108043	0.913962	NA	1.10796	0.590459	1.63163	2.33427	0	0
Smp_051300	Tar DNA-binding protein, putative	45.9885	0.448028	0.457112	0.980128	0.327023	0.570429	29.9149	41.9226	47.3172	68.0829	55.2948	33.3984
Smp_051320	DNA-(apurinic or apyrimidinic site) endonuclease	7.54953	0.235702	0.828048	0.284647	0.775914	0.893486	3.87786	7.08551	9.24589	7.00281	14.7453	3.33984
Smp_051360	UDP-N-acetylglucosamine--dolichyl-phosphate N-acetylglucosaminephosphotransferase	22.178	1.05818	0.541919	1.95266	0.0508604	0.180372	14.9575	11.8092	14.6847	21.0084	40.5495	30.0586
Smp_051390	NIF3-like protein 1	19.809	-0.079241	0.63046	-0.125688	0.899979	0.953408	16.6194	10.0378	35.8958	24.5098	18.4316	13.3594
Smp_051400		16.6916	1.31926	0.634524	2.07912	0.0376059	0.146614	7.20174	7.08551	15.2285	31.1236	29.4906	10.0195
Smp_051410	Septate junction protein	11.8168	-0.42016	0.699977	-0.600249	0.54834	0.753418	17.7274	10.6283	14.1408	14.0056	11.059	3.33984
Smp_051420	3'-5' exonuclease eri1-related	6.95944	-1.02748	0.88226	-1.1646	0.244181	0.477847	6.64776	10.6283	11.9653	5.83567	0	6.67968
Smp_051530	Heterogeneous nuclear ribonucleoprotein l (Hnrnp l), putative	6.12205	-1.23596	0.997154	-1.23949	0.215163	0.445445	11.6336	11.8092	2.71938	3.89045	0	6.67968
Smp_051550	pyridoxal 5'-phosphate synthase	81.8301	-0.794972	0.395616	-2.00945	0.044489	0.163764	97.5005	96.2449	113.67	47.0744	66.3538	70.1367
Smp_051640	Uridylate-specific endoribonuclease	66.7943	0.208125	0.404517	0.514502	0.606901	0.797788	69.8015	67.3124	48.9488	73.1405	84.7854	56.7773
Smp_051660	ODV-E66	31.8099	1.20183	0.567968	2.11601	0.034344	0.137839	34.9007	8.85689	15.2285	57.5787	44.2359	30.0586
Smp_051670	Secreted protein	0	NA	NA	NA	NA	NA	0	0	0	0	0	0
Smp_051810	Elongation of very long chain fatty acids protein	8.22895	0.993552	0.787013	1.26243	0.206793	0.435515	6.64776	2.36184	7.61426	11.6713	11.059	10.0195
Smp_051920	Nanos-type domain-containing protein	33.5185	0.693485	0.525319	1.32012	0.186795	0.409405	28.253	14.171	35.8958	50.5758	22.1179	50.0976
Smp_051930	Putative beta1,3-galactosyltransferase	62.4251	1.14673	0.601351	1.90692	0.0565308	0.191847	17.1734	15.9424	82.1253	56.0225	66.3538	136.933
Smp_052060	Succinate--CoA ligase [ADP/GDP-forming] subunit alpha, mitochondrial	222.791	1.75619	0.409826	4.28521	1.82564e-05	0.000454602	85.3129	77.3502	140.32	209.306	350.2	474.257		yes
Smp_052140	G-patch_2 domain-containing protein	28.8618	-1.66504	0.54492	-3.05556	0.00224637	0.019811	43.7644	56.6841	31.0009	13.6166	14.7453	13.3594	yes
Smp_052150	DUF4509 domain-containing protein	13.9357	0.876057	0.62447	1.40288	0.160652	0.373016	13.2955	8.85689	7.61426	19.0632	14.7453	20.039
Smp_052160	AAA domain-containing protein	18.7134	0.842798	0.55889	1.50799	0.131558	0.327997	11.0796	15.3519	13.053	20.6194	22.1179	30.0586
Smp_052230	Putative kunitz-type protease inhibitor	37.9391	1.55931	0.464458	3.35727	0.000787171	0.00894701	24.3751	14.7615	18.4918	55.6334	44.2359	70.1367		yes
Smp_052280	Putative ribose-phosphate pyrophosphokinase 1,2	65.4869	-0.864202	0.436863	-1.9782	0.0479063	0.172942	94.1766	99.7876	56.5631	37.3483	51.6085	53.4375
Smp_052290	Fibroblast growth factor receptor-like 1	31.9927	-0.657607	0.499178	-1.31738	0.187712	0.41082	42.1025	47.8272	29.9132	29.9565	22.1179	20.039
Smp_052330	GDP-Man:Man(3)GlcNAc(2)-PP-Dol alpha-1,2-mannosyltransferase	45.2185	-1.33786	0.477735	-2.80043	0.00510344	0.0353953	68.1395	61.9982	62.0019	21.0084	14.7453	43.4179	yes
Smp_052350	TRABID protein (C64 family)	107.026	2.46497	0.37423	6.58677	4.49492e-11	1.00424e-08	35.4547	25.9802	36.9836	184.018	202.748	156.973		yes
Smp_052390	Putative origin recognition complex subunit	7.81358	-1.20824	0.840096	-1.43822	0.150371	0.356871	11.0796	10.6283	11.9653	5.83567	7.37264	0
Smp_052460	Putative cullin	2.89465	-0.846765	1.26351	-0.670167	0.502751	0.717719	2.7699	5.31413	3.26326	2.33427	3.68632	0
Smp_052500		119.409	-0.911657	0.466923	-1.95248	0.0508815	0.180372	86.4209	180.09	203.41	99.2065	110.59	36.7382
Smp_052630	Amiloride-sensitive sodium channel,putative	7.97386	1.36927	0.786861	1.74017	0.0818292	0.24385	4.98582	5.90459	3.26326	15.9508	11.059	6.67968
Smp_052640	C2H2-type domain-containing protein	53.1497	-0.363027	0.433196	-0.838019	0.40202	0.63751	53.7361	71.4456	53.2999	44.3511	62.6675	33.3984
Smp_052710	Ribosomal_S10 domain-containing protein	15.852	1.10973	0.704122	1.57605	0.115015	0.302211	4.98582	4.13322	20.1234	16.3399	29.4906	20.039
Smp_052740	Putative gamma-soluble nsf attachment protein (Snap)	27.1977	0.414168	0.497635	0.832273	0.405255	0.640537	20.4973	28.9325	21.755	35.7921	29.4906	26.7187
Smp_052750	SWI5-dependent HO expression protein 3	21.1371	-0.304622	0.547984	-0.555896	0.578282	0.777462	17.7274	24.7993	27.1938	18.2851	22.1179	16.6992
Smp_052760		32.3684	0.608524	0.476614	1.27676	0.201685	0.429062	27.699	22.4375	28.8254	49.0197	29.4906	36.7382
Smp_052780	SAYSvFN domain-containing protein	13.676	-0.406733	0.657643	-0.618471	0.536265	0.743395	13.2955	11.8092	22.2989	13.2275	14.7453	6.67968
Smp_052790	Nuclear export mediator factor NEMF	78.4648	-1.1331	0.461118	-2.45729	0.0139991	0.0741849	73.1254	152.339	103.336	67.6938	44.2359	30.0586
Smp_052800	Putative poly(P)/ATP NAD kinase	41.618	-0.958371	0.471894	-2.0309	0.042265	0.158479	47.6423	62.5887	55.4754	29.1784	14.7453	40.0781
Smp_052870	26S proteasome non-ATPase regulatory subunit 6	82.3563	0.477863	0.425225	1.12379	0.261102	0.498823	62.5997	85.6166	60.3702	117.492	117.962	50.0976
Smp_052890	Thioredoxin domain-containing protein	5.30578	0.310862	1.03252	0.301072	0.76336	0.888248	3.32388	1.77138	10.3336	9.72612	0	6.67968
Smp_052910	S-phase kinase-associated protein 1	370.651	0.260413	0.327844	0.794321	0.427009	0.658063	272.558	367.856	370.38	376.207	376.005	460.898
Smp_053020	Palmitoyltransferase	11.5032	-0.655281	0.696606	-0.940677	0.346871	0.588934	17.7274	12.3996	12.5091	9.33708	3.68632	13.3594
Smp_053030	Vacuolar protein-sorting-associated protein 36	50.6972	0.938552	0.445827	2.1052	0.0352743	0.14073	25.4831	33.0657	43.5101	48.2416	73.7264	80.1562
Smp_053040	Snf7-related	35.2174	-0.875775	0.517324	-1.6929	0.0904751	0.261289	38.7786	49.5986	48.405	23.7317	7.37264	43.4179
Smp_053060	F-box domain-containing protein	85.0366	0.0342485	0.400647	0.0854832	0.931877	0.968233	77.5572	77.9406	97.8977	96.4832	106.903	53.4375
Smp_053120	S-adenosyl-methyltransferase mraW, putative	14.9035	0.73491	0.609001	1.20675	0.227529	0.459688	10.5256	11.8092	11.4214	19.8413	25.8042	10.0195
Smp_053130	40S ribosomal protein S6	409.989	0.148481	0.388226	0.38246	0.70212	0.856148	286.408	412.141	473.172	596.406	431.3	260.508
Smp_053140	histone acetyltransferase	52.6077	-0.0954403	0.453945	-0.210247	0.833475	0.923639	58.1679	55.5032	47.8611	46.2964	81.0991	26.7187
Smp_053160	FCP1 homology domain-containing protein	3.91355	-1.28604	1.16118	-1.10752	0.268069	0.506908	4.98582	6.49505	3.80713	1.16713	3.68632	3.33984
Smp_053220	Aldo-keto reductase, putative	121.077	0.126086	0.385208	0.32732	0.743426	0.878498	96.3925	145.253	106.6	136.555	154.825	86.8359
Smp_053230	NADH-cytochrome b5 reductase	148.074	1.55007	0.487371	3.18047	0.00147036	0.0143347	83.097	28.9325	113.126	170.791	158.512	333.984		yes
Smp_053300		14.0273	-2.82164	0.933125	-3.02386	0.00249573	0.021219	28.253	41.9226	3.80713	3.5014	0	6.67968	yes
Smp_053390		311.348	-0.13038	0.372904	-0.349634	0.726613	0.869277	291.947	253.898	432.381	326.409	202.748	360.703
Smp_053420	PH domain-containing protein	96.7354	0.996339	0.426877	2.33402	0.0195948	0.0941465	72.0174	72.036	46.2295	76.2528	176.943	136.933
Smp_053430	Transmembrane protein 35B	44.595	0.17806	0.48891	0.364198	0.71571	0.862138	37.6706	24.7993	64.7213	56.4115	40.5495	43.4179
Smp_053470	Putative nucleolar protein NOP56	25.2312	-0.985557	0.605729	-1.62706	0.103724	0.284729	32.1308	43.694	27.1938	22.5646	25.8042	0
Smp_053510	Aspartate--tRNA ligase, cytoplasmic	64.9651	0.0891418	0.454767	0.196016	0.844597	0.927512	43.7644	70.2647	77.2304	84.0337	81.0991	33.3984
Smp_053550	U6 snRNA phosphodiesterase	18.2211	-0.217489	0.656943	-0.331063	0.740597	0.877264	14.4035	23.0279	21.2112	17.507	33.1769	0
Smp_053560	non-specific serine/threonine protein kinase	53.5112	-0.703408	0.438537	-1.60399	0.108717	0.292935	49.3042	81.4834	69.0723	43.573	44.2359	33.3984
Smp_053610	serine--tRNA ligase	298.127	-1.03959	0.385057	-2.69983	0.0069376	0.0447428	368.397	565.07	273.57	227.202	147.453	207.07	yes
Smp_053640	SH2 domain-containing protein	18.5397	-0.480514	0.648845	-0.740568	0.458955	0.681765	14.4035	15.3519	31.5448	7.7809	22.1179	20.039
Smp_053700		683.723	1.7502	0.353629	4.94926	7.44954e-07	3.22132e-05	300.811	290.506	347.537	943.823	1478.21	741.445		yes
Smp_053780	Cytidine/deoxycytidylate deaminase-related	120.527	0.738001	0.448771	1.64449	0.100074	0.278863	62.5997	68.4933	138.688	134.999	224.866	93.5155
Smp_053790		0.536967	-0.811736	2.41077	-0.336712	0.736334	NA	1.10796	1.18092	0.543876	0.389045	0	0
Smp_053800	Putative mitochondrial carrier	17.3635	-0.746544	0.593269	-1.25836	0.208262	0.437351	19.3893	25.9802	19.0357	11.6713	14.7453	13.3594
Smp_053820	Putative preprotein translocase secy subunit (Sec61)	74.9797	0.547466	0.442095	1.23834	0.215589	0.445868	72.0174	45.4654	69.6161	132.275	73.7264	56.7773
Smp_053830	40S ribosomal protein S14	765.33	0.242557	0.372941	0.65039	0.51544	0.726946	645.387	704.418	755.444	967.166	1065.35	454.218
Smp_053900	Beta-hexosaminidase	34.5137	0.471231	0.52454	0.898369	0.368989	0.609651	21.0512	31.2943	35.8958	50.1868	55.2948	13.3594
Smp_053940	Heterogeneous nuclear ribonucleoprotein A2 homolog 1	522.926	-0.666402	0.349269	-1.90799	0.0563929	0.191541	607.716	759.921	557.473	397.215	287.533	527.695
Smp_053990	Putative heat shock protein 70 (Hsp70)-interacting protein	41.7394	-1.28606	0.493941	-2.60367	0.00922311	0.0544252	48.1963	80.8929	45.6856	19.4522	29.4906	26.7187
Smp_054010	Putative cationic amino acid transporter	22.6616	0.222223	0.556221	0.399524	0.689507	0.850569	14.4035	21.2565	28.2816	29.1784	29.4906	13.3594
Smp_054070	TM2 domain-containing protein	21.7796	0.26924	0.571925	0.470761	0.637812	0.817778	16.6194	15.9424	28.8254	31.5126	11.059	26.7187
Smp_054120	Ribosome biogenesis protein NSA2 homolog	101.959	-0.136712	0.361373	-0.378313	0.705198	0.858413	103.594	114.549	102.793	100.763	103.217	86.8359
Smp_054200	NADH dehydrogenase [ubiquinone] 1 beta subcomplex subunit 5, mitochondrial	36.8271	1.01085	0.540533	1.87009	0.0614712	0.202565	13.2955	19.4852	42.4223	68.4719	40.5495	36.7382
Smp_054220		90.6223	1.05413	0.383316	2.75004	0.00595888	0.0398675	50.4122	49.5986	76.6865	122.16	117.962	126.914		yes
Smp_054230	Centromere protein S	38.1348	0.473335	0.501888	0.943108	0.345626	0.588003	23.2672	25.3898	46.2295	40.8497	66.3538	26.7187
Smp_054240	Translationally-controlled tumor protein homolog	654.532	0.705761	0.394905	1.78716	0.0739109	0.226359	290.286	413.322	789.164	825.553	807.304	801.562
Smp_054300	Fucosyltransferase	3.01637	-0.75278	1.23542	-0.609329	0.542306	0.74893	4.43184	2.36184	4.89488	2.72331	3.68632	0
Smp_054310	Membrane-bound transcription factor site-2 protease	30.0737	0.598355	0.52909	1.13091	0.258092	0.495014	22.7132	15.9424	34.8081	45.1292	18.4316	43.4179
Smp_054320	Stork_head domain-containing protein	1.67217	-0.0542538	1.63149	-0.033254	0.973472	NA	1.10796	1.77138	3.26326	3.89045	0	0
Smp_054330	Peptidyl-prolyl cis-trans isomerase	110.979	0.151744	0.476091	0.318729	0.749932	0.881699	164.532	111.006	40.7907	126.44	99.5307	123.574
Smp_054340	T-complex protein 1 subunit beta	152.763	-0.0919101	0.355948	-0.258212	0.796243	0.90501	158.992	158.834	157.724	171.958	162.198	106.875
Smp_054350	Putative forkhead protein/ forkhead protein domain	1.2678	-0.785077	1.88614	-0.416234	0.677239	NA	1.10796	1.18092	1.63163	0	3.68632	0
Smp_054360	Putative adenine phosphoribosyltransferase	190.098	0.636946	0.356428	1.78703	0.0739334	0.226359	137.941	126.358	182.742	247.433	269.101	177.012
Smp_054410	Adenine phosphoribosyltransferase	67.1157	1.25707	0.402387	3.12404	0.00178384	0.0167025	35.4547	42.5131	41.3346	102.319	114.276	66.7968		yes
Smp_054450	Archease domain-containing protein	11.3851	0.876804	0.712453	1.23068	0.218441	0.448957	7.75572	5.90459	10.3336	15.1728	25.8042	3.33984
Smp_054470	Thioredoxin	19.8525	1.18643	0.589942	2.0111	0.0443151	0.163573	19.3893	8.85689	8.70202	32.2907	33.1769	16.6992
Smp_054540	Putative microtubule-associated protein, rp/eb family	126.868	0.677258	0.371516	1.82296	0.0683099	0.215509	78.6652	90.3403	123.46	149.004	132.708	187.031
Smp_054560		54.822	0.522514	0.504717	1.03526	0.300547	0.542726	31.0229	39.5608	67.4406	94.1489	70.0401	26.7187
Smp_054600	Pre-mRNA-splicing factor SPF27	56.4736	-0.111847	0.412299	-0.271277	0.786178	0.900529	55.398	67.3124	55.4754	62.6362	47.9222	50.0976
Smp_054610	WD_REPEATS_REGION domain-containing protein	8.91365	-1.91771	0.864919	-2.21721	0.0266085	0.116883	10.5256	19.4852	14.6847	5.44663	0	3.33984
Smp_054620	Succinate dehydrogenase [ubiquinone] cytochrome b small subunit	34.1905	-2.22246	0.56042	-3.9657	7.31811e-05	0.00140476	34.9007	69.6742	62.0019	10.1152	18.4316	10.0195	yes
Smp_054730	Putative trim56 protein	59.9749	-0.741654	0.414818	-1.7879	0.0737919	0.226357	64.2617	82.0739	78.862	44.3511	36.8632	53.4375
Smp_054770	GAR domain-containing protein	109.636	-2.27128	0.452794	-5.01615	5.27174e-07	2.41018e-05	129.077	278.697	139.232	41.2388	29.4906	40.0781	yes
Smp_054790	Putative microtubule associated protein xmap215	29.5998	-2.63005	0.667788	-3.93845	8.2009e-05	0.001552	64.8157	71.4456	17.9479	9.33708	7.37264	6.67968	yes
Smp_054800	glycerophosphocholine phosphodiesterase	20.3689	0.402628	0.562807	0.715392	0.474367	0.693067	17.7274	15.3519	21.755	31.9017	22.1179	13.3594
Smp_054810	Bestrophin homolog	29.9438	0.0385619	0.500183	0.0770957	0.938547	0.972024	36.5627	31.8848	19.5795	28.4003	33.1769	30.0586
Smp_054820	Protein MAK10 homolog	46.2894	-1.39047	0.467345	-2.97525	0.00292754	0.0238564	57.6139	82.6643	64.1774	31.1236	22.1179	20.039	yes
Smp_054840	DNA replication licensing factor MCM2	60.6785	-0.853227	0.451947	-1.88789	0.0590407	0.197475	48.7502	80.3025	103.336	37.3483	44.2359	50.0976
Smp_055050		566.702	0.056607	0.317581	0.178244	0.858531	0.934071	545.116	635.925	486.225	597.573	637.734	497.636
Smp_055090	Putative chromatin regulatory protein sir2	18.6987	-0.723541	0.593049	-1.22003	0.222452	0.453518	22.1592	23.6184	21.2112	9.72612	22.1179	13.3594
Smp_055100	EGF-like domain-containing protein	78.5167	-3.28372	0.561313	-5.85006	4.91395e-09	4.94036e-07	84.205	190.718	146.847	8.55899	7.37264	33.3984	yes
Smp_055130	Putative zinc finger protein	33.3367	-0.00594747	0.466598	-0.0127465	0.98983	0.995722	38.2246	28.9325	33.1764	33.4579	29.4906	36.7382
Smp_055190	Mitochondrial solute carrier-related	30.1584	0.462843	0.580781	0.796932	0.42549	0.656814	16.0654	14.171	44.054	23.7317	29.4906	53.4375
Smp_055200	Dolichyl-diphosphooligosaccharide-proteinglycos yl transferase-related	138.871	-0.997033	0.40384	-2.46888	0.0135536	0.0725879	182.813	206.07	170.777	112.434	44.2359	116.894
Smp_055220	Putative surface protein PspC	53.896	0.963307	0.570055	1.68985	0.0910564	0.262555	70.3555	29.523	10.8775	87.5351	51.6085	73.4765
Smp_055240	Putative cadherin	9.95575	-0.271917	0.889438	-0.305718	0.759819	0.886383	19.3893	11.2187	1.08775	6.61376	14.7453	6.67968
Smp_055260	Putative sodium-dependent amino acid transporter	10.8961	2.03727	0.766728	2.65709	0.00788178	0.0486741	3.87786	6.49505	3.80713	33.4579	11.059	6.67968		yes
Smp_055310	[histone H4]-lysine(20) N-methyltransferase	22.3123	-0.896016	0.548822	-1.63262	0.10255	0.28262	24.3751	31.2943	31.5448	15.5618	11.059	20.039
Smp_055340	Putative lin-9	14.1589	0.0110601	0.635483	0.0174043	0.986114	0.995146	11.6336	13.5806	15.2285	9.72612	14.7453	20.039
Smp_055390	Putative dullard protein	10.4243	-0.153762	0.734279	-0.209405	0.834132	0.923906	12.1876	6.49505	14.1408	9.33708	3.68632	16.6992
Smp_055400	Putative tubulin-specific chaperone B (Tubulin folding cofactor B)	29.6562	0.0720694	0.524587	0.137383	0.890728	0.948891	31.5769	31.2943	25.0183	35.7921	44.2359	10.0195
Smp_055420	Transmembrane protein 222	12.7708	1.16693	0.695267	1.67839	0.0932714	0.266324	6.64776	4.72368	11.9653	17.118	29.4906	6.67968
Smp_055440	MAM domain-containing protein	31.7018	1.02433	0.605548	1.69157	0.0907277	0.261831	36.0087	21.2565	5.43876	41.2388	29.4906	56.7773
Smp_055450	Late endosomal/lysosomal adaptor and MAPK and MTOR activator 4	25.3763	0.214132	0.522589	0.409752	0.681988	0.847009	21.0512	21.2565	29.9132	33.8469	29.4906	16.6992
Smp_055600	Protein lin-7 homolog	65.0788	0.456097	0.491931	0.927156	0.353845	0.595642	60.9378	46.0558	58.1947	76.2528	22.1179	126.914
Smp_055630	Transposase	174.789	4.11782	0.961969	4.28061	1.8638e-05	0.000460769	11.0796	2.9523	42.9662	258.715	372.318	360.703		yes
Smp_055670	small monomeric GTPase	48.6598	0.174408	0.437549	0.398601	0.690187	0.850683	36.0087	41.3322	58.1947	44.3511	55.2948	56.7773
Smp_055720	Putative microrchidia 2a	123.257	-1.7548	0.448281	-3.9145	9.05921e-05	0.00165598	160.654	289.325	120.74	58.3567	73.7264	36.7382	yes
Smp_055740	Putative nanos RNA binding domain	0.927696	0.563124	2.16562	0.26003	0.794841	NA	1.66194	1.18092	0	2.72331	0	0
Smp_055760	AAA domain-containing protein	100.408	0.846054	0.38879	2.17612	0.0295462	0.125916	70.3555	57.865	85.3885	112.045	173.257	103.535
Smp_055770	Serine/threonine-protein phosphatase 2A 55 kDa regulatory subunit B	71.4826	-0.435246	0.454002	-0.958689	0.337716	0.580023	86.9749	76.7597	79.4059	42.0169	36.8632	106.875
Smp_055780	Smdr2	3.96349	0.8721	1.13638	0.767435	0.442823	0.671878	2.21592	4.13322	1.08775	1.94522	11.059	3.33984
Smp_055800	Pescadillo homolog	242.138	-1.23078	0.361804	-3.40179	0.000669459	0.00798881	255.385	382.027	382.345	153.284	169.571	110.215	yes
Smp_055870	IMP25 protein	1.9074	-3.35571	3.62978	-0.924494	0.355229	NA	5.5398	5.90459	0	0	0	0
Smp_055880	Charged multivesicular body protein 1a	103.667	0.801368	0.39788	2.01409	0.0439996	0.162708	60.3838	65.541	103.336	164.566	117.962	110.215
Smp_055890	Ribonucleoside-diphosphate reductase small chain, putative	33.3753	-0.999514	0.525309	-1.90272	0.0570776	0.192969	41.5485	37.1989	59.2825	31.1236	11.059	20.039
Smp_055900	Leptin receptor overlapping transcript-like 1	117.582	1.24013	0.457312	2.71179	0.00669218	0.0435479	49.3042	40.1512	119.653	145.892	140.08	210.41		yes
Smp_055920	Putative ubiquitin conjugating enzyme E2	56.1223	0.499973	0.407867	1.22582	0.220265	0.451246	44.8724	48.4177	44.5978	56.0225	62.6675	80.1562
Smp_055960	UBIQUITIN_CONJUGAT_2 domain-containing protein	99.9508	1.05411	0.379463	2.77789	0.00547136	0.0373628	58.7219	64.3601	72.3355	138.111	95.8443	170.332		yes
Smp_055990	Adenylosuccinate synthetase	50.7817	0.311766	0.41679	0.748018	0.45445	0.67952	44.3184	39.5608	51.6682	54.0773	51.6085	63.457
Smp_056060	Putative rhodopsin-like orphan GPCR	15.5664	1.00588	0.626323	1.60601	0.108273	0.292235	14.9575	11.2187	5.98264	26.4551	14.7453	20.039
Smp_056080	Putative rhodopsin-like orphan GPCR	2.46846	1.50492	1.31188	1.14715	0.251318	NA	2.21592	0.590459	1.08775	3.89045	3.68632	3.33984
Smp_056200	Isocitrate dehydrogenase [NAD] subunit, mitochondrial	45.8371	1.00757	0.447736	2.25037	0.0244257	0.110121	21.0512	30.7039	40.2468	66.9157	62.6675	53.4375
Smp_056240	SH2 domain-containing protein	41.9477	0.631114	0.453321	1.3922	0.163861	0.377478	34.3468	29.523	35.8958	55.6334	29.4906	66.7968
Smp_056260	Beta-1,4-galactosyltransferase	14.192	-1.05871	0.644473	-1.64275	0.100434	0.279415	21.0512	20.6661	16.3163	9.72612	7.37264	10.0195
Smp_056280	Zinc finger protein	4.75395	0.893166	0.989413	0.902723	0.366673	0.607571	3.87786	1.77138	3.80713	4.66854	11.059	3.33984
Smp_056350	Mitotic spindle assembly checkpoint protein mad2-related	13.3924	0.192337	0.760829	0.2528	0.800423	0.907884	6.09378	7.08551	25.5622	19.8413	18.4316	3.33984
Smp_056360	Putative p30 dbc protein	996.414	-1.74978	0.354467	-4.93636	7.95931e-07	3.3515e-05	1358.36	2117.39	1133.44	464.909	383.377	521.015	yes
Smp_056370	Deoxyhypusine hydroxylase	604.315	-0.668547	0.413571	-1.61652	0.105981	0.288365	778.342	1027.99	414.434	310.458	453.417	641.249
Smp_056390	Protein kinase	51.8192	1.41546	0.470801	3.0065	0.00264275	0.0221643	29.3609	15.3519	40.7907	87.5351	81.0991	56.7773		yes
Smp_056420		0	NA	NA	NA	NA	NA	0	0	0	0	0	0
Smp_056440	Superoxide dismutase	79.5996	1.23692	0.422789	2.92561	0.00343781	0.026767	29.9149	43.1035	68.5284	101.541	114.276	120.234		yes
Smp_056460		172.589	1.30593	0.482776	2.70504	0.00682953	0.0442512	119.66	37.7894	141.952	312.014	283.847	140.273		yes
Smp_056500	Proteasome subunit beta	157.85	0.047259	0.341271	0.138479	0.889862	0.94849	154.006	138.758	174.04	168.846	151.139	160.312
Smp_056620	ATP-dependent DNA helicase	11.9853	-0.907372	0.709974	-1.27803	0.201237	0.428699	17.1734	17.1233	14.1408	10.1152	0	13.3594
Smp_056640	Huntingtin interacting protein-related	196.087	-1.37893	0.388083	-3.55318	0.000380601	0.00511729	260.925	393.836	197.971	123.716	103.217	96.8554	yes
Smp_056760	Protein disulfide-isomerase	193.348	-0.358785	0.395692	-0.906727	0.364551	0.605803	231.01	187.766	233.323	165.344	92.158	250.488
Smp_056770		0.255581	0.521722	3.46768	0.150453	0.880407	NA	0.55398	0.590459	0	0.389045	0	0
Smp_056780		217.355	1.08198	0.386018	2.80292	0.00506421	0.0352043	103.04	106.283	207.761	256.77	309.651	320.625		yes
Smp_056810	Heterogeneous nuclear ribonucleoprotein,putative	314.473	-1.05273	0.355102	-2.9646	0.0030308	0.0243524	331.28	495.986	442.171	169.235	184.316	263.847	yes
Smp_056850	Golgi apparatus membrane protein TVP23 homolog	26.3427	0.330328	0.50849	0.649626	0.515934	0.727372	22.1592	18.3042	29.9132	31.1236	33.1769	23.3789
Smp_056860	Snf5, putative	51.077	-0.610818	0.453117	-1.34804	0.177647	0.396232	59.2759	70.8551	60.3702	56.4115	29.4906	30.0586
Smp_056900	Ribonuclease pH related	20.2176	0.264075	0.563814	0.468373	0.639518	0.818269	21.0512	21.847	14.1408	28.7893	22.1179	13.3594
Smp_056930	Histone-lysine N-methyltransferase 2C	27.8173	-2.22418	0.656823	-3.38627	0.000708501	0.00835553	52.6281	69.6742	16.3163	10.8933	7.37264	10.0195	yes
Smp_056970	Glyceraldehyde-3-phosphate dehydrogenase	1603.98	1.0469	0.308567	3.39279	0.00069184	0.00823147	967.249	1104.16	1065.45	1850.3	2071.71	2565		yes
Smp_056990	PBPe domain-containing protein	28.6872	0.423038	0.501591	0.843393	0.399009	0.634973	24.9291	28.3421	18.4918	26.066	44.2359	30.0586
Smp_057020	RNA helicase	8.77831	-0.78444	0.810225	-0.968176	0.332957	0.57566	9.97164	11.2187	14.6847	10.1152	0	6.67968
Smp_057060	Acetyl-CoA hydrolase	79.3762	0.0953816	0.430045	0.221794	0.824474	0.91881	73.6793	60.8173	95.1783	75.0857	47.9222	123.574
Smp_057090	Putative radial spokehead-l	105.235	-1.32504	0.472172	-2.80627	0.00501187	0.0349614	187.799	184.814	73.4233	38.5155	70.0401	76.8163	yes
Smp_057120	GYF domain-containing protein	89.222	-0.370149	0.412989	-0.896269	0.370109	0.610623	79.7731	98.0163	124.548	78.198	47.9222	106.875
Smp_057130	Adiponectin receptor, putative	28.7555	1.27515	0.642118	1.98585	0.0470501	0.171155	9.41766	5.31413	35.3519	36.1812	29.4906	56.7773
Smp_057210	Ig-like domain-containing protein	37.08	-0.393966	0.470308	-0.837676	0.402212	0.637672	49.8582	45.4654	31.5448	33.0688	25.8042	36.7382
Smp_057230	serine--tRNA ligase	9.72801	0.259865	0.714383	0.363761	0.716036	0.862138	7.20174	9.44735	9.78977	10.5042	14.7453	6.67968
Smp_057320	Vesicle-fusing ATPase	109.133	1.82014	0.381317	4.77331	1.81227e-06	6.42117e-05	54.29	34.2466	54.9315	148.615	199.061	163.652		yes
Smp_057360	Serine/threonine kinase	31.977	-1.59643	0.599067	-2.66487	0.00770186	0.0479459	47.6423	72.6265	21.755	12.0604	11.059	26.7187	yes
Smp_057430	ANK_REP_REGION domain-containing protein	70.5075	-1.65332	0.517393	-3.19549	0.00139595	0.0138102	86.4209	155.881	79.4059	33.8469	7.37264	60.1171	yes
Smp_057530	Subfamily S9B unassigned peptidase (S09 family)	79.8871	0.607622	0.385666	1.57551	0.115138	0.302335	75.8953	61.9982	52.2121	98.8174	106.903	83.496
Smp_057590	EB domain-containing protein	13.2341	-0.615846	0.648034	-0.95033	0.341945	0.584292	17.7274	13.5806	16.8602	10.5042	7.37264	13.3594
Smp_057620	Polypeptide N-acetylgalactosaminyltransferase	17.4397	-0.9291	0.605554	-1.5343	0.124956	0.317343	28.807	20.6661	20.1234	13.6166	14.7453	6.67968
Smp_057630	Polypeptide N-acetylgalactosaminyltransferase	23.9792	-0.0511188	0.51786	-0.0987117	0.921367	0.963536	23.2672	23.0279	25.5622	19.8413	22.1179	30.0586
Smp_057650	IST1 homolog	63.0166	-0.559575	0.476703	-1.17384	0.240457	0.474252	48.7502	62.5887	115.846	57.9677	29.4906	63.457
Smp_057860		0.778652	2.67403	2.43892	1.0964	0.272904	NA	0.55398	0	0	0.77809	0	3.33984
Smp_058050	Tex protein-relatedtranscription accessory protein (S1 rna binding domain)	32.2842	-0.667397	0.512415	-1.30245	0.192762	0.417449	28.253	34.8371	57.107	28.0112	22.1179	23.3789
Smp_058080	Putative g-protein coupled receptor	7.87485	0.751927	0.798802	0.941318	0.346542	0.588646	8.3097	4.13322	5.43876	11.2823	14.7453	3.33984
Smp_058130	Mitochondrial carrier protein-related	23.6791	-0.0824639	0.533256	-0.154642	0.877103	0.944004	25.4831	17.7138	31.0009	26.066	18.4316	23.3789
Smp_058140	Protein-L-isoaspartate O-methyltransferase	40.5625	0.381463	0.457768	0.83331	0.40467	0.639945	38.7786	40.1512	27.7377	51.3539	55.2948	30.0586
Smp_058150	NADH dehydrogenase [ubiquinone] 1 beta subcomplex subunit 10	67.0043	0.103874	0.411606	0.252363	0.800761	0.908055	72.0174	60.2269	62.0019	70.0281	44.2359	93.5155
Smp_058170	Agenet-like domain-containing protein	135.435	-0.456967	0.381752	-1.19703	0.231296	0.464035	192.785	168.871	111.495	133.053	99.5307	106.875
Smp_058190	Putative dna double-strand break repair rad50 ATPase	391.865	-0.926421	0.394255	-2.3498	0.0187834	0.0913393	410.499	683.162	440.54	171.18	261.729	384.082
Smp_058240	Reticulon-like protein	108.125	0.347175	0.366068	0.948389	0.342932	0.585108	98.6084	89.1594	100.073	138.5	92.158	130.254
Smp_058270	Putative amiloride-sensitive sodium channel	14.8288	0.716678	0.73238	0.97856	0.327798	0.571036	21.6052	7.08551	3.80713	11.6713	14.7453	30.0586
Smp_058320	Putative nuclear autoantigenic sperm protein (Nasp)	114.13	-1.55835	0.432497	-3.60314	0.000314392	0.00445185	124.646	203.118	187.093	67.3048	25.8042	76.8163	yes
Smp_058350		231.807	-0.270346	0.371301	-0.728105	0.46655	0.687085	194.447	309.991	250.727	148.226	246.983	240.469
Smp_058360	Chloride channel protein	31.4839	-0.300413	0.492277	-0.610253	0.541694	0.74847	42.6565	32.4753	27.1938	23.3427	33.1769	30.0586
Smp_058380	Putative long-N-terminal adhesion GPCR	47.431	1.31153	0.593039	2.21153	0.0269989	0.117889	50.9662	22.4375	9.78977	97.2612	77.4127	26.7187
Smp_058400	Protein SMG9	55.7589	0.460693	0.423612	1.08753	0.276801	0.515946	36.5627	47.8272	58.1947	75.8638	62.6675	53.4375
Smp_058410	Coiled-coil domain-containing protein 6	119.17	-0.781824	0.380663	-2.05385	0.0399907	0.153237	136.279	194.852	120.74	87.1461	95.8443	80.1562
Smp_058450	Protein phosphatase 1 regulatory inhibitor subunit 16a, putative	92.1658	-0.316024	0.418309	-0.755478	0.449962	0.675823	108.58	135.806	62.0019	79.3652	73.7264	93.5155
Smp_058460	Eukaryotic translation initiation factor 3 subunit B	109.573	-0.311188	0.410156	-0.758706	0.448029	0.674433	106.918	171.824	84.3008	92.5927	121.649	80.1562
Smp_058470	Innexin	5.41524	-2.06176	1.14586	-1.79932	0.0719688	0.223406	16.6194	7.67597	2.1755	2.33427	3.68632	0
Smp_058530	Transmembrane protein 221	41.1321	0.723842	0.54426	1.32996	0.183532	0.404536	17.7274	21.847	54.9315	63.0253	25.8042	63.457
Smp_058620	Serine/threonine kinase	46.4031	-0.837897	0.443841	-1.88783	0.0590485	0.197475	49.3042	60.8173	69.6161	35.7921	29.4906	33.3984
Smp_058650	Proteasome regulatory subunit-related	180.474	-0.739103	0.348727	-2.11943	0.034054	0.137017	221.592	262.164	192.532	131.497	154.825	120.234
Smp_058690	Glutathione peroxidase	38.2448	2.24073	1.31798	1.70013	0.089107	0.258907	2.21592	3.54276	34.2642	54.4663	14.7453	120.234
Smp_058700	Glutathione peroxidase	97.0803	1.40968	0.464557	3.03446	0.00240968	0.0208623	40.9945	34.2466	84.8447	157.952	77.4127	187.031		yes
Smp_058730	Tubby-like protein	34.9245	0.044581	0.504197	0.0884198	0.929543	0.967155	35.4547	28.9325	35.8958	23.3427	25.8042	60.1171
Smp_058780	Cir_N domain-containing protein	148.91	-1.67619	0.432115	-3.87905	0.000104867	0.00186748	171.18	327.705	179.479	60.302	47.9222	106.875	yes
Smp_058790	Protein kinase	17.8917	0.266281	0.624441	0.426432	0.669793	0.841593	8.86368	12.9901	25.5622	14.7837	18.4316	26.7187
Smp_058850	RAD51_interact domain-containing protein	16.4048	1.00753	0.602351	1.67266	0.0943942	0.26812	7.75572	8.85689	16.3163	23.3427	22.1179	20.039
Smp_058880	FSH1 domain-containing protein	14.5452	-0.00571436	0.625809	-0.00913115	0.992714	0.996307	16.0654	13.5806	16.3163	20.2303	11.059	10.0195
Smp_058970	Succinate dehydrogenase assembly factor 4, mitochondrial	40.5865	-0.070576	0.505791	-0.139536	0.889027	0.94849	35.4547	53.1413	33.7203	31.1236	70.0401	20.039
Smp_058980	Oxysterol-binding protein	95.9466	0.0675139	0.371441	0.181762	0.85577	0.933261	81.989	99.1972	101.705	108.155	81.0991	103.535
Smp_058990	Meiotic nuclear division protein 1 homolog	18.3628	-2.86204	0.711855	-4.02054	5.80646e-05	0.00115884	21.0512	38.9703	38.0713	5.05758	3.68632	3.33984	yes
Smp_059090	Putative camp-dependent protein kinase regulatory subunit	18.749	-0.427883	0.622538	-0.68732	0.491881	0.707855	34.3468	19.4852	10.8775	16.3399	14.7453	16.6992
Smp_059100	Msf1/px19 related	48.4631	0.00970709	0.425214	0.0228287	0.981787	0.993561	43.7644	50.7795	52.2121	56.0225	47.9222	40.0781
Smp_059130	Putative cyln2 (Cytoplasmic linker protein-115) (Clip-115)	116.539	-0.760366	0.439199	-1.73125	0.0834063	0.246722	149.021	212.565	80.4937	101.541	92.158	63.457
Smp_059140		0	NA	NA	NA	NA	NA	0	0	0	0	0	0
Smp_059150	MICOS complex subunit MIC60	105.257	-0.371044	0.427299	-0.868348	0.385204	0.624384	132.401	159.424	65.809	99.9846	73.7264	100.195
Smp_059170	Putative troponin I	19.0686	-1.84378	0.652676	-2.82495	0.00472876	0.0336281	17.7274	38.3799	31.0009	6.22472	11.059	10.0195	yes
Smp_059200		12.4256	1.74465	0.693191	2.51684	0.0118413	0.0657276	7.75572	3.54276	5.98264	19.8413	7.37264	30.0586
Smp_059210	FHA domain-containing protein	162.347	-1.13092	0.427659	-2.64443	0.00818283	0.0497464	186.691	317.667	163.163	90.2584	62.6675	153.633	yes
Smp_059240	Transmembrane protein 186	81.5634	0.530884	0.466682	1.13757	0.2553	0.491474	78.6652	57.2746	66.8968	131.497	121.649	33.3984
Smp_059290	Putative dual-specificity phosphatase	54.4412	0.368696	0.418304	0.881407	0.378098	0.617595	41.5485	56.6841	46.2295	70.8062	47.9222	63.457
Smp_059340	Guanine nucleotide-binding protein G(S) subunit alpha	193.472	-0.808558	0.391363	-2.066	0.0388281	0.149975	247.629	319.439	167.514	105.82	140.08	180.351
Smp_059350	Derlin	66.8201	0.797629	0.466231	1.7108	0.0871175	0.254543	39.3326	32.4753	75.0549	93.3708	110.59	50.0976
Smp_059360	Pre-mRNA-splicing factor 18	144.542	-1.32471	0.394345	-3.35926	0.000781518	0.00894132	165.64	235.003	217.55	73.5295	55.2948	120.234	yes
Smp_059530	Tetraspanin, putative	1.32718	3.30518	2.31159	1.42983	0.152767	NA	0	0.590459	0	0	7.37264	0
Smp_059540	Signal recognition particle 54 kDa protein	59.0662	0.0377984	0.428769	0.0881557	0.929753	0.967155	65.3696	67.3124	40.2468	50.9649	73.7264	56.7773
Smp_059570	GTP-binding protein GEM	154.541	0.460834	0.387004	1.19077	0.233743	0.466499	163.424	130.492	95.1783	157.952	136.394	243.808
Smp_059600		171.262	0.863454	0.462203	1.86813	0.0617444	0.203113	200.541	108.054	53.8437	160.287	254.356	250.488
Smp_059670	Synaptogyrin	102.948	1.85054	0.408803	4.52672	5.99057e-06	0.000178934	48.1963	27.1611	59.2825	177.015	129.021	177.012		yes
Smp_059710	SAP domain-containing protein	129.167	-1.6207	0.462784	-3.50207	0.000461666	0.0059316	197.771	276.335	117.477	91.0365	58.9811	33.3984	yes
Smp_059750	Ubiquitin-conjugating enzyme E2 j2, putative	37.5568	0.347681	0.45863	0.758086	0.4484	0.674739	38.2246	29.523	31.0009	41.2388	55.2948	30.0586
Smp_059780	Putative rab6-interacting protein 2 (ERC protein 1)	76.9843	-0.721392	0.502222	-1.4364	0.150888	0.357254	73.1254	119.273	95.7222	64.5815	95.8443	13.3594
Smp_059790	Transketolase	121.173	-0.188266	0.379427	-0.496184	0.619764	0.805569	132.955	128.13	121.284	79.7542	117.962	146.953
Smp_059810	THO complex subunit 7 homolog	54.5593	-0.814949	0.456417	-1.78554	0.0741742	0.226752	50.4122	74.9883	85.3885	44.3511	22.1179	50.0976
Smp_059820	Protein rolling stone	25.4086	0.79839	0.513786	1.55393	0.1202	0.308971	21.0512	17.7138	15.2285	24.5098	40.5495	33.3984
Smp_059870	p53 and DNA damage-regulated protein 1	41.3398	0.205197	0.452894	0.45308	0.650491	0.826786	34.3468	49.0081	33.1764	50.1868	47.9222	33.3984
Smp_059880	Galactose-1-phosphate uridylyltransferase	12.3808	0.215465	0.652598	0.330165	0.741276	0.877799	11.0796	8.85689	14.1408	12.4494	11.059	16.6992
Smp_059910	Serine/threonine protein phosphatase	46.8185	0.508921	0.500038	1.01776	0.30879	0.551449	32.1308	20.0756	64.1774	59.1348	55.2948	50.0976
Smp_059920	Enhancer of zeste3	5.91879	-0.893749	1.05447	-0.847581	0.396671	0.632645	5.5398	6.49505	14.1408	9.33708	0	0
Smp_059930		282.839	1.56792	0.408969	3.83383	0.000126162	0.00216821	90.8527	128.13	208.848	428.339	560.321	280.547		yes
Smp_059980	Arginase	4.96608	1.10393	0.939752	1.1747	0.240114	0.474252	3.87786	2.9523	3.26326	9.33708	3.68632	6.67968
Smp_060010	NSFL1 cofactor p47	35.9465	-0.60986	0.537575	-1.13447	0.256599	0.493148	60.9378	50.7795	19.5795	31.5126	29.4906	23.3789
Smp_060030	SMB domain-containing protein	17.8921	-0.600488	0.663814	-0.904603	0.365676	0.606846	31.0229	21.847	13.5969	17.507	0	23.3789
Smp_060070	Putative septin; Putative septin; Septin-7.2; Septin-7.2	66.1945	-2.51731	0.479399	-5.25098	1.51292e-07	9.30874e-06	93.0686	145.843	94.6344	14.7837	22.1179	26.7187	yes
Smp_060080	CRIB domain-containing protein	32.1759	1.50497	0.51174	2.94088	0.00327279	0.0258069	11.0796	14.171	23.9305	36.1812	44.2359	63.457		yes
Smp_060090	40S ribosomal protein S12 (Fragment)	497.555	0.220408	0.328569	0.670812	0.50234	0.717514	392.772	482.405	502.541	513.928	656.165	437.519
Smp_060160	SPEF1-like protein	70.9488	0.683902	0.495337	1.38068	0.167377	0.382991	64.2617	56.0936	39.1591	38.1264	81.0991	146.953
Smp_060170	mRNA export protein rae1-related	19.6414	0.402999	0.594173	0.678253	0.497611	0.713039	13.2955	15.9424	22.2989	26.4551	33.1769	6.67968
Smp_060180	Nucleoporin seh1 (Sec13-like protein)	15.8014	0.709276	0.609912	1.16292	0.244864	0.478483	12.1876	7.67597	16.8602	22.9537	18.4316	16.6992
Smp_060190		95.6986	0.649974	0.478515	1.35831	0.174364	0.392014	43.2104	49.5986	130.53	112.434	84.7854	153.633
Smp_060210	Putative lipopolysaccharide-induced transcription factor regulating tumor necrosis factor alpha	0.326501	0.829486	3.44478	0.240795	0.809714	NA	0	1.18092	0	0.77809	0	0
Smp_060220	Putative lipopolysaccharide-induced transcription factor regulating tumor necrosis factor alpha	13.8543	0.567723	0.716357	0.792514	0.428061	0.658813	16.6194	7.08551	7.61426	7.00281	14.7453	30.0586
Smp_060240	Putative lipopolysaccharide-induced transcription factor regulating tumor necrosis factor alpha	15.4983	-1.07652	0.664372	-1.62035	0.105156	0.287384	21.0512	24.7993	21.2112	15.5618	3.68632	6.67968
Smp_060270	Protein jagunal 1	104.795	1.01839	0.438465	2.32263	0.0201991	0.0958673	53.7361	40.7417	112.582	127.996	140.08	153.633
Smp_060290	ubiquitinyl hydrolase 1	20.0038	0.618283	0.550485	1.12316	0.261369	0.499214	17.7274	11.8092	18.4918	26.8441	18.4316	26.7187
Smp_060420	Putative suppressor of actin (Sac)	105.329	-0.318877	0.374853	-0.850673	0.394951	0.631278	90.2987	134.034	127.267	98.0393	92.158	90.1757
Smp_060480	Putative copine	69.5424	0.773066	0.470898	1.64168	0.100656	0.279935	60.3838	53.7318	35.8958	42.4059	117.962	106.875
Smp_060490	Putative serine-rich protein	43.6243	-0.475462	0.44318	-1.07284	0.283342	0.522345	46.5343	56.0936	50.0366	38.1264	44.2359	26.7187
Smp_060560	Si:dkey-288a3.2	0	NA	NA	NA	NA	NA	0	0	0	0	0	0
Smp_060570	Putative sarg904	27.7975	1.9309	0.570658	3.38363	0.000715342	0.00838702	20.4973	8.26643	5.98264	46.6854	55.2948	30.0586		yes
Smp_060620	5'-nucleotidase	0	NA	NA	NA	NA	NA	0	0	0	0	0	0
Smp_060660	GATA zinc finger domain-containing protein 14-like	28.0264	1.4325	0.700018	2.04638	0.0407191	0.155068	22.1592	14.171	7.07039	7.39185	40.5495	76.8163
Smp_060700	AP complex subunit sigma	39.6082	-0.483271	0.464646	-1.04008	0.298301	0.53976	44.3184	53.7318	38.0713	27.2331	44.2359	30.0586
Smp_060750	Putative homeobox protein	0.28307	-0.60793	3.57759	-0.169927	0.865067	NA	1.10796	0.590459	0	0	0	0
Smp_060760	Histone H2A	11.4614	-2.11886	1.02775	-2.06164	0.0392419	0.151233	19.9433	32.4753	1.08775	1.55618	3.68632	10.0195
Smp_060820	Succinate--CoA ligase [GDP-forming] subunit beta, mitochondrial	50.7285	-0.23939	0.435433	-0.549774	0.582475	0.780462	45.4264	70.8551	47.3172	42.4059	51.6085	46.7578
Smp_060860	CortBP2 domain-containing protein	20.8198	0.117929	0.572048	0.206153	0.836672	0.924234	12.7415	17.1233	29.3693	19.8413	25.8042	20.039
Smp_060900	U4/U6-associated RNA splicing factor-related	90.2203	0.310069	0.41619	0.745019	0.45626	0.680559	58.1679	72.6265	107.687	72.3624	106.903	123.574
Smp_060910		266.695	0.70873	0.388891	1.82244	0.0683884	0.215536	140.157	191.309	274.657	303.844	449.731	240.469
Smp_060940	Protein kinase	23.7602	0.145237	0.528489	0.274816	0.783458	0.899138	22.1592	22.4375	22.8428	24.8989	36.8632	13.3594
Smp_060950	Putative soluble NSF attachment protein (SNAP)	239.937	0.0620667	0.383032	0.16204	0.871274	0.940591	245.413	318.848	141.408	266.885	243.297	223.769
Smp_061040	Putative maf protein	45.0877	0.182678	0.473487	0.385813	0.699635	0.854934	47.6423	27.7516	54.3876	63.8034	36.8632	40.0781
Smp_061050	Putative dna double-strand break repair rad50 ATPase	63.9108	-2.49768	0.511994	-4.87834	1.0698e-06	4.19726e-05	98.6084	160.605	71.2478	24.8989	14.7453	13.3594	yes
Smp_061100	Cilia- and flagella-associated protein 126	1.55634	-0.064452	1.61619	-0.039879	0.96819	NA	2.21592	1.18092	1.08775	1.16713	3.68632	0
Smp_061200	60S ribosomal protein L35a	1195.74	-0.0531855	0.320423	-0.165986	0.868168	0.939289	1050.9	1448.4	1151.39	1044.2	1400.8	1078.77
Smp_061210	F-box domain-containing protein	1.44137	-0.187189	1.74728	-0.107132	0.914684	NA	2.7699	0.590459	2.1755	3.11236	0	0
Smp_061230	Succinate dehydrogenase [ubiquinone] flavoprotein subunit, mitochondrial	117.594	-0.0764535	0.376988	-0.202801	0.839291	0.924964	129.631	121.044	113.67	127.218	73.7264	140.273
Smp_061250	Mitochondrial carrier protein, putative	4.05643	1.13926	1.05302	1.0819	0.279297	0.518197	2.21592	1.18092	4.35101	6.22472	3.68632	6.67968
Smp_061300	Histone H4	6.17993	-0.785739	0.916344	-0.857472	0.391184	0.627627	6.64776	6.49505	11.4214	5.83567	0	6.67968
Smp_061310	DUF2012 domain-containing protein	71.6092	0.40873	0.468253	0.872883	0.382727	0.621873	52.6281	34.8371	96.8099	81.6994	106.903	56.7773
Smp_061390	ANK_REP_REGION domain-containing protein	65.9892	2.23109	0.590459	3.77857	0.000157732	0.00260501	47.6423	16.5329	4.89488	86.368	106.903	133.594		yes
Smp_061400	Lmp3-like protein	1.02611	-2.57967	2.09143	-1.23345	0.217408	NA	4.43184	1.18092	0.543876	0	0	0
Smp_061480	Putative ubiquitin-protein ligase BRE1	79.922	0.821158	0.398068	2.06286	0.0391261	0.150926	60.3838	69.6742	41.8785	89.0913	121.649	96.8554
Smp_061500	Methyltransferase-related	0.09233	0.895215	4.05158	0.220955	0.825128	NA	0.55398	0	0	0	0	0
Smp_061510	Nardilysin (M16 family)	28.5321	-0.944053	0.544722	-1.73309	0.0830795	0.24613	26.0371	51.37	37.5274	24.1208	22.1179	10.0195
Smp_061540	Putative amino acid transporter	68.9411	-0.657305	0.428598	-1.53362	0.125124	0.317569	63.1537	72.036	116.933	49.7978	51.6085	60.1171
Smp_061560		24.1132	0.436552	0.598089	0.729911	0.465444	0.686034	12.1876	12.3996	37.5274	30.7346	18.4316	33.3984
Smp_061570	Mediator of RNA polymerase II transcription subunit 19	26.769	0.346321	0.536821	0.645133	0.518841	0.729722	21.0512	14.171	34.2642	24.8989	29.4906	36.7382
Smp_061580	COX assembly mitochondrial protein	105.317	0.121255	0.404157	0.30002	0.764162	0.888459	78.6652	106.873	120.197	137.722	121.649	66.7968
Smp_061590	Nonsense-mediated mRNA decay protein 1 (Rent1),putative	49.1018	-0.166326	0.447631	-0.37157	0.710213	0.859631	48.7502	40.1512	66.8968	45.5183	33.1769	60.1171
Smp_061650	26S proteasome subunit S9, putative	59.8086	-0.38583	0.410813	-0.939185	0.347636	0.589259	70.9094	69.0838	66.3529	61.8582	40.5495	50.0976
Smp_061680	RUN domain-containing protein	137.563	-0.56751	0.441798	-1.28455	0.198951	0.425915	222.146	193.08	75.5988	95.316	129.021	110.215
Smp_061840	RAD50-interacting protein 1	28.188	-0.268567	0.516908	-0.519563	0.603368	0.795295	26.0371	28.3421	38.0713	26.4551	36.8632	13.3594
Smp_061870	Cytochrome b-c1 complex subunit Rieske, mitochondrial	222.265	1.21278	0.341588	3.55042	0.000384618	0.00513868	136.833	111.006	155.549	348.195	258.042	323.965		yes
Smp_061920	UV excision repair protein RAD23	120.77	0.672673	0.378821	1.7757	0.0757826	0.230181	75.3413	83.2548	119.109	126.829	136.394	183.691
Smp_061940	Putative adenylate kinase 1	201.392	1.23424	0.403414	3.0595	0.00221709	0.0195915	141.265	98.0163	123.46	374.261	324.396	146.953		yes
Smp_061950	Putative u3 small nucleolar ribonucleoprotein	125.508	-0.117923	0.377898	-0.312049	0.755003	0.884409	103.04	147.024	145.759	149.782	110.59	96.8554
Smp_061970	GPI ethanolamine phosphate transferase 2	25.061	-1.2338	0.588004	-2.09828	0.0358804	0.142231	22.7132	43.694	39.1591	14.3947	3.68632	26.7187
Smp_062020		0.383578	1.14332	3.00621	0.38032	0.703708	NA	0	0.590459	0.543876	1.16713	0	0
Smp_062070	Sulfide quinone reductase, putative	16.2727	-0.267916	0.63166	-0.424146	0.671459	0.841941	16.0654	21.2565	19.5795	23.3427	7.37264	10.0195
Smp_062080		2.81954	-1.98232	1.39544	-1.42057	0.155441	NA	5.5398	2.36184	7.07039	1.94522	0	0
Smp_062120	Serpin, putative	12.2207	-0.336455	0.677822	-0.496377	0.619629	0.805569	13.2955	12.3996	16.3163	13.2275	14.7453	3.33984
Smp_062240	Putative RNA-binding protein	0.614387	3.14737	3.01405	1.04423	0.296378	NA	0	0	0	0	3.68632	0
Smp_062250	Essential myosin light chain	103.382	0.854105	0.419279	2.03708	0.0416419	0.157095	73.6793	61.4078	88.6518	178.961	147.453	70.1367
Smp_062260	uridine/cytidine kinase	64.5276	-0.102814	0.405432	-0.253592	0.799811	0.907574	57.6139	75.5788	65.2651	52.9101	58.9811	76.8163
Smp_062270	12.5 kDa retinal tissue protein (Rtp12.5),putative	38.1804	-0.674081	0.470357	-1.43313	0.151822	0.358515	44.3184	49.0081	44.054	21.7865	33.1769	36.7382
Smp_062300	Putative rac gtpase	40.3055	-0.42029	0.498255	-0.843524	0.398935	0.634973	58.7219	49.0081	29.3693	29.1784	22.1179	53.4375
Smp_062420	Putative heat shock protein 70 (Hsp70)-interacting protein	1416.81	-1.67862	0.362651	-4.62876	3.67854e-06	0.000117875	1692.41	3117.63	1664.8	594.461	626.675	804.902	yes
Smp_062490	Putative dhand	0.281386	-0.613437	3.29494	-0.186175	0.852307	NA	0.55398	0.590459	0.543876	0	0	0
Smp_062510	Putative ral	41.0728	-1.64727	0.501782	-3.28284	0.00102768	0.0107906	47.0883	79.712	57.107	16.3399	29.4906	16.6992	yes
Smp_062520	N-terminal acetlytransferase-related	61.554	0.02357	0.428708	0.0549792	0.956155	0.982351	71.4634	67.9028	42.9662	59.1348	81.0991	46.7578
Smp_062530	Suppressor of variegation 4-20-related	24.0542	-0.177406	0.558297	-0.317763	0.750664	0.882173	23.2672	23.6184	29.3693	20.6194	7.37264	40.0781
Smp_062550	Putative cysteine-rich hydrophobic domain 2 (Chic1)	14.3057	-0.0567676	0.616794	-0.0920365	0.926669	0.965941	17.7274	12.3996	13.5969	14.0056	14.7453	13.3594
Smp_062560	Putative wnt inhibitor frzb2	10.2192	0.975445	0.820402	1.18898	0.234446	0.467092	14.9575	3.54276	2.1755	13.2275	7.37264	20.039
Smp_062620		0.090646	0.895215	4.05158	0.220955	0.825128	NA	0	0	0.543876	0	0	0
Smp_062630	Putative dynactin subunit	118.564	-0.00849641	0.378117	-0.0224703	0.982073	0.993561	129.077	124.587	100.617	97.2612	99.5307	160.312
Smp_062640	Ribosomal protein S18	170.432	0.515171	0.374954	1.37396	0.169454	0.386645	124.092	103.921	193.076	201.136	173.257	227.109
Smp_062680	GTP-binding protein Parf	17.3231	-0.956586	0.611431	-1.5645	0.117699	0.305787	17.1734	30.7039	21.755	13.2275	11.059	10.0195
Smp_062790	GrpE protein homolog	74.0106	0.0954464	0.444719	0.214622	0.830062	0.922508	45.9803	62.5887	105.512	70.8062	58.9811	100.195
Smp_062830	Mitochondrial intermembrane space import and assembly protein 40	0.57222	-1.66973	2.71003	-0.616132	0.537808	NA	1.66194	1.77138	0	0	0	0
Smp_062890	V-type proton ATPase proteolipid subunit	345.395	1.76027	0.396333	4.4414	8.93758e-06	0.000245341	166.194	113.959	189.813	329.91	497.653	774.843		yes
Smp_062900	Peroxiredoxin, Prx4	105.4	0.961335	0.589744	1.63009	0.103083	0.28384	115.782	69.6742	26.1061	38.9045	154.825	227.109
Smp_062950	Growth factor receptor-bound protein, putative	77.5228	-0.29151	0.426072	-0.68418	0.493862	0.709206	91.4067	109.825	52.756	59.9129	81.0991	70.1367
Smp_062970	WD-repeat protein, putative	125.377	-1.60433	0.477889	-3.35712	0.000787578	0.00894701	255.385	233.231	77.2304	62.2472	77.4127	46.7578	yes
Smp_062980	Tetraspanin	133.352	-0.0538852	0.417504	-0.129065	0.897306	0.95199	77.0032	153.519	176.216	119.826	103.217	170.332
Smp_063000	Smdr1	27.8448	0.714326	0.538898	1.32553	0.184995	0.406761	20.4973	17.1233	25.0183	29.5674	14.7453	60.1171
Smp_063030	Myb-like domain-containing protein	25.6237	-1.21249	0.54442	-2.22712	0.0259393	0.114948	31.0229	34.8371	44.054	19.0632	14.7453	10.0195
Smp_063040	Actin-like protein 6, acl6	27.7963	-0.697446	0.510801	-1.3654	0.172128	0.389432	27.145	33.6562	42.4223	21.3975	22.1179	20.039
Smp_063070	Putative rabb and C	34.5665	0.636477	0.466478	1.36443	0.172432	0.38962	27.145	26.5707	28.2816	47.0744	51.6085	26.7187
Smp_063090	Aconitate hydratase, mitochondrial	139.189	0.123028	0.405297	0.303549	0.761471	0.887131	187.799	133.444	77.7743	137.333	158.512	140.273
Smp_063110	Putative zinc finger protein	57.5133	-0.425923	0.52038	-0.818485	0.41308	0.647399	39.3326	54.3223	106.056	56.8006	18.4316	70.1367
Smp_063120	Inosine triphosphate pyrophosphatase	83.6367	1.83648	0.437277	4.19982	2.67129e-05	0.000615622	37.1167	19.4852	52.2121	111.267	154.825	126.914		yes
Smp_063180	DUF862 domain-containing protein	11.405	-0.250632	0.686182	-0.365256	0.71492	0.86168	11.0796	10.0378	15.7724	10.1152	14.7453	6.67968
Smp_063190	Putative tgf-beta family	16.123	-0.299696	0.684196	-0.438027	0.661366	0.835459	13.2955	21.847	14.6847	5.44663	14.7453	26.7187
Smp_063230	Putative leucine-rich repeat-containing protein	47.6631	0.453817	0.445521	1.01862	0.308383	0.551062	38.7786	34.2466	47.8611	57.9677	73.7264	33.3984
Smp_063250	Putative basic fgf-repressed zic binding protein homolog (Zic3-binding protein)	26.2567	0.414292	0.533449	0.776628	0.437378	0.66714	20.4973	16.5329	31.5448	35.4031	36.8632	16.6992
Smp_063260	Putative wd-repeat protein	22.1463	-0.204662	0.545084	-0.375469	0.707312	0.858736	23.8211	19.4852	25.5622	15.1728	22.1179	26.7187
Smp_063300		1265.28	-0.830483	0.434391	-1.91183	0.0558976	0.190421	1236.48	2022.91	1600.63	1015.41	1345.51	370.722
Smp_063330	Hypotheticial protein	101.781	1.59391	0.437556	3.64276	0.000269735	0.00394451	66.4776	33.0657	53.8437	196.857	176.943	83.496		yes
Smp_063350	Putative 60s ribosomal protein L27e	519.174	-0.358184	0.341186	-1.04982	0.293801	0.534504	434.874	654.82	663.529	530.657	457.104	374.062
Smp_063380	Phosphoserine phosphatase	26.1518	0.186748	0.563217	0.331574	0.740211	0.877194	22.1592	13.5806	38.6152	32.6798	33.1769	16.6992
Smp_063390	L-aminoadipate-semialdehyde dehydrogenase-phosphopantetheinyl transferase	1.25859	-1.67878	1.79713	-0.934148	0.350228	NA	3.32388	2.36184	1.08775	0.77809	0	0
Smp_063420	T-complex protein 1 subunit epsilon	220.76	-0.120071	0.373509	-0.321469	0.747855	0.880283	195.555	262.754	231.147	213.975	287.533	133.594
Smp_063500	RING-type domain-containing protein	11.2563	0.611635	0.713013	0.857816	0.390994	0.627447	6.64776	6.49505	14.6847	18.2851	14.7453	6.67968
Smp_063520	Irx-related	5.48715	0.767773	1.02674	0.747775	0.454596	0.679612	9.97164	1.77138	1.08775	9.72612	3.68632	6.67968
Smp_063530	Ferritin	31.9351	0.897239	0.556159	1.61328	0.106684	0.289396	37.6706	20.6661	9.78977	50.5758	29.4906	43.4179
Smp_063540	Coiled-coil domain-containing protein R3HCC1L	68.4588	0.0131201	0.504256	0.0260187	0.979242	0.992853	46.5343	59.0459	96.2661	45.1292	36.8632	126.914
Smp_063580	Putative n-acetyltransferase mak3	46.3525	1.0121	0.494081	2.04845	0.0405162	0.154515	19.9433	24.7993	49.4927	82.8666	44.2359	56.7773
Smp_063630	F-box domain-containing protein	27.0684	0.472532	0.57463	0.822324	0.410893	0.645975	39.8866	15.3519	12.5091	30.7346	40.5495	23.3789
Smp_063640	WD_REPEATS_REGION domain-containing protein	115.634	0.730155	0.494839	1.47554	0.140068	0.340495	64.8157	79.1216	113.126	57.5787	125.335	253.828
Smp_063650	Transcription initiation factor IIB	45.9395	-0.367836	0.429698	-0.856032	0.39198	0.628277	48.7502	49.0081	56.5631	37.3483	40.5495	43.4179
Smp_063670	Asp_protease domain-containing protein	73.6115	0.652398	0.411502	1.58541	0.112874	0.298364	68.1395	52.5509	47.8611	63.0253	103.217	106.875
Smp_063680	Netrin receptor UNC5 (Fragment)	4.20122	0.883116	1.0092	0.875069	0.381537	0.620759	3.87786	2.9523	2.1755	5.83567	3.68632	6.67968
Smp_063830	GMP synthase (glutamine-hydrolyzing)	64.8615	0.786002	0.453916	1.7316	0.083344	0.246628	28.807	38.9703	75.0549	82.0885	77.4127	86.8359
Smp_064010	Camp-response element binding protein-related	49.0795	-1.61743	0.482268	-3.3538	0.000797088	0.00900418	49.8582	98.0163	72.3355	21.3975	29.4906	23.3789	yes
Smp_064020	Pan3_PK domain-containing protein	131.472	0.447528	0.411288	1.08812	0.276544	0.515806	78.1112	101.559	150.11	100.374	191.689	166.992
Smp_064030	DUF3825 domain-containing protein	62.8512	1.88084	0.522991	3.59632	0.000322751	0.00451563	16.6194	11.8092	51.6682	90.2584	103.217	103.535		yes
Smp_064040	non-specific serine/threonine protein kinase	48.0758	-0.376519	0.549657	-0.685008	0.493339	0.708938	49.8582	72.6265	36.4397	20.2303	25.8042	83.496
Smp_064050	RuvB-like helicase	143.963	-0.628461	0.34951	-1.79812	0.0721582	0.223735	151.237	185.995	187.637	114.768	110.59	113.555
Smp_064150	Mitochondrial carnitine/acylcarnitine carrier protein-related	25.4971	0.746963	0.534616	1.39719	0.162355	0.375128	19.9433	20.6661	14.6847	21.7865	25.8042	50.0976
Smp_064240	Putative clathrin coat assembly protein ap-1	75.0651	0.386299	0.423237	0.912725	0.361387	0.602707	45.9803	56.6841	90.2834	68.0829	95.8443	93.5155
Smp_064250	PHD-type domain-containing protein	23.1474	-0.178488	0.555209	-0.321479	0.747847	0.880283	20.4973	23.6184	32.6326	30.3455	18.4316	13.3594
Smp_064280	Coiled-coil domain-containing protein 51	29.6762	-0.357397	0.493295	-0.724509	0.468753	0.688546	26.591	32.4753	40.7907	25.677	25.8042	26.7187
Smp_064320	26S proteasome subunit P28-related	13.4728	-0.15117	0.671431	-0.225146	0.821866	0.91822	13.2955	10.6283	19.5795	15.5618	18.4316	3.33984
Smp_064330		566.987	0.76358	0.355266	2.14932	0.0316088	0.130643	376.152	470.006	413.346	652.818	995.307	494.296
Smp_064350	Putative vacuolar ATP synthase proteolipid subunit	96.8263	0.255348	0.395836	0.645087	0.518871	0.729722	100.824	60.2269	105.512	119.048	88.4717	106.875
Smp_064360	Putative rna and export factor binding protein	94.4989	0.35099	0.480793	0.730022	0.465377	0.686034	53.7361	51.9604	144.671	124.494	125.335	66.7968
Smp_064380	Aspartate aminotransferase	15.0108	-3.38644	0.837971	-4.04124	5.3169e-05	0.0010824	27.145	40.1512	16.3163	3.11236	0	3.33984	yes
Smp_064390	Protein TSSC4	11.9668	-0.0747019	0.677624	-0.110241	0.912218	0.958541	11.6336	16.5329	10.3336	15.5618	11.059	6.67968
Smp_064400	Coiled-coil domain-containing protein 174	44.6758	-1.18883	0.502071	-2.36785	0.0178919	0.0882309	49.3042	77.3502	65.809	40.4607	18.4316	16.6992
Smp_064430	Protein quiver	61.4356	1.59458	0.420446	3.79259	0.000149084	0.00248715	36.5627	23.6184	30.4571	76.6419	81.0991	120.234		yes
Smp_064460		24.7191	1.75438	0.607921	2.88586	0.00390343	0.0292594	21.0512	9.44735	4.35101	50.5758	29.4906	33.3984		yes
Smp_064500	Pre-mRNA-splicing factor SYF2	91.417	0.442635	0.370527	1.19461	0.232241	0.465002	71.4634	73.8074	88.6518	115.546	92.158	106.875
Smp_064510	RNA-binding protein NOB1	73.9035	1.02292	0.439041	2.3299	0.0198112	0.0947335	46.5343	40.1512	61.458	127.218	117.962	50.0976
Smp_064520	FeS_assembly_P domain-containing protein	12.8189	0.609063	0.646726	0.941765	0.346313	0.588646	12.1876	8.26643	11.4214	20.6194	11.059	13.3594
Smp_064590	RNA-binding protein	35.2249	0.0507118	0.585182	0.0866599	0.930942	0.96801	20.4973	20.0756	65.809	49.7978	18.4316	36.7382
Smp_064600	Sjogrens syndrome scleroderma autoantigen 1	17.8799	0.812902	0.616886	1.31775	0.187587	0.41066	8.86368	8.85689	22.2989	28.7893	18.4316	20.039
Smp_064640	tRNA selenocysteine-associated protein 1	20.6571	-0.123435	0.612212	-0.201622	0.840212	0.92535	14.4035	13.5806	37.5274	22.9537	22.1179	13.3594
Smp_064650	Putative rest corepressor (Corest) protein	37.9305	-0.214528	0.481044	-0.445964	0.655623	0.831601	41.5485	47.2368	31.5448	28.0112	25.8042	53.4375
Smp_064750	4'-phosphopantetheine phosphatase	20.3896	-2.0686	0.635932	-3.25287	0.00114247	0.0116463	30.4689	44.2845	22.8428	7.00281	11.059	6.67968	yes
Smp_064800	Alba domain-containing protein	17.4567	0.0922169	0.628305	0.146771	0.883313	0.946467	10.5256	13.5806	25.5622	15.5618	29.4906	10.0195
Smp_064860	Stress-induced-phosphoprotein 1	291.487	-0.424141	0.392631	-1.08025	0.280029	0.518373	335.712	406.236	267.587	364.924	217.493	156.973
Smp_064870	Putative cytoplasmic dynein intermediate chain 2, (Dhic-2)	68.5081	-0.952626	0.421084	-2.26232	0.0236778	0.107533	81.989	113.368	77.7743	52.9101	51.6085	33.3984
Smp_064950	Calcineurin subunit B type 1	85.5831	1.19411	0.453173	2.635	0.0084137	0.050919	45.9803	43.694	65.2651	91.8146	66.3538	200.39
Smp_065060	Multifunctional fusion protein	29.4346	0.208398	0.622194	0.33494	0.73767	0.875253	20.4973	10.6283	53.2999	46.6854	22.1179	23.3789
Smp_065120	Putative deoxyhypusine synthase	28.0437	0.691687	0.550732	1.25594	0.209137	0.437931	14.4035	18.3042	33.1764	45.1292	40.5495	16.6992
Smp_065130	GPI ethanolamine phosphate transferase 1	10.8769	-2.41038	0.846935	-2.846	0.00442717	0.032137	15.5114	28.3421	13.053	4.66854	3.68632	0	yes
Smp_065150	Putative establishment of cohesion 1 (Eco1) homolog	23.5322	0.582627	0.543593	1.07181	0.283807	0.522845	16.6194	14.171	26.1061	30.7346	36.8632	16.6992
Smp_065160	Tafazzin family protein	25.4681	-0.371263	0.571396	-0.649748	0.515855	0.727372	23.2672	16.5329	46.7733	23.7317	25.8042	16.6992
Smp_065170	DHC_N1 domain-containing protein	38.9392	0.273825	0.475945	0.57533	0.565068	0.766286	27.145	36.6085	42.9662	48.2416	55.2948	23.3789
Smp_065180	Eh domain containing/past-1-related	80.6318	-0.0402305	0.410924	-0.0979023	0.92201	0.963819	82.543	105.102	56.0192	70.8062	95.8443	73.4765
Smp_065190	Putative thioredoxin-like protein	36.8465	0.14533	0.454528	0.319738	0.749167	0.88115	38.7786	30.7039	36.9836	44.3511	36.8632	33.3984
Smp_065210	Pre-mRNA-splicing factor SYF2	103.072	-0.266728	0.480179	-0.555476	0.578569	0.777646	116.336	165.919	52.2121	62.2472	84.7854	136.933
Smp_065240	GDP-fucose protein O-fucosyltransferase 1	8.01037	-0.0999154	0.905952	-0.110288	0.912181	0.958541	5.5398	3.54276	17.9479	14.0056	3.68632	3.33984
Smp_065290	Putative calcium/calmodulin-dependent protein kinase	43.6841	0.88825	0.529942	1.67613	0.0937132	0.267433	50.9662	26.5707	13.053	44.3511	73.7264	53.4375
Smp_065370	DUF5731 domain-containing protein	3139.06	1.16942	0.554691	2.10824	0.0350105	0.139955	2788.74	1993.39	1011.07	875.74	5739.6	6425.85
Smp_065420	Rho GTPase-activating protein 7	53.7684	0.13732	0.468238	0.29327	0.769316	0.889791	36.0087	44.2845	73.9671	58.3567	33.1769	76.8163
Smp_065470	Putative tumor protein d52	167.294	0.711171	0.339441	2.09512	0.0361602	0.142987	136.833	129.901	113.67	201.914	184.316	237.129
Smp_065530	Subfamily S1A unassigned peptidase (S01 family)	3.74396	1.45102	1.11962	1.29599	0.194978	0.420212	2.7699	2.36184	1.08775	6.22472	0	10.0195
Smp_065580	Putative heterogeneous nuclear ribonucleoprotein k	139.649	-0.649439	0.410579	-1.58176	0.113704	0.299941	182.813	212.565	116.933	108.933	66.3538	150.293
Smp_065610	Pyruvate kinase	104.182	1.02576	0.36462	2.81322	0.0049048	0.0344605	77.5572	60.2269	68.5284	147.059	154.825	116.894		yes
Smp_065770	Putative sugar transporter	28.0379	1.00629	0.645582	1.55874	0.119059	0.307974	6.64776	8.85689	40.7907	42.0169	33.1769	36.7382
Smp_065810	Dentin sialophosphoprotein-like	15.5539	-1.21182	0.676504	-1.7913	0.0732455	0.225443	20.4973	30.7039	17.404	14.0056	7.37264	3.33984
Smp_065840	DNA topoisomerase 2	299.355	0.0964372	0.514278	0.187519	0.851253	0.931138	326.848	373.761	162.075	92.9818	342.828	497.636
Smp_065890	CUE domain-containing protein	73.0726	0.815772	0.410453	1.98749	0.0468678	0.170844	62.5997	41.3322	56.5631	111.267	103.217	63.457
Smp_065980	Putative heat shock protein 70 (Hsp70)-interacting protein	49.4257	-0.763939	0.456569	-1.67322	0.0942847	0.268105	47.0883	63.1792	72.8794	28.4003	51.6085	33.3984
Smp_066050	Transcriptional enhancer factor (Tef) related	2.56039	0.637802	1.31159	0.48628	0.626769	NA	1.66194	2.36184	1.63163	2.33427	7.37264	0
Smp_066200	Cytochrome-c oxidase	26.9863	0.596224	0.500234	1.19189	0.233305	0.466319	22.1592	18.3042	25.5622	39.6826	29.4906	26.7187
Smp_066260	Putative replication factor C / DNA polymerase III gamma-tau subunit	9.68398	0.0410442	0.853087	0.0481126	0.961627	0.984649	2.7699	8.85689	19.0357	16.7289	7.37264	3.33984
Smp_066330	START domain-containing protein	26.7337	0.855871	0.522468	1.63813	0.101395	0.281116	22.7132	14.171	19.5795	32.2907	51.6085	20.039
Smp_066340	Putative proteasome inhibitor	23.2715	0.781672	0.545357	1.43332	0.151766	0.358515	13.2955	13.5806	25.5622	35.014	22.1179	30.0586
Smp_066410	Dihydrolipoamide acetyltransferase component of pyruvate dehydrogenase complex	176.476	0.475485	0.424619	1.11979	0.262802	0.501	151.791	158.243	127.811	99.5955	217.493	303.926
Smp_066430	Ae-1 binding protein aebp2, putative	150.697	0.998276	0.444207	2.24732	0.0246194	0.110684	94.1766	100.969	102.793	95.316	176.943	333.984
Smp_066480	28S ribosomal protein S16, mitochondrial,putative	23.1873	0.0927696	0.538346	0.172323	0.863183	0.936794	14.4035	25.3898	27.1938	22.9537	25.8042	23.3789
Smp_066520	Putative spfh domain / Band 7 family protein	15.5315	0.119599	0.669013	0.178769	0.858119	0.934071	24.9291	13.5806	8.70202	24.8989	11.059	10.0195
Smp_066590		81.5327	0.246984	0.38697	0.638251	0.52331	0.733912	75.3413	68.4933	81.0375	97.6503	103.217	63.457
Smp_066610	Protein FAM136A	63.7841	0.830673	0.463449	1.79237	0.0730732	0.225356	34.3468	34.2466	70.7039	101.152	92.158	50.0976
Smp_066620	Mitochondrial ribosomal protein S25, putative	93.5881	0.779451	0.464414	1.67836	0.0932778	0.266324	42.1025	63.7696	98.9854	85.2009	81.0991	190.371
Smp_066630	Eukaryotic peptide chain release factor subunit 1	65.4587	-1.36611	0.43467	-3.14287	0.00167303	0.0158169	79.2191	98.0163	110.407	45.9073	25.8042	33.3984	yes
Smp_066670	Syntaxin, putative	18.4372	-1.17655	0.625402	-1.88127	0.0599351	0.199033	28.253	33.6562	15.2285	12.0604	14.7453	6.67968
Smp_066730	YL1_C domain-containing protein	33.7015	0.422305	0.508263	0.83088	0.406041	0.64098	23.8211	23.6184	41.8785	53.6882	25.8042	33.3984
Smp_066740	Mitochondrial 60S ribosomal protein L7/L12,putative	124.358	-0.00786376	0.364625	-0.0215667	0.982794	0.993666	105.81	131.082	139.776	143.947	125.335	100.195
Smp_066760	Putative merlin/moesin/ezrin/radixin	218.917	-2.04678	0.427593	-4.78676	1.69499e-06	6.11336e-05	310.783	510.157	244.744	119.048	55.2948	73.4765	yes
Smp_066820	Putative dice1/dead/h box polypeptide	5.73476	-1.68232	1.07612	-1.56331	0.117979	0.306099	9.97164	12.3996	2.71938	1.94522	7.37264	0
Smp_066830	RHD domain-containing protein	13.9512	0.325503	0.676905	0.480869	0.630609	0.812689	8.3097	17.7138	11.4214	17.118	25.8042	3.33984
Smp_066890	Putative 40s ribosomal protein S10	786.987	0.67122	0.362579	1.85124	0.0641352	0.208102	490.272	576.879	752.181	845.006	1352.88	704.706
Smp_066900	Innexin	176.347	-0.335192	0.366609	-0.914304	0.360557	0.602401	157.884	171.824	260.517	154.451	136.394	177.012
Smp_066930	Putative transcription factor sp8,sp9	3.73201	0.931532	1.18241	0.787826	0.430798	0.660782	3.87786	2.36184	0.543876	1.55618	7.37264	6.67968
Smp_066940		0	NA	NA	NA	NA	NA	0	0	0	0	0	0
Smp_066950	Putative hsp70 binding protein hspbp	26.6937	0.063708	0.553719	0.115055	0.908402	0.957274	21.6052	23.6184	34.8081	32.6798	7.37264	40.0781
Smp_066960	Putative geranylgeranyl transferase type I beta subunit	29.823	-0.68949	0.530126	-1.30062	0.19339	0.418128	54.29	27.7516	30.4571	27.6222	22.1179	16.6992
Smp_066970	Oxidoreductase-like domain-containing protein	4.46748	0.117423	1.01733	0.115423	0.90811	0.957264	3.87786	6.49505	2.1755	3.89045	3.68632	6.67968
Smp_066990	40S ribosomal protein S20	907.063	0.451465	0.348824	1.29425	0.195579	0.42105	637.077	623.525	1036.63	960.552	1282.84	901.757
Smp_067000	Protein kinase domain-containing protein	100.218	1.50377	0.40577	3.70596	0.000210593	0.00329533	67.5856	31.8848	58.1947	169.624	143.767	130.254		yes
Smp_067010	RUN domain-containing protein	26.4913	-0.627491	0.576818	-1.08785	0.276661	0.515806	49.3042	30.1134	17.404	21.0084	11.059	30.0586
Smp_067060	Cathepsin B-like peptidase (C01 family)	0.614387	3.14737	3.01405	1.04423	0.296378	NA	0	0	0	0	3.68632	0
Smp_067090	DNA-directed RNA polymerase subunit	41.773	0.892526	0.489134	1.82471	0.0680451	0.215128	25.4831	17.7138	44.5978	56.4115	66.3538	40.0781
Smp_067140	Putative rab9 and	71.8514	0.925654	0.398584	2.32236	0.0202137	0.0958673	61.4918	40.1512	47.3172	98.4284	106.903	76.8163
Smp_067250	Putative fms interacting protein	9.13858	-3.35726	1.05019	-3.19682	0.00138951	0.0137715	13.2955	30.1134	6.52651	1.55618	0	3.33984	yes
Smp_067260	DNA polymerase alpha subunit B	9.68673	0.943773	0.760812	1.24048	0.214798	0.444804	3.32388	4.72368	11.4214	10.8933	11.059	16.6992
Smp_067280	Dynamin-1-like protein	63.0063	0.756978	0.40504	1.8689	0.0616372	0.202926	36.5627	51.37	51.6682	71.1952	73.7264	93.5155
Smp_067400	Zinc binding dehydrogenase, putative	95.8644	1.50747	0.415538	3.62776	0.000285893	0.00412086	54.29	40.7417	52.756	109.711	217.493	100.195		yes
Smp_067420	Splicing factor 3b, subunit 4,putative	20.6013	-0.290024	0.582248	-0.498111	0.618406	0.805151	32.6848	15.9424	20.6673	22.1756	22.1179	10.0195
Smp_067430	Basic helix-loop-helix protein, putative	0.38756	-1.07569	3.16672	-0.339687	0.734092	NA	0.55398	1.77138	0	0	0	0
Smp_067480	Sorcin	70.1885	0.947668	0.416748	2.27396	0.0229686	0.105263	40.4405	37.7894	66.8968	107.376	88.4717	80.1562
Smp_067490	Sorcin	56.2349	0.377382	0.447523	0.843268	0.399079	0.634973	50.9662	41.3322	54.3876	60.691	33.1769	96.8554
Smp_067510	Clusterin-associated protein 1	7.40854	-1.58349	0.893652	-1.77194	0.0764051	0.23146	11.0796	9.44735	10.8775	2.33427	7.37264	3.33984
Smp_067520	Jun-related protein	13.1126	-2.87556	0.892822	-3.22075	0.00127854	0.0128863	13.2955	28.9325	31.0009	5.44663	0	0	yes
Smp_067540	Vacuolar protein sorting-associated protein 28 homolog	88.8111	-0.101925	0.427772	-0.238269	0.811673	0.913302	95.2846	122.816	60.9141	105.042	55.2948	93.5155
Smp_067580	Calcium uniporter protein	92.8725	0.212961	0.405073	0.525735	0.599072	0.792878	91.9607	90.3403	75.0549	90.2584	62.6675	146.953
Smp_067590	DUF1308 domain-containing protein	15.5429	-1.16545	0.631444	-1.8457	0.064936	0.209247	24.9291	23.0279	17.404	10.5042	7.37264	10.0195
Smp_067780	Vesicle transport protein	24.3171	0.960426	0.533744	1.79941	0.0719533	0.223406	14.4035	13.5806	19.5795	21.3975	36.8632	40.0781
Smp_067810	non-specific serine/threonine protein kinase	173.601	-0.241663	0.380142	-0.635719	0.524959	0.734691	213.836	154.11	196.339	153.673	103.217	220.429
Smp_067890	Proteasome subunit alpha type	67.9351	0.453016	0.456131	0.993171	0.320627	0.564341	39.8866	41.9226	90.8273	82.4775	58.9811	93.5155
Smp_067900	Hsp90 chaperone protein kinase-targeting subunit	141.547	-1.36032	0.410449	-3.31424	0.00091893	0.0100284	196.663	275.745	142.496	92.5927	51.6085	90.1757	yes
Smp_067930	PP28 domain-containing protein	28.1467	-0.300239	0.53355	-0.562719	0.573626	0.773616	22.1592	40.7417	29.3693	21.7865	14.7453	40.0781
Smp_068000	UBIQUITIN_CONJUGAT_2 domain-containing protein	322.565	0.336799	0.339801	0.991165	0.321605	0.565334	258.709	256.259	343.73	431.451	291.219	354.023
Smp_068060	Serine/threonine kinase	133.507	-1.12606	0.395114	-2.84995	0.00437256	0.0318555	180.044	245.041	123.46	80.5323	88.4717	83.496	yes
Smp_068070	NDK domain-containing protein	14.6723	-0.279408	0.65837	-0.424394	0.671278	0.841941	12.7415	14.171	23.9305	19.4522	11.059	6.67968
Smp_068100	Putative microfibril-associated protein	51.3628	-0.850298	0.481539	-1.76579	0.0774306	0.23395	53.1821	99.7876	45.6856	36.9593	25.8042	46.7578
Smp_068110	Double-strand break repair protein	44.8783	-0.499312	0.465912	-1.07169	0.28386	0.522845	39.3326	73.217	45.6856	38.1264	29.4906	43.4179
Smp_068120	Putative peptidylprolyl isomerase	18.3123	-2.23113	0.654267	-3.41012	0.00064934	0.00777178	31.5769	36.6085	23.9305	7.39185	3.68632	6.67968	yes
Smp_068170	Protein-serine/threonine kinase	36.6392	-0.426709	0.499979	-0.853454	0.393407	0.629856	42.6565	54.3223	30.4571	34.236	14.7453	43.4179
Smp_068220	Putative bhlhzip transcription factor max/bigmax	93.7263	1.19038	0.528215	2.25359	0.024222	0.109387	31.5769	36.018	101.705	72.7514	103.217	217.09
Smp_068240	Putative zinc finger protein	7.41949	-0.837396	0.859605	-0.974164	0.329975	0.573092	11.0796	13.5806	5.43876	7.39185	3.68632	3.33984
Smp_068250	Protoporphyrinogen oxidase	91.6135	-0.936877	0.420527	-2.22786	0.0258895	0.114917	121.876	152.339	82.6692	48.2416	81.0991	63.457
Smp_068270	Putative heat shock transcription factor	28.0461	0.0370526	0.53849	0.0688082	0.945142	0.975588	24.3751	17.7138	42.4223	34.236	29.4906	20.039
Smp_068280	procollagen-proline 4-dioxygenase	35.7453	-0.581358	0.551643	-1.05387	0.291945	0.532693	57.6139	53.7318	19.5795	35.4031	14.7453	33.3984
Smp_068300	Putative zinc finger protein	38.6924	-0.0598929	0.460432	-0.13008	0.896503	0.951646	36.0087	38.3799	43.5101	35.014	25.8042	53.4375
Smp_068340	RUN domain-containing protein	79.6582	1.60941	0.586732	2.743	0.00608805	0.0404765	13.2955	21.2565	82.1253	79.7542	188.002	93.5155		yes
Smp_068350	Meiosis-specific nuclear structural protein 1	306.974	-2.5672	0.404741	-6.34282	2.25597e-10	3.86059e-08	298.595	710.913	568.35	95.7051	84.7854	83.496	yes
Smp_068420	Small nuclear ribonucleoprotein Sm D3	155.958	0.531275	0.492155	1.07949	0.28037	0.518753	52.6281	91.5212	239.305	206.972	191.689	153.633
Smp_068440	RNA helicase	97.1345	-0.379929	0.390843	-0.972075	0.331013	0.573898	99.1624	125.768	101.161	65.7486	77.4127	113.555
Smp_068480	Putative vesicle transport V-snare protein vti1a	5.10669	0.606623	1.03065	0.588582	0.556141	0.759817	3.32388	3.54276	4.35101	2.72331	0	16.6992
Smp_068500	Myb domain-containing protein	207.165	2.25438	0.390414	5.77433	7.72588e-09	6.98618e-07	74.7873	67.9028	73.9671	441.177	398.123	187.031		yes
Smp_068510	Neuronal calcium sensor 2	193.9	1.59323	0.3873	4.11369	3.89379e-05	0.000853346	132.955	90.3403	65.809	278.556	368.632	227.109		yes
Smp_068530	Putative syntenin	3.73702	0.472246	1.2284	0.384441	0.700652	0.855395	2.21592	4.13322	1.63163	0.389045	7.37264	6.67968
Smp_068580	ER membrane protein complex subunit 6	41.0743	0.865211	0.562483	1.5382	0.124	0.31571	14.4035	17.1233	56.5631	62.6362	58.9811	36.7382
Smp_068680	Secreted frizzled-related protein	6.35788	-0.680783	0.893677	-0.761777	0.446193	0.673632	7.20174	10.0378	7.61426	6.61376	0	6.67968
Smp_068710	Reverse transcriptase domain-containing protein	11.309	0.709635	0.709886	0.999646	0.317482	0.560717	8.3097	10.0378	9.24589	22.1756	14.7453	3.33984
Smp_068720	Diaphanous, putative	30.3627	0.70376	0.486825	1.44561	0.148286	0.353743	18.2813	24.7993	27.7377	45.1292	29.4906	36.7382
Smp_068750	RING-type domain-containing protein	7.62002	-1.66609	0.889336	-1.87341	0.0610115	0.201421	12.7415	8.85689	11.4214	2.33427	3.68632	6.67968
Smp_068760	28S ribosomal protein S24	43.476	1.38988	0.524613	2.64934	0.00806499	0.049216	15.5114	12.9901	42.4223	49.4087	73.7264	66.7968		yes
Smp_068840	Homologous-pairing protein 2 homolog	23.4191	-2.12247	0.75718	-2.80312	0.00506103	0.0352043	9.97164	41.3322	66.3529	12.8385	0	10.0195	yes
Smp_068920	PUA domain-containing protein	45.5908	-0.111957	0.448977	-0.24936	0.803082	0.908849	40.4405	47.2368	57.107	54.4663	44.2359	30.0586
Smp_068950	Putative retinoblastoma-binding protein 4 (Rbbp4)	46.0101	-0.194169	0.44311	-0.438196	0.661244	0.835436	52.0741	53.1413	45.6856	55.2444	33.1769	36.7382
Smp_068960	Serine/threonine kinase	33.134	-1.71692	0.569897	-3.01268	0.00258953	0.0218548	55.398	67.9028	33.7203	21.3975	3.68632	16.6992	yes
Smp_068990	Serine/threonine kinase	79.9236	-0.948077	0.470448	-2.01526	0.0438771	0.162556	75.3413	99.1972	139.776	45.9073	25.8042	93.5155
Smp_069120	Synaptotagmin, putative	13.2741	-0.460084	0.724939	-0.634652	0.525655	0.734997	28.807	10.6283	7.07039	12.0604	11.059	10.0195
Smp_069130	Heat shock protein 70 (Hsp70)-4, putative	729.303	-0.790369	0.353798	-2.23395	0.0254861	0.113691	895.232	1235.83	645.037	611.579	457.104	531.035
Smp_069160	Putative cyclophilin-like protein	338.878	-1.01456	0.345186	-2.93917	0.00329095	0.0259247	353.993	494.805	511.787	224.868	180.63	267.187	yes
Smp_069170	Putative cation efflux protein/ zinc transporter	10.3953	0.0808312	0.688031	0.117482	0.906478	0.956126	10.5256	10.6283	9.24589	10.8933	11.059	10.0195
Smp_069220	Putative es2 protein	28.8876	-0.614718	0.508014	-1.21004	0.226264	0.458513	35.4547	41.9226	27.1938	22.5646	29.4906	16.6992
Smp_069240	Potassium channel protein	12.3346	1.28751	0.695492	1.85123	0.0641372	0.208102	8.3097	6.49505	5.98264	12.4494	7.37264	33.3984
Smp_069380	Putative histone deacetylase 4, 5	8.36641	-0.728551	0.817869	-0.890792	0.373041	0.613204	11.6336	14.171	4.89488	5.44663	7.37264	6.67968
Smp_069400	Putative regulator of G protein signaling	3.17966	0.626631	1.21061	0.517617	0.604726	0.796432	4.98582	1.77138	1.63163	7.00281	3.68632	0
Smp_069600	DNA helicase	127.857	-0.0113291	0.375428	-0.0301764	0.975926	0.991458	108.026	118.682	160.987	146.67	95.8443	136.933
Smp_069720	Cadherin, putative	2.39549	-0.420265	1.39808	-0.300602	0.763718	NA	5.5398	1.18092	1.63163	2.33427	3.68632	0
Smp_069760	Armadillo repeat-containing protein 1	48.3023	0.268845	0.477788	0.562688	0.573648	0.773616	43.7644	38.3799	53.2999	75.4747	22.1179	56.7773
Smp_069770	Putative nadh-ubiquinone oxidoreductase 24 kD subunit	65.7898	-0.272273	0.466879	-0.583178	0.559773	0.761674	93.0686	72.036	57.107	92.5927	33.1769	46.7578
[truncated: 7,784 more rows]

## Sheet: Sheet_B_LIV_im_vs_mat
Gene	UniProt annotation	baseMean	log2FoldChange	lfcSE	stat	pvalue	padj	LIV_im1	LIV_im2	LIV_im3	LIV_ma1	LIV_ma2	LIV_ma3	upregulated in LIV_im	upregulated in LIV_ma
Smp_000020	Hyaluronidase, putative	135.763	-0.565941	0.295477	-1.91535	0.055448	0.177288	160.313	172.138	153.337	133.167	119.806	75.8198
Smp_000030	26S proteasome non-ATPase regulatory subunit 2	433.281	0.323618	0.23609	1.37074	0.170457	0.371166	448.877	404.525	301.157	495.739	503.498	445.892
Smp_000040	Kinesin light chain	201.76	-0.0401613	0.282955	-0.141935	0.887131	0.94667	247.656	197.003	168.78	239.477	211.422	146.224
Smp_000050	Transient receptor potential cation channel,putative	46.84	2.23091	0.422516	5.28007	1.29136e-07	1.05542e-05	9.95047	16.2575	23.166	76.0954	80.6537	74.9171		yes
Smp_000070	1-acyl-sn-glycerol-3-phosphate acyltransferase	145.243	-0.139727	0.271293	-0.515039	0.606525	0.781849	169.158	148.23	138.996	155.548	115.108	144.419
Smp_000075	Transcription factor, putative	0.970494	-0.13334	2.18322	-0.0610752	0.951299	NA	1.10561	1.91265	0	1.11905	0.783045	0.902616
Smp_000080		84.7029	-0.555735	0.368326	-1.50881	0.131347	0.313064	112.772	82.2438	107.005	98.4764	68.908	38.8125
Smp_000100	Filamin	143.141	0.519039	0.366815	1.41499	0.157072	0.352205	76.2869	99.4576	177.606	116.381	147.213	241.901
Smp_000110	Similar to elongation factor Tu GTP binding domain containing 1 isoform 6-related	52.4225	0.058176	0.35764	0.162666	0.870781	0.936422	49.7524	51.6415	52.9507	47.0001	62.6436	50.5465
Smp_000130	Hormone-sensitive lipase (S09 family)	99.8775	0.976312	0.317347	3.07648	0.00209457	0.0171187	85.1318	47.8162	69.4979	118.619	134.684	143.516
Smp_000150	PHD finger protein 10	90.7164	0.0906077	0.309561	0.292698	0.769753	0.879933	98.3991	83.2001	81.6324	115.262	84.5689	81.2355
Smp_000160	Variable lymphocyte receptor, putative	54.0696	-0.652818	0.394678	-1.65405	0.098117	0.258444	39.8019	66.9426	91.5607	41.4049	42.2844	42.423
Smp_000180	Similar to potassium channel-interacting protein 4 isoform 4-related	31.5474	0.253225	0.535312	0.473042	0.636183	0.801069	17.6897	25.8207	43.0225	19.0239	25.0575	58.67
Smp_000190	Oxidoreductase, short chain dehydrogenase/reductase family, putative	69.0247	-0.264219	0.408744	-0.646416	0.51801	0.718727	63.0197	100.414	61.7759	97.3574	56.3793	35.202
Smp_000200	Smr domain-containing protein	126.896	0.155102	0.275324	0.563345	0.5732	0.756971	120.511	122.409	116.933	156.667	128.419	116.437
Smp_000230	Zinc finger protein	87.8689	0.323973	0.324127	0.999524	0.317541	0.539518	96.1879	76.5059	61.7759	86.1669	119.023	87.5538
Smp_000240	Fusion; RNA binding protein, putative	355.006	-0.528485	0.267857	-1.97301	0.0484945	0.161395	508.58	339.495	410.368	295.429	358.635	217.53
Smp_000250		0.159387	-1.14859	4.08047	-0.281484	0.778339	NA	0	0.956323	0	0	0	0
Smp_000260	Saposin containing protein	311.916	0.0212589	0.287186	0.0740248	0.778339	0.970054	395.808	188.396	345.283	293.191	320.266	328.552
Smp_000270	Trematode Eggshell Synthesis domain containing protein	6.68314	-1.04873	0.968278	-1.08309	0.278769	0.500487	4.42243	19.1265	3.30942	5.59525	3.13218	4.51308
Smp_000280	Trematode Eggshell Synthesis domain containing protein	11.3632	-1.67014	0.820183	-2.0363	0.0417199	0.146699	9.95047	36.3403	5.5157	5.59525	6.26436	4.51308
Smp_000300	Similar to WD repeat domain 19-related	43.068	-1.54787	0.464581	-3.33177	0.000862971	0.00878543	66.3365	63.1174	63.9822	7.83335	33.6709	23.468	yes
Smp_000310		193.546	-0.384432	0.310806	-1.23689	0.216128	0.430517	247.656	183.614	226.144	210.381	194.195	99.2878
Smp_000320	Ndr family, putative	137.256	-0.433888	0.390427	-1.11132	0.266432	0.488402	90.6599	114.759	268.063	95.1193	97.8807	157.055
Smp_000340	Ecdysone-induced protein E78; Nuclear hormone receptor superfamily protein-related	172.245	0.30504	0.33051	0.922936	0.356041	0.578302	99.5047	144.405	218.422	172.334	148.779	250.025
Smp_000370		160.909	0.15332	0.306146	0.500806	0.616507	0.789301	181.32	106.152	169.884	192.477	191.063	124.561
Smp_000390	Trematode Eggshell Synthesis domain containing protein	10.7934	-2.65882	0.980055	-2.71293	0.00666916	0.0402775	7.73926	44.9472	3.30942	1.11905	3.13218	4.51308	yes
Smp_000420	Pro-His-rich protein	9.77291	-2.37187	1.06705	-2.22283	0.0262271	0.106233	9.95047	38.2529	1.10314	0	3.91523	5.4157
Smp_000430	Eggshell protein	20.6344	-3.99259	0.896629	-4.45289	8.47205e-06	0.000266158	19.9009	89.8944	6.61884	3.35715	3.13218	0.902616	yes
Smp_000470	ATP-dependent (S)-NAD(P)H-hydrate dehydratase	71.939	-0.449708	0.32082	-1.40175	0.160991	0.357578	78.4982	87.0254	83.8387	52.5954	61.0775	68.5988
Smp_000480	Eukaryotic translation initiation factor 3 subunit C	497.171	0.599986	0.270621	2.21707	0.0266184	0.107519	484.256	429.389	272.476	492.382	731.364	573.161
Smp_000500		2.36519	0.747362	1.44619	0.51678	0.60531	NA	1.10561	1.91265	2.20628	5.59525	1.56609	1.80523
Smp_000510	mannose-1-phosphate guanylyltransferase	71.0473	-1.42542	0.362315	-3.9342	8.34734e-05	0.00150821	82.9206	107.108	120.242	49.2382	41.5014	25.2733	yes
Smp_000560		0	NA	NA	NA	NA	NA	0	0	0	0	0	0
Smp_000580	Coiled-coil domain-containing protein 63	299.19	-0.7324	0.383721	-1.90868	0.0563035	0.17911	557.226	298.373	265.857	100.715	231.781	341.189
Smp_000590	28S ribosomal protein S26, mitochondrial	79.2578	-0.257181	0.325283	-0.790638	0.429155	0.643449	78.4982	93.7197	86.045	91.7621	58.7284	66.7936
Smp_000600	Notchless homolog 1	171.4	0.879109	0.267986	3.28043	0.00103648	0.0101615	112.772	146.317	102.592	243.953	222.385	200.381
Smp_000620	BHLH domain-containing protein	9.08981	-1.41598	0.806469	-1.75577	0.0791269	0.225102	8.84486	15.3012	15.444	4.4762	2.34914	8.12355
Smp_000630	Isochorismatase family protein, putative	22.6233	-0.352796	0.541971	-0.65095	0.515079	0.717027	16.5841	29.646	29.7848	24.6191	24.2744	10.8314
Smp_000640	Adapter molecule crk, putative	159.629	-0.117076	0.283752	-0.4126	0.6799	0.828882	193.481	149.186	155.543	179.048	166.789	113.73
Smp_000650	E3 ubiquitin-protein ligase	138.081	-0.110276	0.300234	-0.3673	0.713396	0.847642	100.61	175.964	153.337	135.405	150.345	112.827
Smp_000660	ornithine aminotransferase	175.006	0.0223021	0.258861	0.0861546	0.931343	0.963827	199.009	175.007	146.718	184.643	160.524	184.134
Smp_000670	CENTB5 protein	59.2938	0.728093	0.35577	2.04653	0.0407046	0.144407	43.1187	40.1656	50.7445	67.143	63.4267	91.1642
Smp_000680	Ornithine transporter 2 (Solute carrier family 25 member 2)	41.819	-1.27839	0.426475	-2.99757	0.00272137	0.0208392	74.0757	61.2047	41.9193	31.3334	18.01	24.3706	yes
Smp_000690	POU domain protein	1.23829	1.37551	2.15528	0.638204	0.523341	NA	0	0.956323	1.10314	2.2381	3.13218	0
Smp_000700	SET and MYND domain-containing protein 4	60.9508	-0.52853	0.352792	-1.49814	0.134098	0.317022	61.914	87.9818	66.1884	45.8811	59.5114	44.2282
Smp_000710	Ubiquitin carboxyl-terminal hydrolase	130.453	-0.65695	0.288011	-2.28099	0.0225491	0.0964484	148.151	158.75	172.09	109.667	118.24	75.8198
Smp_000720	Serine/threonine kinase	203.179	-0.0063715	0.242167	-0.0263104	0.97901	0.989582	184.637	214.216	211.803	205.905	189.497	213.017
Smp_000740	26S proteasome non-ATPase regulatory subunit 4	417.529	0.27365	0.234746	1.16573	0.243725	0.464604	359.323	418.87	355.211	503.573	367.248	500.952
Smp_000755	Family M13 non-peptidase homologue (M13 family)	78.8495	-0.532417	0.321868	-1.65415	0.0980979	0.258444	106.138	99.4576	73.9104	66.024	57.1623	70.4041
Smp_000770		0	NA	NA	NA	NA	NA	0	0	0	0	0	0
Smp_000790	Actin binding LIM protein family member 2-related	54.6571	0.544736	0.395305	1.37801	0.168199	0.368277	42.0131	51.6415	39.7131	48.1192	51.681	94.7747
Smp_000810	Similar to TatD DNAse domain containing 1; Tatd DNAse-related	69.4484	-0.548892	0.334146	-1.64267	0.100451	0.262519	81.815	98.5013	67.2916	50.3573	61.8606	56.8648
Smp_000820		66.5707	1.48395	0.369325	4.01801	5.86907e-05	0.00115788	30.957	24.8644	49.6413	95.1193	86.918	111.924		yes
Smp_000830	Homeobox protein smox-3	8.11961	1.6592	0.841928	1.97071	0.0487565	0.161874	4.42243	2.86897	4.41256	16.7858	9.39654	10.8314
Smp_000850	Putative DNAj domain	155.535	-0.269835	0.270529	-0.997438	0.318552	0.5405	155.891	183.614	170.987	127.572	171.487	123.658
Smp_000870	FYVE-type domain-containing protein	126.348	1.08089	0.283276	3.81568	0.000135808	0.0021712	90.6599	73.6369	79.4261	144.357	177.751	192.257		yes
Smp_000880	ATPase protein 9	636.988	-0.501833	0.224289	-2.23744	0.0252578	0.103311	886.698	633.086	720.351	558.406	545	478.387
Smp_000900	Putative g-protein coupled receptor	46.7888	-0.0716279	0.384246	-0.186411	0.852122	0.927006	42.0131	42.0782	59.5696	54.8335	40.7184	41.5203
Smp_000910	Similar to cancer susceptibility candidate 1	172.56	-0.767783	0.376463	-2.03946	0.041404	0.146176	319.521	161.619	172.09	61.5478	152.694	167.887
Smp_000950	Mab-21-like	5.55718	0.918669	0.955444	0.96151	0.336296	0.559108	3.31682	3.82529	4.41256	5.59525	6.26436	9.92878
Smp_000980	Putative high mobility group B2 protein	399.764	-0.239467	0.234518	-1.02111	0.307204	0.529987	400.23	457.123	441.256	329.001	324.181	446.795
Smp_000990	Exocyst complex component 1	157.501	0.900755	0.275222	3.27283	0.00106475	0.0103689	101.716	117.628	110.314	172.334	190.28	252.733
Smp_001000	Usp domain-containing protein	75.5073	-1.10455	0.348481	-3.16963	0.00152634	0.0132815	76.2869	106.152	126.861	50.3573	56.3793	37.0073	yes
Smp_001020	Adenine DNA glycosylase	30.5753	0.612353	0.474103	1.2916	0.196495	0.405558	28.7458	25.8207	17.6502	52.5954	29.7557	28.8837
Smp_001030	5'-amp-activated protein kinase gamma-2 non-catalytic subunit transcript variant 2	99.2961	0.278738	0.286353	0.973407	0.330351	0.552891	95.0823	86.0691	88.2512	102.953	115.108	108.314
Smp_001040	Kinesin heavy chain	393.981	0.471966	0.275652	1.71218	0.0868635	0.238739	404.653	305.067	281.301	314.453	487.054	571.356
Smp_001070	Putative g-protein coupled receptor	15.0917	0.840859	0.647575	1.29847	0.194125	0.402808	15.4785	10.5196	6.61884	10.0715	23.4914	24.3706
Smp_001080	RIIa domain-containing protein	233.04	-0.696778	0.302937	-2.30008	0.0214439	0.093149	320.626	226.649	317.704	199.191	223.951	110.119
Smp_001090	Nuclear pore complex protein	102.674	0.132363	0.302751	0.4372	0.661966	0.819734	90.6599	123.366	79.4261	113.024	99.4468	110.119
Smp_001095	UBA domain-containing protein	101.972	0.198558	0.283655	0.699997	0.483929	0.692742	99.5047	91.8071	93.7669	101.834	111.192	113.73
Smp_001100	Fibrillin-2-like	10.2559	1.08097	0.73306	1.4746	0.140321	0.32645	4.42243	7.65059	7.72198	10.0715	17.227	14.4419
Smp_001120	39S ribosomal protein L50, mitochondrial	76.0261	-0.803428	0.386756	-2.07735	0.0377693	0.136372	58.5972	112.846	118.036	74.9764	55.5962	36.1046
Smp_001160	WD_REPEATS_REGION domain-containing protein	148.334	-0.402604	0.402317	-1.00071	0.316966	0.53875	223.333	153.968	130.171	48.1192	144.863	189.549
Smp_001170	Eukaryotic translation initiation factor 3 subunit A	424.593	0.955883	0.294259	3.24844	0.00116039	0.0110321	398.019	265.858	202.978	456.573	489.403	734.73
Smp_001180	Helicase ARIP4	148.419	0.769156	0.379478	2.02688	0.042675	0.14892	61.914	164.488	102.592	133.167	150.345	278.006
Smp_001210	Putative myosin	28.489	0.156493	0.45839	0.341398	0.732804	0.86134	23.2178	25.8207	31.9911	23.5001	32.1049	34.2994
Smp_001360	dTMP kinase	185.324	-0.321223	0.280468	-1.14531	0.252081	0.474176	221.122	186.483	209.597	208.143	168.355	118.243
Smp_001390	NCK-associated protein 1	34.9757	-0.304173	0.435792	-0.697979	0.485191	0.693568	28.7458	41.1219	46.3319	25.7382	39.9353	27.9811
Smp_001410	Glyoxalase domain-containing protein 4	124.802	0.118633	0.308672	0.384332	0.700732	0.840821	139.307	94.676	124.655	171.215	108.843	110.119
Smp_001420	Gh regulated tbc protein-1, putative	95.3742	-0.351054	0.379978	-0.92388	0.355549	0.577825	123.828	98.5013	99.2826	55.9525	137.816	56.8648
Smp_001500	EIF-4F 25 kDa subunit	499.094	-0.155912	0.240625	-0.647945	0.517021	0.718084	553.91	499.201	525.095	514.763	550.481	351.118
Smp_001530	Exocyst complex component 8	62.6777	-0.0136925	0.421903	-0.0324541	0.97411	0.987548	33.1682	58.3357	97.0764	80.5716	44.6336	62.2805
Smp_001560	E3 ubiquitin-protein ligase ZSWIM2	78.853	-0.910213	0.422243	-2.15566	0.0311103	0.119692	89.5542	111.89	108.108	19.0239	64.2097	80.3328
Smp_001590	NADH dehydrogenase [ubiquinone] 1 alpha subcomplex assembly factor 3	123.965	-0.501028	0.279849	-1.79035	0.0733976	0.213314	163.63	146.317	125.758	101.834	91.6163	114.632
Smp_001610	Radial spoke head protein 9 homolog	49.6264	-0.394245	0.578145	-0.681913	0.495294	0.701525	78.4982	46.8599	44.1256	7.83335	32.8879	87.5538
Smp_001640		182.747	-0.409425	0.250778	-1.63262	0.10255	0.265487	218.91	188.396	218.422	160.024	169.921	140.808
Smp_001780	MFS_1_like domain-containing protein	11.6215	-0.647451	0.775811	-0.834548	0.403972	0.621573	4.42243	9.56323	28.6817	6.7143	8.6135	11.734
Smp_001830	Putative 60s ribosomal protein L24	676.772	0.429257	0.243464	1.76312	0.0778794	0.222859	633.513	602.484	494.207	749.764	607.643	973.02
Smp_001890	Venom allergen-like (VAL) 18 protein	1.27355	0.442986	2.14996	0.206044	0.836757	NA	1.10561	0.956323	1.10314	4.4762	0	0
Smp_001900	Septate junction protein	7.45004	1.50353	1.03355	1.45473	0.145744	0.335403	2.21122	2.86897	6.61884	4.4762	2.34914	26.1759
Smp_001940	DREV protein-like protein	54.6769	-0.112514	0.392192	-0.286884	0.774201	0.881446	51.9636	41.1219	77.2198	67.143	50.8979	39.7151
Smp_001950	Cytochrome b561 domain-containing protein	181.398	-0.163369	0.29762	-0.548919	0.583061	0.764959	229.966	159.706	185.328	201.429	197.327	114.632
Smp_001960	Putative 50s ribosomal protein L1	137.527	-0.0242617	0.282622	-0.0858452	0.931589	0.963827	137.095	147.274	131.274	142.119	104.928	162.471
Smp_001980	Putative homeobox protein	8.11855	0.924049	0.819077	1.12816	0.259253	0.481567	5.52804	4.78162	6.61884	5.59525	11.7457	14.4419
Smp_002010	Putative nep1	138.658	0.201256	0.284499	0.707404	0.479315	0.689708	133.779	155.881	97.0764	152.191	155.826	137.198
Smp_002060	Venom allergen-like (VAL) 10 protein; Venom allergen-like protein 10	0	NA	NA	NA	NA	NA	0	0	0	0	0	0
Smp_002070	Venom allergen-like protein 4	0	NA	NA	NA	NA	NA	0	0	0	0	0	0
Smp_002080	S-adenosylmethionine synthase	391.128	0.637188	0.237177	2.68655	0.00721946	0.04274	312.887	299.329	305.57	589.74	415.014	424.23
Smp_002100	Vesicle transport protein	97.0501	-0.629417	0.313059	-2.01054	0.0443742	0.152785	110.561	131.016	111.417	98.4764	71.2571	59.5727
Smp_002160	DNA methyltransferase 1-associated protein 1	60.6564	-0.0321931	0.397338	-0.0810219	0.935425	0.966709	92.8711	36.3403	55.157	58.1906	68.1249	53.2544
Smp_002180	Transcription factor BTF3	352.216	0.118232	0.225069	0.525313	0.599366	0.776051	346.055	294.548	372.861	378.239	346.106	375.488
Smp_002230	ESF1-like protein	108.086	1.04282	0.312475	3.33728	0.000846037	0.00867362	58.5972	71.7243	81.6324	125.334	125.287	185.939		yes
Smp_002280	Kinesin-like protein	175.389	-0.0668616	0.256175	-0.261	0.794093	0.892359	185.742	196.046	156.646	154.429	169.921	189.549
Smp_002380	Ubiquitin-like domain-containing protein	126.028	-0.232254	0.303736	-0.764658	0.444475	0.65714	119.406	156.837	132.377	113.024	148.779	85.7485
Smp_002410	14-3-3 epsilon 2	398.889	0.531812	0.259733	2.04753	0.0406057	0.144199	332.788	350.971	294.539	442.025	354.72	618.292
Smp_002510	Pyruvate dehydrogenase E1 component subunit beta	224.525	-0.747478	0.266264	-2.80729	0.0049961	0.0326255	313.993	216.129	314.395	177.929	184.799	139.906
Smp_002550	RNA-binding protein 8A	431.031	0.14596	0.219151	0.666024	0.505396	0.70942	451.088	411.219	365.14	489.025	440.071	429.645
Smp_002600	Lysosomal Pro-Xaa carboxypeptidase (S28 family)	47.1482	-0.878241	0.457898	-1.91798	0.0551133	0.176659	32.0626	100.414	50.7445	25.7382	36.0201	37.9099
Smp_002630	Venom allergen-like protein 2	281.301	0.562411	0.266515	2.11024	0.0348376	0.12931	275.296	162.575	243.794	382.715	321.049	302.376
Smp_002640	Hox protein Smox1	37.3152	0.449096	0.519903	0.863807	0.387694	0.605502	22.1122	53.5541	18.7534	30.2144	29.7557	69.5014
Smp_002740	DIF_7	261.635	-0.398677	0.301937	-1.3204	0.186701	0.393811	331.682	233.343	327.633	275.286	264.669	137.198
Smp_002820	Zinc finger CCCH domain-containing protein 6	129.648	-0.0499657	0.317489	-0.157377	0.874947	0.939074	185.742	113.802	95.9732	148.834	119.806	113.73
Smp_002840	Protein SERAC1	82.3647	-0.528493	0.32268	-1.63783	0.101458	0.263741	76.2869	105.196	110.314	62.6668	60.2945	79.4302
Smp_002860	DUF3074 domain-containing protein	0	NA	NA	NA	NA	NA	0	0	0	0	0	0
Smp_002870	Transmembrane protein 115	89.8137	0.101772	0.327108	0.311127	0.755704	0.872947	95.0823	79.3748	84.9418	120.857	66.5589	92.0668
Smp_002880	ATP synthase subunit alpha	407.098	-0.588941	0.21926	-2.68603	0.00723059	0.0427529	504.157	453.297	509.651	324.525	294.425	356.533
Smp_002920	TLC domain-containing protein	68.0019	-1.38781	0.392029	-3.54009	0.000399998	0.00503307	75.1813	111.89	108.108	43.643	49.3319	19.8576	yes
Smp_002950	Putative 13 kDa deflagellation-inducible protein	50.9186	-1.66343	0.373261	-4.4565	8.33097e-06	0.000264925	67.4421	84.1565	80.5293	24.6191	23.4914	25.2733	yes
Smp_003000	Putative cell division protein kinase 9-B	104.952	-0.227443	0.340703	-0.667568	0.504409	0.708831	105.033	149.186	84.9418	117.5	108.06	64.9884
Smp_003130	Putative udp-glucose pyrophosphatase	117.977	-0.101714	0.289204	-0.351702	0.725061	0.855371	126.039	109.977	130.171	135.405	115.108	91.1642
Smp_003140	Sorting nexin	74.35	-0.170928	0.325841	-0.524574	0.599879	0.776601	76.2869	92.7634	67.2916	59.3097	72.8232	77.625
Smp_003190		81.3798	-1.29258	0.511453	-2.52727	0.0114952	0.0597653	124.934	97.545	124.655	13.4286	26.6235	101.093
Smp_003230	Sh3 domain grb2-like protein B1 (Endophilin B1)	19.2157	0.274238	0.640822	0.427948	0.668689	0.823106	12.1617	10.5196	29.7848	8.9524	19.5761	34.2994
Smp_003250	COX assembly mitochondrial protein	123.373	-0.0121113	0.292756	-0.0413699	0.967001	0.984482	116.089	133.885	121.345	124.215	93.9654	150.737
Smp_003270	Tubulin-specific chaperone cofactor E-like protein	48.1527	0.442486	0.382081	1.1581	0.246825	0.468252	35.3795	34.4276	52.9507	49.2382	61.8606	55.0596
Smp_003280	Lim homeobox protein	81.3783	2.58529	1.08943	2.37307	0.0176411	0.081885	59.7028	5.73794	4.41256	129.81	131.552	157.055
Smp_003300	Putative serpin	0	NA	NA	NA	NA	NA	0	0	0	0	0	0
Smp_003330	Sjoegren syndrome nuclear autoantigen 1	360.365	0.0439587	0.221519	0.198442	0.842699	0.921327	386.963	332.801	345.283	349.144	397.787	350.215
Smp_003340	ER membrane protein complex subunit 1	91.7672	-0.273257	0.369788	-0.738957	0.459933	0.671808	100.61	88.9381	111.417	116.381	90.8333	42.423
Smp_003410	Ribosomal_L23eN domain-containing protein	567.432	0.691494	0.258188	2.67826	0.00740065	0.043523	526.269	406.437	369.552	581.906	606.077	914.35
Smp_003440	Putative spfh domain / Band 7 family protein	56.4103	-1.39762	0.417489	-3.34768	0.000814909	0.00848282	47.5411	81.2875	116.933	22.381	36.0201	34.2994	yes
Smp_003600	DUF3421 domain-containing protein	78.4125	1.20347	0.343837	3.5001	0.000465076	0.00557136	61.914	34.4276	46.3319	123.096	113.542	91.1642		yes
Smp_003610	DUF3421 domain-containing protein	203.11	-0.229524	0.278301	-0.824733	0.409523	0.627195	288.564	197.003	172.09	205.905	192.629	162.471
Smp_003620	Putative septin	105.503	-0.883772	0.32302	-2.73597	0.0062197	0.0382499	101.716	156.837	152.233	70.5002	93.9654	57.7674
Smp_003630	Putative splicing factor 3a	190.026	0.732892	0.283959	2.58098	0.00985192	0.0538514	108.35	182.658	136.789	230.524	202.026	279.811
Smp_003660	RNA helicase	267.985	0.0492204	0.228929	0.215003	0.829765	0.914351	290.775	252.469	247.103	271.929	274.849	270.785
Smp_003670	PIG-H domain-containing protein	54.0065	-0.597003	0.384878	-1.55115	0.120866	0.298075	46.4355	65.03	83.8387	40.2858	53.2471	35.202
Smp_003700	30S ribosomal protein S18	234.094	-0.489794	0.260037	-1.88355	0.0596252	0.186089	327.26	252.469	240.485	220.453	205.941	157.958
Smp_003710	Putative tropomodulin	349.352	0.110038	0.222621	0.494284	0.621106	0.792005	348.267	351.927	307.776	353.62	338.276	396.248
Smp_003760		36.0432	1.37652	0.43316	3.17786	0.00148368	0.0130531	21.0066	17.2138	22.0628	52.5954	61.8606	41.5203		yes
Smp_003770		653.856	0.201812	0.237926	0.848216	0.396318	0.614068	675.526	610.134	539.436	550.573	689.08	858.388
Smp_003860	PID domain-containing protein	126.15	-0.0103834	0.267086	-0.0388767	0.968989	0.985161	119.406	128.147	132.377	120.857	131.552	124.561
Smp_003900	Putative t-box transcription factor tbx20	5.6258	1.36177	0.979091	1.39085	0.164272	0.362492	4.42243	2.86897	2.20628	5.59525	7.83045	10.8314
Smp_003930	Intraflagellar transport protein 56	53.8156	-1.20191	0.392505	-3.06216	0.00219746	0.0177277	71.8645	89.8944	62.879	34.6906	21.1422	42.423	yes
Smp_003940	Methyltransf_11 domain-containing protein	39.0363	-0.674452	0.41315	-1.63246	0.102582	0.265487	45.3299	62.161	36.4036	29.0953	30.5388	30.6889
Smp_003970	Putative elongation factor-1 beta,delta	332.639	0.311983	0.247578	1.26014	0.207618	0.420072	369.273	263.945	257.032	411.811	327.313	366.462
Smp_003980	Family C2 unassigned peptidase (C02 family)	149.927	0.124593	0.29788	0.418265	0.675754	0.826982	126.039	122.409	182.018	175.691	176.968	116.437
Smp_003990	Triosephosphate isomerase	362.882	-0.0777931	0.235281	-0.33064	0.740917	0.866098	351.583	323.237	443.462	334.596	333.577	390.833
Smp_004000	Probable RNA-binding protein EIF1AD	24.9043	0.167207	0.509845	0.327957	0.742944	0.86627	14.3729	24.8644	30.8879	34.6906	21.1422	23.468
Smp_004060	Putative cell division cycle 20 (Cdc20) (Fizzy)	75.6331	0.215021	0.397671	0.540702	0.588713	0.769551	77.3926	84.1565	48.5382	82.8097	116.674	44.2282
Smp_004070	Carbonic anhydrase	9.75631	2.54871	0.851539	2.99306	0.00276196	0.0210395	4.42243	0.956323	3.30942	13.4286	15.6609	20.7602		yes
Smp_004080	Putative mitochondrial 2-oxoglutarate/malate carrier protein	163.478	-0.789038	0.281495	-2.80303	0.00506253	0.0329403	190.165	203.697	228.35	86.1669	142.514	129.977
Smp_004160	Cilia-and flagella-associated protein	166.308	-1.19904	0.409442	-2.92846	0.0034064	0.0246802	302.937	184.57	208.494	34.6906	106.494	160.666	yes
Smp_004170	protein disulfide-isomerase	71.5967	-0.363818	0.353602	-1.02889	0.30353	0.527219	59.7028	79.3748	102.592	70.5002	70.4741	46.936
Smp_004190	Putative cationic amino acid transporter	131.366	-0.578982	0.280702	-2.06262	0.039149	0.139967	130.462	154.924	186.431	116.381	97.0976	102.898
Smp_004200	DUF862 domain-containing protein	90.9597	0.129206	0.313218	0.412509	0.679966	0.828882	69.6533	95.6323	94.8701	114.143	83.0028	88.4564
Smp_004220	Putative amidase	254.499	-0.671596	0.300618	-2.23405	0.0254796	0.103927	327.26	260.12	350.799	227.167	244.31	117.34
Smp_004260	E2F-associated phosphoprotein	113.711	-0.456038	0.313664	-1.45391	0.145972	0.335839	116.089	137.711	141.202	68.2621	90.8333	128.171
Smp_004310		408.618	-0.526166	0.254091	-2.07078	0.0383795	0.138176	498.629	403.569	544.951	367.048	388.39	249.122
Smp_004350	UBIQUITIN_CONJUGAT_2 domain-containing protein	162.823	-0.134458	0.257004	-0.523172	0.600854	0.777519	160.313	172.138	178.709	164.5	166.789	134.49
Smp_004360	Coiled-coil domain-containing protein 124	334.344	-0.218878	0.239967	-0.912117	0.361707	0.582529	375.907	376.791	326.53	261.858	291.293	373.683
Smp_004420	G protein-coupled receptor	0.447523	2.21108	3.55556	0.621866	0.53403	NA	0	0	0	1.11905	1.56609	0
Smp_004440	NXPE family member 3-like	4.78757	1.28739	1.05909	1.21556	0.224151	0.440197	3.31682	2.86897	2.20628	3.35715	7.04741	9.92878
Smp_004470	Peroxiredoxin, Prx3	202.452	0.0556025	0.266407	0.208712	0.834673	0.917909	234.389	162.575	198.565	242.834	201.243	175.108
Smp_004480	Red protein (Ik factor) (Cytokine ik), putative	278.149	0.323337	0.241973	1.33625	0.181468	0.386115	286.352	247.688	207.39	288.715	297.557	341.189
Smp_004550	NADH dehydrogenase [ubiquinone] 1 alpha subcomplex subunit 13	377.519	-0.478711	0.232542	-2.0586	0.0395325	0.141049	467.672	378.704	473.247	273.048	354.72	317.721
Smp_004590	ARID domain-containing protein	133.136	-0.042454	0.288929	-0.146936	0.883183	0.943894	117.194	156.837	131.274	109.667	121.372	162.471
Smp_004600	T-complex protein 1 subunit delta	393.514	0.204357	0.244063	0.837314	0.402416	0.62022	459.933	347.145	290.126	408.453	409.533	445.892
Smp_004630	Putative sugar transporter	30.3227	1.07615	0.464698	2.3158	0.0205692	0.0908016	24.3234	21.0391	13.2377	33.5715	44.6336	45.1308
Smp_004640	Putative dna-directed RNA polymerase I	82.2218	0.765227	0.335123	2.28342	0.0224056	0.0960738	67.4421	70.7679	44.1256	114.143	82.2198	114.632
Smp_004680	Interferon-related developmental regulator-related	397.355	0.453122	0.225491	2.00949	0.0444856	0.153	369.273	282.115	355.211	483.43	451.817	442.282
Smp_004690	ZZ-type domain-containing protein	30.8819	-0.288353	0.480016	-0.600716	0.548029	0.738703	43.1187	41.1219	17.6502	23.5001	27.4066	32.4942
Smp_004710		83.3223	-0.52496	0.408548	-1.28494	0.198813	0.408687	97.2935	60.2484	137.893	67.143	99.4468	37.9099
Smp_004730	Voltage-dependent calcium channel	46.9626	1.66259	0.440888	3.77099	0.000162601	0.00249464	18.7953	17.2138	31.9911	43.643	79.8706	90.2616		yes
Smp_004780	peptidylprolyl isomerase	430.91	-0.144289	0.214078	-0.674002	0.50031	0.705605	489.784	436.084	431.328	433.072	407.967	387.222
Smp_004810	Serine/threonine-protein phosphatase	192.859	-0.13343	0.279405	-0.47755	0.63297	0.799043	140.412	212.304	252.619	176.81	186.365	188.647
Smp_004820		348.745	-0.335323	0.273628	-1.22547	0.220399	0.435596	482.045	302.198	382.79	382.715	311.652	231.07
Smp_004910	Ras-related protein Rab-14	131.616	0.338058	0.290252	1.1647	0.244139	0.465039	124.934	107.108	116.933	127.572	124.504	188.647
Smp_004940		441.741	0.256032	0.242037	1.05782	0.290136	0.51154	517.425	343.32	347.489	473.358	470.61	498.244
Smp_004980	Putative 50s ribosomal protein L20	0	NA	NA	NA	NA	NA	0	0	0	0	0	0
Smp_004990	Putative chaperonin containing t-complex protein 1, zeta subunit, tcpz	378.082	-0.0686519	0.230604	-0.297704	0.765929	0.878377	441.138	365.316	355.211	355.858	419.712	331.26
Smp_005000	DUF1681 domain-containing protein	168.66	0.100503	0.273142	0.367953	0.712909	0.847497	166.947	158.75	162.162	219.334	167.572	137.198
Smp_005010	Chitobiosyldiphosphodolichol alpha-mannosyltransferase	86.5433	-0.413478	0.309803	-1.33465	0.181992	0.386855	79.6038	104.239	112.52	80.5716	72.8232	69.5014
Smp_005020	E3 ubiquitin-protein ligase CBL	106.906	-1.10626	0.292077	-3.78755	0.000152143	0.00238012	124.934	159.706	153.337	69.3811	73.6063	60.4753	yes
Smp_005070	Putative chaperone protein DNAj	62.8906	-0.408132	0.374232	-1.09058	0.275456	0.49739	53.0692	69.8116	92.6638	48.1192	71.2571	42.423
Smp_005080	Putative nucleolar protein nol1/nop2	9.28962	4.03813	1.16394	3.46935	0.000521723	0.00608329	2.21122	0	1.10314	5.59525	12.5287	34.2994		yes
Smp_005140	Ig-like domain-containing protein	1.68459	1.11186	1.78806	0.621827	0.534056	NA	0	0.956323	2.20628	4.4762	1.56609	0.902616
Smp_005160	Muscleblind-like protein	166.279	0.471802	0.27905	1.69074	0.0908862	0.245764	144.835	133.885	138.996	203.667	142.514	233.778
Smp_005180	Tr-type G domain-containing protein	303.675	-0.020561	0.244183	-0.0842034	0.932895	0.964892	326.154	319.412	271.373	359.215	296.774	249.122
Smp_005190	non-specific serine/threonine protein kinase	139.227	0.110764	0.287099	0.385804	0.699642	0.840642	110.561	155.881	134.583	175.691	138.599	120.048
Smp_005210	Histone deacetylase	169.83	-0.446156	0.250649	-1.78001	0.0750751	0.216749	189.059	204.653	194.153	136.524	157.392	137.198
Smp_005230	EF hand containing protein	258.866	-0.298487	0.232677	-1.28284	0.199548	0.409304	291.88	257.251	307.776	232.762	245.093	218.433
Smp_005260	RNA and export factor binding protein, putative	207.278	4.10506e-05	0.250853	0.000163644	0.999869	0.999869	214.488	210.391	196.359	236.12	171.487	214.823
Smp_005280	Ubiquitin-specific peptidase 10 (C19 family)	94.5413	0.263512	0.333023	0.791272	0.428786	0.643071	95.0823	86.0691	76.1167	142.119	94.7485	73.1119
Smp_005290	Cytochrome C1, putative	377.065	-0.554057	0.246402	-2.24859	0.0245385	0.101557	476.517	405.481	463.319	371.525	310.869	234.68
Smp_005320	Deltameth_res domain-containing protein	135.352	0.212661	0.272463	0.780511	0.43509	0.649072	133.779	117.628	124.655	148.834	122.938	164.276
Smp_005330	Methionine--tRNA ligase, mitochondrial	123.694	0.136689	0.291887	0.468294	0.639575	0.803488	108.35	138.667	105.901	156.667	126.07	106.509
Smp_005390	2-hydroxyacyl-CoA lyase 2	115.955	-0.529035	0.310115	-1.70593	0.088021	0.240821	134.884	130.06	145.615	120.857	100.23	64.0857
Smp_005470		4.8403	2.51029	1.31481	1.90924	0.0562313	0.178946	3.31682	0	1.10314	11.1905	12.5287	0.902616
Smp_005500	Polypeptide N-acetylgalactosaminyltransferase	171.605	0.0654394	0.255044	0.256581	0.797502	0.894352	168.052	151.099	184.224	164.5	166.789	194.965
Smp_005520	Zinc finger protein, putative	33.5827	1.11684	0.537517	2.07778	0.0377295	0.136299	16.5841	32.515	14.3408	25.7382	32.8879	79.4302
Smp_005640	Poly(A) polymerase cid (Pap) (Caffein-induced death protein), putative	25.6392	0.178425	0.510814	0.349295	0.726868	0.857127	15.4785	34.4276	22.0628	24.6191	21.1422	36.1046
Smp_005670	Rab11, putative	166.739	0.304619	0.271971	1.12004	0.262695	0.48454	131.567	131.973	184.224	175.691	167.572	209.407
Smp_005720	Putative aquaporin-3	127.771	-0.215296	0.311075	-0.692105	0.488872	0.696204	92.8711	134.842	184.224	118.619	126.853	109.217
Smp_005780	Putative sjcwl01.CXW	116.419	-0.414056	0.315803	-1.31112	0.189817	0.397497	184.637	118.584	95.9732	98.4764	103.362	97.4825
Smp_005790	Putative gtp-binding protein (Q) alpha-11 subunit, gna11	17.723	2.26177	0.807655	2.80042	0.00510365	0.0330359	5.52804	10.5196	2.20628	4.4762	25.8405	57.7674		yes
Smp_005880	phosphoenolpyruvate carboxykinase (GTP)	460.578	1.01681	0.291978	3.4825	0.000496761	0.00584838	292.986	225.692	396.027	444.263	573.189	831.309		yes
Smp_005900	Putative bcl2-associated athanogene	205.984	0.641022	0.254467	2.51908	0.0117663	0.0608496	154.785	149.186	178.709	293.191	244.31	215.725
Smp_005910	TYR_PHOSPHATASE_2 domain-containing protein	134.679	0.352916	0.267886	1.31741	0.187701	0.395338	107.244	134.842	112.52	154.429	151.911	147.126
Smp_005960		142.283	-0.103607	0.263253	-0.393564	0.693903	0.837365	163.63	139.623	138.996	141	144.08	126.366
Smp_006000	Eukaryotic translation initiation factor 3 subunit I	154.995	0.530374	0.292207	1.81506	0.0695143	0.206349	117.194	151.099	111.417	215.977	133.901	200.381
Smp_006060	DUF4773 domain-containing protein	143.224	-0.0605355	0.272232	-0.222367	0.824028	0.909749	147.046	153.968	137.893	135.405	166.789	118.243
Smp_006190	Nudix hydrolase domain-containing protein	170.477	0.118807	0.279698	0.424768	0.671006	0.824619	168.052	160.662	162.162	130.929	175.402	225.654
Smp_006250	Putative sex comb on midleg homolog	166.555	-0.0301581	0.267684	-0.112663	0.910298	0.956337	159.208	196.046	148.924	188	140.165	166.984
Smp_006320	Gap associated protein-related	211.626	-0.109686	0.254955	-0.430216	0.667038	0.822833	207.854	218.998	231.66	221.572	161.307	228.362
Smp_006340	ER membrane protein complex subunit 4	104.827	-0.862967	0.311021	-2.77463	0.0055265	0.0351267	145.94	123.366	136.789	77.2145	92.3993	53.2544
Smp_006350	Proteasome-associated protein ECM29 homolog	153.409	0.719668	0.278838	2.58096	0.00985274	0.0538514	122.722	138.667	86.045	195.834	195.761	181.426
Smp_006390	Cysteine protease inhibitor	368.48	-0.319595	0.220446	-1.44977	0.147123	0.337827	427.87	365.316	434.637	313.334	342.974	326.747
Smp_006440	Heterogeneous nuclear ribonucleoprotein l (Hnrnp l), putative	202.525	-0.222208	0.272395	-0.815756	0.41464	0.632042	183.531	250.557	219.525	228.286	187.931	145.321
Smp_006550	Putative glutaredoxin, grx	523.441	-0.0338837	0.244009	-0.138862	0.889559	0.947695	637.936	505.895	444.566	609.882	519.942	422.424
Smp_006560	Rhodanese domain-containing protein	193.248	-0.0658521	0.266205	-0.247373	0.804619	0.898064	211.171	181.701	199.668	233.882	183.233	149.834
Smp_006590	HIT-type domain-containing protein	52.2063	-0.0434782	0.370481	-0.117356	0.906578	0.955478	49.7524	66.9426	41.9193	55.9525	45.4166	53.2544
Smp_006630	Non-specific serine/threonine protein kinase	168.198	1.00956	0.344904	2.92709	0.00342154	0.0247693	155.891	111.89	67.2916	167.858	195.761	310.5		yes
Smp_006680	Programmed cell death protein 10	44.4527	-0.401651	0.387187	-1.03736	0.299569	0.523527	46.4355	55.4668	49.6413	40.2858	29.7557	45.1308
Smp_006690	DNAj-related	54.4744	1.43652	0.493966	2.90814	0.0036359	0.0258925	38.6963	28.6897	20.9597	34.6906	60.2945	143.516		yes
Smp_006700	C2H2-type domain-containing protein	40.4456	0.929018	0.435896	2.13128	0.0330658	0.124853	33.1682	21.9954	28.6817	36.9287	46.9827	74.9171
Smp_006710	Endonuclease III homolog	147.054	-0.170379	0.262799	-0.648326	0.516774	0.718084	148.151	159.706	158.852	158.905	127.636	129.074
Smp_006720		112.936	-1.50622	0.364405	-4.13335	3.57509e-05	0.000803706	217.805	138.667	145.615	45.8811	90.8333	38.8125	yes
Smp_006730	Fasting-inducible integral membrane protein tm6p1-related	12.5758	-1.37889	0.707954	-1.94771	0.05145	0.167947	17.6897	21.0391	15.444	12.3096	6.26436	2.70785
Smp_006750	Fasting-inducible integral membrane protein tm6p1-related	35.6697	-1.62172	0.429365	-3.77702	0.000158715	0.00246531	58.5972	48.7725	54.0539	20.1429	18.01	14.4419	yes
Smp_006760	Fasting-inducible integral membrane protein tm6p1-related	25.2274	-1.12292	0.482105	-2.32921	0.0198481	0.0889653	38.6963	28.6897	36.4036	15.6667	15.6609	16.2471
Smp_006780	N-acetyltransferase domain-containing protein	220.071	0.318985	0.248722	1.2825	0.199667	0.409304	199.009	196.046	191.946	277.524	200.46	255.44
Smp_006810	Putative lim-only	215.23	0.71362	0.242737	2.93989	0.00328327	0.0240269	165.841	147.274	176.502	246.191	286.595	268.98
Smp_006830	SWIB domain-containing protein	208.964	0.0709654	0.256132	0.277066	0.78173	0.885976	192.376	241.95	176.502	242.834	205.158	194.965
Smp_006840	Transmembrane protein 42	149.789	-0.195408	0.30286	-0.645208	0.518793	0.719106	159.208	157.793	162.162	188	138.599	92.9695
Smp_006850	DNA-directed RNA polymerases I, II, and III subunit RPABC3	111.39	0.049199	0.315928	0.155728	0.876247	0.939593	138.201	97.545	92.6638	133.167	123.721	83.0407
Smp_006860	PDZ domain-containing protein	157.2	0.368841	0.284993	1.29421	0.195592	0.404444	116.089	115.715	179.812	199.191	169.921	162.471
Smp_006920	Tyrosine-protein kinase	36.2082	-0.690333	0.473555	-1.45777	0.144905	0.334073	30.957	45.9035	57.3633	30.2144	38.3692	14.4419
Smp_006930	Hexosyltransferase	114.798	-0.177359	0.320696	-0.553045	0.580233	0.763456	84.0262	139.623	141.202	136.524	90.8333	96.5799
Smp_007000	DNA replication complex GINS protein PSF1	33.1427	-0.12752	0.533885	-0.238852	0.81122	0.901528	34.2738	58.3357	11.0314	31.3334	36.8031	27.0785
Smp_007070	Putative g-protein coupled receptor	29.4991	-0.960532	0.571894	-1.67956	0.0930423	0.249502	14.3729	43.0346	59.5696	13.4286	14.0948	32.4942
Smp_007170	Calcium-binding protein 39-like	323.602	0.151601	0.245137	0.618433	0.53629	0.729881	323.943	317.499	277.991	399.501	355.503	267.174
Smp_007180	Sr-related ctd associated factor	132.629	-0.0686366	0.342382	-0.200468	0.841115	0.920632	194.587	107.108	105.901	141	160.524	86.6512
Smp_007190	Putative rna lariat debranching enzyme	75.5312	0.241646	0.342581	0.705369	0.480581	0.690662	47.5411	80.3312	79.4261	88.405	68.1249	89.359
Smp_007210	Putative rab6 gtpase activating protein, gapcena (Rabgap1 protein)	162.642	0.680786	0.282748	2.40775	0.0160513	0.0766624	122.722	115.715	136.789	160.024	182.45	258.148
Smp_007260	Calcium-transporting ATPase	440.407	-0.362842	0.213239	-1.70157	0.0888356	0.242183	474.306	475.293	537.229	363.691	393.872	398.054
Smp_007270	Putative alpha-actinin	21.7294	1.12266	0.595986	1.8837	0.0596059	0.186089	13.2673	13.3885	14.3408	24.6191	13.3118	51.4491
Smp_007290	Carbohydrate deacetylase	25.9963	-0.664067	0.507304	-1.30901	0.19053	0.398325	19.9009	32.515	43.0225	25.7382	20.3592	14.4419
Smp_007300		441.423	-0.587954	0.24567	-2.39326	0.0166992	0.078677	650.097	417.913	522.889	355.858	393.089	308.695
Smp_007330	Zds_C domain-containing protein	91.1076	-0.961471	0.33297	-2.88756	0.00388247	0.0270967	101.716	123.366	136.789	40.2858	70.4741	74.0145
Smp_007380	STING ER exit protein	169.804	0.339862	0.262367	1.29537	0.195192	0.404328	159.208	165.444	124.655	198.072	168.355	203.089
Smp_007450	Rhodanese domain-containing protein	235.648	-0.169556	0.338087	-0.501516	0.616008	0.789301	289.669	237.168	220.628	358.096	173.836	134.49
Smp_007500	Trans-golgi protein gmx33-related	170.528	0.333842	0.27033	1.23494	0.216852	0.431069	126.039	158.75	167.677	184.643	161.307	224.751
Smp_007510	Protein kinase	131.423	0.423183	0.285254	1.48353	0.137934	0.323041	138.201	97.545	101.489	132.048	149.562	169.692
Smp_007540		97.1913	-0.187162	0.360077	-0.519784	0.603214	0.778669	119.406	109.021	81.6324	123.096	99.4468	50.5465
Smp_007550	Leukotriene A4 hydrolase (M01 family)	49.3527	-0.0390584	0.402155	-0.0971229	0.922629	0.96018	44.2243	54.5104	50.7445	71.6192	40.7184	34.2994
Smp_007570	IRS-type PTB domain-containing protein	88.1231	-0.560342	0.405336	-1.38241	0.166845	0.366138	81.815	77.4622	156.646	35.8096	93.9654	83.0407
Smp_007630	Putative polyadenylate binding protein	207.596	-0.2826	0.267627	-1.05595	0.290992	0.512739	274.191	178.832	230.556	212.62	188.714	160.666
Smp_007650	Glycogen debranching enzyme	162.447	0.16058	0.320687	0.500736	0.616557	0.789301	205.643	99.4576	155.543	152.191	142.514	219.336
Smp_007660	Transcription elongation factor	191.654	0.929766	0.263014	3.53505	0.000407698	0.00510791	151.468	140.58	103.695	240.596	236.48	277.103
Smp_007670	Putative ank repeat-containing	166.472	0.643027	0.285066	2.25571	0.0240889	0.100361	158.102	109.977	122.449	156.667	210.639	240.999
Smp_007690	Tyrosine 3-monooxygenase	19.6362	0.0246164	0.550065	0.0447518	0.964305	0.983193	18.7953	13.3885	26.4754	14.5477	21.1422	23.468
Smp_007710	RICTOR_N domain-containing protein	88.7597	0.474788	0.331112	1.43392	0.151595	0.344159	58.5972	88.9381	75.0136	98.4764	80.6537	130.879
Smp_007730	ER lumen protein-retaining receptor	107.928	0.11089	0.300349	0.369204	0.711976	0.846991	89.5542	109.977	111.417	135.405	112.759	88.4564
Smp_007760	alanine transaminase	55.6075	0.689689	0.392009	1.75937	0.0785144	0.224168	39.8019	40.1656	47.435	96.2383	65.7758	44.2282
Smp_007890	DNA-directed RNA polymerase III subunit RPC9	91.3628	-0.281622	0.307778	-0.915016	0.360183	0.581681	95.0823	108.065	97.0764	101.834	77.5215	68.5988
Smp_007900	60S ribosomal protein L23	561.243	0.0741048	0.260902	0.284033	0.776385	0.882783	750.708	417.913	472.144	613.24	593.548	519.907
Smp_007960	Putative 4-hydroxyphenylpyruvate dioxygenase	80.0601	0.0457629	0.312289	0.14654	0.883495	0.943911	70.7589	80.3312	84.9418	94.0002	73.6063	76.7224
Smp_007970	Ribosome maturation protein SBDS	82.5137	0.280563	0.311788	0.899851	0.3682	0.58827	66.3365	83.2001	73.9104	83.9288	83.0028	104.703
Smp_008070	Thioredoxin	654.061	-0.750126	0.263748	-2.8441	0.00445377	0.0299832	990.625	624.479	846.109	555.049	555.179	352.923
Smp_008120	Mediator of RNA polymerase II transcription subunit 6	60.6014	-0.557519	0.467116	-1.19353	0.232661	0.451235	50.858	66.9426	98.1795	81.6907	46.9827	18.9549
Smp_008140	RRM domain-containing protein	92.7572	0.14006	0.326909	0.428438	0.668332	0.823106	101.716	81.2875	81.6324	118.619	106.494	66.7936
Smp_008220	Palmitoyltransferase	99.3047	0.416297	0.29626	1.40518	0.159969	0.356347	70.7589	100.414	83.8387	114.143	117.457	109.217
Smp_008230	Putative rab-18	118.471	0.0436995	0.309613	0.141142	0.887758	0.946836	106.138	104.239	140.099	114.143	155.043	91.1642
Smp_008260	Putative glycogen synthase kinase 3-related (Gsk3)	166.238	-0.260193	0.257596	-1.01008	0.312456	0.535292	176.897	161.619	205.184	156.667	158.958	138.1
Smp_008290	TPR_REGION domain-containing protein	55.5448	0.526811	0.379746	1.38727	0.165359	0.36434	35.3795	54.5104	46.3319	67.143	47.7658	82.1381
Smp_008310	Succinate dehydrogenase cytochrome b560 subunit, mitochondrial	389.242	-1.08063	0.251298	-4.3002	1.70643e-05	0.000448129	620.246	414.088	551.57	267.453	277.198	204.894	yes
Smp_008320	Putative pap-inositol-1,4-phosphatase	283.976	-0.665416	0.272965	-2.43773	0.0147797	0.0718844	405.758	306.024	333.148	255.143	252.141	151.64
Smp_008360	Adenosine kinase	379.522	0.229747	0.249844	0.919561	0.357802	0.580301	407.969	339.495	300.054	508.049	375.862	345.702
Smp_008400	Adenosine kinase	0.373017	1.91362	4.01866	0.476182	0.633944	NA	0	0	0	2.2381	0	0
Smp_008430	SHSP domain-containing protein	57.4035	0.0868717	0.391348	0.221981	0.824329	0.909967	45.3299	78.4185	43.0225	51.4763	48.5488	77.625
Smp_008440		214.77	-0.616685	0.248681	-2.47983	0.0131446	0.0661772	279.719	253.426	247.103	168.977	194.978	144.419
Smp_008450	Putative leucine-rich repeat-containing protein	42.8125	0.447641	0.474223	0.943946	0.345197	0.567312	37.5907	18.1701	52.9507	68.2621	50.1149	29.7863
Smp_008470	Putative erythroblast macrophage protein emp	108.878	-0.173472	0.306897	-0.565245	0.571907	0.756132	131.567	110.934	103.695	116.381	116.674	74.0145
Smp_008490	Glycogenin-related	240.669	-0.047296	0.272359	-0.173653	0.862138	0.932401	269.768	190.308	273.579	290.953	232.564	186.842
Smp_008500	Putative transcription factor IWS1	309.151	0.235601	0.267639	0.880296	0.378699	0.597085	215.594	350.014	285.713	334.596	270.934	398.054
Smp_008545	Heat shock protein HSP60, putative	627.087	1.04695	0.277544	3.77221	0.000161807	0.00248906	507.474	464.773	254.825	712.835	837.858	984.754		yes
Smp_008580	Sugar transporter, putative	131.367	-1.2818	0.352251	-3.63888	0.000273829	0.00371261	193.481	153.012	211.803	99.5955	92.3993	37.9099	yes
Smp_008610	Deoxyribonuclease II-related	54.9853	-1.00844	0.389807	-2.58703	0.00968063	0.05321	77.3926	72.6806	69.4979	54.8335	26.6235	28.8837
Smp_008620	Rhomboid-like protein	18.9058	-1.1291	0.584799	-1.93075	0.0535134	0.172684	28.7458	26.7771	22.0628	17.9048	12.5287	5.4157
Smp_008660	Putative gelsolin	151.427	-0.106837	0.343461	-0.31106	0.755755	0.872947	134.884	97.545	239.381	113.024	167.572	156.153
Smp_008710	LRRCT domain-containing protein	109.221	0.33208	0.295299	1.12456	0.260777	0.482747	112.772	77.4622	100.386	106.31	128.419	129.977
Smp_008770	Putative mitochondrial 28S ribosomal protein S32 (S32mt) (MRP-S32)	168.36	-0.38918	0.253818	-1.5333	0.125201	0.304557	184.637	179.789	208.494	138.762	137.816	160.666
Smp_008830	Putative helicase	169.579	0.178983	0.271955	0.658136	0.510451	0.713309	160.313	194.134	122.449	184.643	187.148	168.789
Smp_008850	Putative peptide (FMRFamide/somatostatin)-like receptor	9.54065	1.98919	0.79541	2.50084	0.01239	0.0633375	4.42243	3.82529	3.30942	11.1905	16.444	18.0523
Smp_008900	Putative eukaryotic translation initiation factor 4 gamma	479.52	0.641532	0.256402	2.50205	0.0123476	0.0632004	430.081	339.495	354.108	615.478	421.278	716.677
Smp_009020	Putative rac guanyl-nucleotide exchange factor	2.62739	1.06745	1.48751	0.71761	0.472998	0.68381	0	2.86897	2.20628	1.11905	2.34914	7.22093
Smp_009030	Ribonucleoside-diphosphate reductase	65.6843	-0.387475	0.399173	-0.970693	0.331701	0.553853	61.914	114.759	46.3319	53.7144	46.9827	70.4041
Smp_009070	Putative zinc finger protein	63.6736	-0.480464	0.372632	-1.28938	0.197266	0.406536	71.8645	78.4185	71.7041	74.9764	51.681	33.3968
Smp_009150	beta-ketoacyl-[acyl-carrier-protein] synthase I	101.116	0.173044	0.28813	0.600575	0.548123	0.738703	97.2935	88.9381	99.2826	98.4764	119.806	102.898
Smp_009230		214.772	0.596054	0.319708	1.86437	0.0622701	0.191421	245.445	101.37	166.574	299.905	262.32	213.017
Smp_009250	Brain-enriched guanylate kinase-associated protein	130.275	0.2424	0.288545	0.840076	0.400866	0.618619	137.095	98.5013	122.449	147.715	114.325	161.568
Smp_009310	HABP4_PAI-RBP1 domain-containing protein	578.785	0.495078	0.229566	2.15658	0.0310385	0.119524	550.593	419.826	471.041	664.716	579.454	787.081
Smp_009320	Elongin-C	195.864	-0.239063	0.278881	-0.857221	0.391323	0.609352	166.947	201.784	266.96	217.096	164.44	157.958
Smp_009340	KRR1 small subunit processome component	112.244	0.156272	0.288754	0.541195	0.588373	0.769336	92.8711	119.54	105.901	113.024	104.928	137.198
Smp_009390	Putative prefoldin subunit	176.85	-0.477993	0.275736	-1.73352	0.0830037	0.232203	258.712	191.265	167.677	158.905	158.175	126.366
Smp_009400	Serine/arginine repetitive matrix protein 2	118.48	0.541605	0.292506	1.8516	0.0640831	0.195673	87.343	102.327	99.2826	175.691	125.287	120.951
Smp_009420	Cytochrome c oxidase assembly factor 7B	109.64	-0.0372537	0.309448	-0.120388	0.904176	0.954326	114.983	118.584	99.2826	130.929	118.24	75.8198
Smp_009430	Steroid dehydrogenase, putative	112.223	0.370127	0.283004	1.30785	0.190924	0.39867	92.8711	101.37	99.2826	127.572	109.626	142.613
Smp_009520	Probable glutamate--tRNA ligase, mitochondrial	75.8632	-0.0958955	0.372096	-0.257717	0.796625	0.893827	65.2309	82.2438	87.1481	105.191	72.0402	43.3256
Smp_009540	Putative ring finger-containing	113.535	-0.56229	0.291361	-1.92987	0.0536227	0.17291	130.462	112.846	163.265	85.0478	100.23	89.359
Smp_009550	Putative DNA mismatch repair protein MLH1	54.888	-0.0464245	0.347663	-0.133533	0.893772	0.949251	59.7028	52.5978	55.157	52.5954	58.7284	50.5465
Smp_009560	BTB domain-containing protein	43.2547	-0.934256	0.394506	-2.36817	0.0178763	0.0825823	55.2804	62.161	52.9507	31.3334	35.237	22.5654
Smp_009600	Serine/threonine-protein kinase PLK	75.0949	0.132682	0.427172	0.310607	0.7561	0.873217	46.4355	128.147	39.7131	90.6431	68.908	76.7224
Smp_009630	Six/sine homebox transcription factors,putative	32.9941	0.317853	0.517205	0.61456	0.538845	0.731356	23.2178	36.3403	28.6817	16.7858	29.7557	63.1831
Smp_009650	Mitochondrial processing peptidase beta-subunit (M16 family)	398.249	-0.516948	0.240212	-2.15205	0.0313936	0.120411	526.269	393.049	487.588	339.072	372.73	270.785
Smp_009690	60S acidic ribosomal protein P0	675.742	0.479314	0.207719	2.30751	0.0210261	0.092121	610.296	540.323	542.745	822.502	711.788	826.796
Smp_009760	14-3-3 protein (Fragment)	712.109	-0.0730438	0.222766	-0.327895	0.742991	0.86627	850.213	616.829	723.66	665.835	638.965	777.153
Smp_009800	Serine/threonine kinase	28.1153	-0.513635	0.574671	-0.893789	0.371435	0.590635	34.2738	33.4713	31.9911	4.4762	32.8879	31.5916
Smp_009810	Branching Xylosyltransferase	120.423	0.88819	0.29173	3.04456	0.00233024	0.0184583	91.7655	65.03	97.0764	144.357	151.911	172.4
Smp_009830	Translocon-associated protein subunit beta	231.247	0.144057	0.276782	0.520469	0.602737	0.778342	214.488	194.134	250.413	290.953	267.801	169.692
Smp_009990	receptor protein-tyrosine kinase	58.8147	-0.271721	0.394527	-0.688725	0.490996	0.697719	36.4851	75.5496	80.5293	64.9049	43.0675	52.3517
Smp_010090	Snf7-related	409.88	0.321979	0.225177	1.4299	0.152747	0.345843	409.075	360.534	323.22	462.168	408.75	495.536
Smp_010100	Lipoyl synthase, mitochondrial	67.1236	0.166082	0.397888	0.417409	0.676379	0.826982	89.5542	56.4231	44.1256	48.1192	63.4267	101.093
Smp_010110	RING-CH-type domain-containing protein	127.894	-0.567805	0.30332	-1.87197	0.0612113	0.189083	176.897	131.973	150.027	91.7621	135.467	81.2355
Smp_010140	G-patch domain-containing protein	162.391	-0.00557813	0.279773	-0.0199381	0.984093	0.991419	153.68	168.313	165.471	188	117.457	181.426
Smp_010160	Putative chaperone binding protein	339.258	-0.373187	0.227154	-1.64288	0.100408	0.262501	426.765	360.534	361.83	282.001	327.313	277.103
Smp_010230	Smp_010230	214.484	0.376632	0.294973	1.27684	0.20166	0.412169	154.785	197.003	208.494	167.858	230.215	328.552
Smp_010250	Smp_010250	139.294	-0.487619	0.265272	-1.83819	0.0660351	0.199636	154.785	164.488	168.78	113.024	129.986	104.703
Smp_010260	Smp_010260	103.665	0.0291259	0.292736	0.0994953	0.920745	0.959648	93.9767	111.89	101.489	118.619	87.7011	108.314
Smp_010280	Lysophosphatidylserine lipase ABHD12	36.8943	-0.771787	0.443021	-1.7421	0.0814911	0.229736	50.858	40.1656	48.5382	33.5715	32.8879	15.3445
Smp_010290	Ubiquilin 1,2, putative	210.521	0.804669	0.255149	3.15373	0.001612	0.0138477	162.524	161.619	135.686	242.834	242.744	317.721
Smp_010370	Receptor expression-enhancing protein	99.3844	-0.251059	0.396247	-0.633593	0.526346	0.724416	162.524	66.9426	94.8701	100.715	119.806	51.4491
Smp_010380	Isochorismatase domain-containing protein	8.08249	-1.2248	0.82898	-1.47748	0.139546	0.325249	8.84486	16.2575	8.82512	5.59525	6.26436	2.70785
Smp_010400		109.869	-1.16121	0.372663	-3.11596	0.00183345	0.0153431	208.96	109.977	136.789	77.2145	89.2672	37.0073	yes
Smp_010450	SJCHGC04243 protein	129.113	-1.0184	0.334832	-3.04154	0.00235373	0.0185938	205.643	128.147	185.328	61.5478	71.2571	122.756	yes
Smp_010550	Secreted protein	1.97943	0.827652	1.66957	0.495727	0.620087	NA	1.10561	0.956323	2.20628	4.4762	3.13218	0
Smp_010620	DUF1907 domain-containing protein	55.2566	-0.887696	0.439411	-2.0202	0.043363	0.150659	63.0197	65.9863	86.045	52.5954	48.5488	15.3445
Smp_010690	Arp2/3 complex 34 kDa subunit	82.2692	0.809297	0.320192	2.52754	0.0114865	0.0597653	57.4916	60.2484	61.7759	100.715	127.636	85.7485
Smp_010710	NADH dehydrogenase [ubiquinone] flavoprotein 1, mitochondrial	165.798	-0.368616	0.249514	-1.47734	0.139586	0.325254	183.531	179.789	197.462	138.762	147.213	148.029
Smp_010720	Elongation of very long chain fatty acids protein	31.425	-0.254749	0.50017	-0.509325	0.610524	0.784921	26.5346	27.7334	48.5382	17.9048	22.7083	45.1308
Smp_010800	Trimethylguanosine synthase	40.0289	0.0622953	0.40885	0.152367	0.878897	0.940679	36.4851	49.7288	30.8879	48.1192	35.237	39.7151
Smp_010820	peptidylamidoglycolate lyase	103.25	-0.197974	0.334614	-0.59165	0.554085	0.742487	84.0262	101.37	145.615	86.1669	75.9554	126.366
Smp_010930	Putative heat shock protein 70 (Hsp70)-interacting protein	323.482	0.70026	0.239057	2.92926	0.00339767	0.0246578	262.029	253.426	223.938	371.525	351.587	478.387
Smp_010940	Acidic leucine-rich nuclear phosphoprotein 32-related protein	336.258	-0.169417	0.243061	-0.697013	0.485795	0.693976	330.577	399.743	337.561	279.763	282.679	387.222
Smp_011000	Lipase	70.2874	0.684223	0.351998	1.94383	0.0519165	0.169019	66.3365	46.8599	48.5382	105.191	91.6163	63.1831
Smp_011010	RRF domain-containing protein	94.0497	0.190138	0.312001	0.609415	0.542249	0.734279	65.2309	104.239	93.7669	109.667	100.23	91.1642
Smp_011030	Heme-binding protein 2	318.723	-0.0655703	0.284656	-0.230349	0.81782	0.905693	273.085	245.775	458.906	368.168	286.595	279.811
Smp_011120	Methionine aminopeptidase 2	374.711	0.0373592	0.225703	0.165524	0.868531	0.936074	361.534	419.826	327.633	405.096	352.37	381.807
Smp_011150	Taspase-1 (T02 family)	99.1783	0.538794	0.303723	1.77396	0.076069	0.218751	89.5542	82.2438	70.601	136.524	121.372	94.7747
Smp_011220	Putative glucosamine-fructose-6-phosphate aminotransferase	102.154	0.381437	0.342806	1.11269	0.26584	0.487783	122.722	92.7634	50.7445	109.667	120.589	116.437
Smp_011230	GPI-anchor transamidase	75.6258	0.0872264	0.35712	0.244249	0.807038	0.899165	65.2309	84.1565	70.601	61.5478	60.2945	111.924
Smp_011270	Putative sj-Ts4 protein	236.234	0.161409	0.267972	0.602334	0.546952	0.737898	211.171	210.391	247.103	275.286	180.1	293.35
Smp_011560	Tetraspanin	79.5953	0.463321	0.374229	1.23807	0.215691	0.429858	43.1187	69.8116	88.2512	60.4287	116.674	99.2878
Smp_011570	40S ribosomal protein S4	643.61	0.340496	0.246341	1.38221	0.166906	0.366181	696.533	516.415	490.898	752.002	564.576	841.238
Smp_011640	Protein kinase domain-containing protein	94.1093	-0.261939	0.295955	-0.885065	0.376121	0.594568	103.927	103.283	100.386	98.4764	84.5689	74.0145
Smp_011660	calcium/calmodulin-dependent protein kinase	182.73	0.163186	0.252095	0.647319	0.517425	0.718122	173.58	171.182	172.09	222.691	187.148	169.692
Smp_011680	CD36-like class B scavenger receptor	41.9363	-2.8053	0.516154	-5.43502	5.4791e-08	5.38368e-06	84.0262	92.7634	43.0225	15.6667	12.5287	3.61046	yes
Smp_011700	receptor protein-tyrosine kinase	45.6393	1.04257	0.420734	2.47797	0.0132133	0.0664155	32.0626	21.0391	36.4036	70.5002	40.7184	73.1119
Smp_011710	Protein AAR2 homolog	79.5168	0.504944	0.342945	1.47238	0.140919	0.327225	49.7524	67.899	79.4261	90.6431	72.0402	117.34
Smp_011720	PHD finger-like domain-containing protein 5A	187.839	-0.63348	0.351112	-1.80421	0.0711982	0.209357	322.838	197.003	165.471	175.691	184.799	81.2355
Smp_011830	DUF725 domain-containing protein	241.792	-0.40642	0.247895	-1.63948	0.101113	0.263557	298.514	221.867	306.673	218.215	211.422	194.062
Smp_011860	Putative transcription factor LCR-F1	127.817	0.346538	0.285188	1.21512	0.22432	0.440431	122.722	119.54	94.8701	163.381	117.457	148.932
Smp_011870	Secreted protein	6.12983	1.5569	0.977574	1.59262	0.111246	0.280199	3.31682	4.78162	1.10314	13.4286	7.83045	6.31831
Smp_011960	Inositol-pentakisphosphate 2-kinase	25.8453	0.413828	0.50743	0.815537	0.414765	0.63206	25.429	21.9954	18.7534	44.762	24.2744	19.8576
Smp_011980	BSD domain-containing protein	63.0821	0.444096	0.373092	1.19031	0.233924	0.453182	55.2804	51.6415	52.9507	105.191	61.0775	52.3517
Smp_011990	Putative beta-galactosidase	23.9671	-0.453906	0.585191	-0.775654	0.437953	0.651814	15.4785	50.6851	16.5471	27.9763	19.5761	13.5392
Smp_012000	Acetylcholine receptor-related	38.8822	-0.316012	0.437328	-0.722597	0.469927	0.680834	27.6402	40.1656	61.7759	27.9763	36.0201	39.7151
Smp_012010	Forkhead transcription factor	102.364	0.564914	0.291363	1.93887	0.0525174	0.170224	86.2374	74.5932	87.1481	120.857	137.033	108.314
Smp_012030	Putative zinc finger protein	76.9722	-0.111174	0.339152	-0.327799	0.743063	0.86627	57.4916	94.676	87.1481	89.524	68.908	64.0857
Smp_012050		102.072	-0.788248	0.36369	-2.16736	0.0302071	0.117248	154.785	122.409	111.417	59.3097	116.674	47.8387
Smp_012070	RRP15-like protein	169.347	0.110002	0.273001	0.402938	0.686994	0.832907	148.151	172.138	167.677	222.691	157.392	148.029
Smp_012110	Ribonuclease pH related	122.27	-0.0116343	0.316201	-0.0367939	0.970649	0.98622	130.462	121.453	115.83	165.619	119.023	81.2355
Smp_012150	C4H2-type domain-containing protein	116.696	0.481881	0.29414	1.63827	0.101365	0.263741	77.3926	104.239	110.314	135.405	116.674	156.153
Smp_012200	Putative zinc finger protein	83.0632	-0.0422864	0.367702	-0.115002	0.908444	0.955906	88.4486	85.1128	79.4261	88.405	112.759	44.2282
Smp_012280	BAT2_N domain-containing protein	336.838	-0.0824117	0.22542	-0.365592	0.71467	0.848352	356.006	359.578	323.22	369.287	306.954	305.987
Smp_012340	U3 small nucleolar RNA-associated protein 14 homolog A	190.051	0.561932	0.265145	2.11934	0.034062	0.127405	170.264	147.274	143.408	180.167	230.215	268.98
Smp_012350	Venom allergen-like (VAL) 11 protein	75.6897	0.37956	0.337444	1.12481	0.260669	0.482649	59.7028	51.6415	86.045	92.8812	73.6063	90.2616
Smp_012380	Putative potassium channel beta	12.4942	0.509231	0.706935	0.720336	0.471318	0.681945	11.0561	5.73794	14.3408	7.83335	12.5287	23.468
Smp_012400	Pten-related phosphatase (Plip)	36.2727	0.10169	0.421436	0.241293	0.809328	0.899925	27.6402	35.384	41.9193	41.4049	41.5014	29.7863
Smp_012410	28S ribosomal protein S22, mitochondrial	113.721	-0.653199	0.274342	-2.38096	0.0172674	0.08064	141.518	137.711	137.893	89.524	90.8333	84.8459
Smp_012440	Glucose transport protein	240.801	0.0353953	0.264292	0.133925	0.893462	0.949205	222.227	218.042	273.579	205.905	214.554	310.5
Smp_012470	26S proteasome regulatory subunit 7	289.918	0.459622	0.257839	1.78259	0.0746532	0.215744	302.937	213.26	216.216	336.834	280.33	389.93
Smp_012480	Exonuclease 1	54.1767	-0.468901	0.383587	-1.22241	0.221552	0.436565	55.2804	83.2001	49.6413	58.1906	39.9353	38.8125
Smp_012530	Transcription elongation factor SPT4	128.268	0.118088	0.275422	0.428754	0.668102	0.823106	137.095	128.147	103.695	141	137.816	121.853
Smp_012540	U3 small nucleolar RNA-associated protein 23	112.364	-0.107442	0.317806	-0.338073	0.735308	0.86315	151.468	90.8507	107.005	135.405	89.2672	100.19
Smp_012570	Vang-like protein	130.209	-0.729082	0.275908	-2.64248	0.00823005	0.0469621	174.686	168.313	144.511	95.1193	111.975	86.6512
Smp_012580	Putative guanine-nucleotide-exchange-factor	79.9578	0.533042	0.344535	1.54714	0.12183	0.299891	77.3926	65.9863	52.9507	68.2621	92.3993	122.756
Smp_012670	Intraflagellar transport protein 43 homolog	88.1744	-0.961293	0.340539	-2.82286	0.00475978	0.0314145	145.94	100.414	103.695	42.5239	57.9454	78.5276
Smp_012690		63.0299	0.793149	0.373348	2.12443	0.0336346	0.126238	49.7524	55.4668	33.0942	63.7859	70.4741	105.606
Smp_012720	Coronin	220.439	-0.619048	0.236996	-2.61206	0.00899985	0.0501617	255.395	274.465	271.373	170.096	187.931	163.374
Smp_012740	Putative ankyrin repeat and mynd domain containing	86.176	-0.235023	0.343816	-0.683572	0.494246	0.700856	61.914	93.7197	123.552	91.7621	65.7758	80.3328
Smp_012750	60S ribosomal protein L12	600.099	0.219036	0.230388	0.950726	0.341743	0.564112	694.322	502.07	467.732	643.454	653.06	639.955
Smp_012780	ADP-ribosyl cyclase/cyclic ADP-ribose hydrolase	54.2003	1.18005	0.381068	3.0967	0.00195688	0.0161901	29.8514	33.4713	36.4036	55.9525	72.0402	97.4825		yes
Smp_012790		198.818	-0.829722	0.282387	-2.93824	0.00330079	0.024135	263.135	179.789	321.014	135.405	158.175	135.392
Smp_012800		135.88	0.0577936	0.274056	0.210882	0.832979	0.916738	145.94	136.754	116.933	136.524	158.175	120.951
Smp_012810	Four and a half LIM domains protein 3	61.8057	0.430603	0.396068	1.08719	0.276951	0.499163	33.1682	41.1219	83.8387	70.5002	73.6063	68.5988
Smp_012860	tRNA (adenine(58)-N(1))-methyltransferase non-catalytic subunit TRM6	136.233	0.203094	0.269613	0.753281	0.451281	0.663716	127.145	120.497	132.377	155.548	158.175	123.658
Smp_012900	Putative fuse-binding protein-interacting repressor siahbp1	125.841	-0.460228	0.284998	-1.61485	0.106344	0.271764	171.369	132.929	133.48	87.2859	113.542	116.437
Smp_012920	G_PROTEIN_RECEP_F1_2 domain-containing protein	13.5388	0.595881	0.673934	0.884183	0.376597	0.594788	13.2673	11.4759	7.72198	7.83335	15.6609	25.2733
Smp_012930	Inosine-5'-monophosphate dehydrogenase	192.419	0.00934595	0.246281	0.0379484	0.969729	0.985735	193.481	198.915	183.121	190.239	214.554	174.205
Smp_012980	Eukaryotic translation initiation factor 3 subunit J	393.123	0.665668	0.219359	3.0346	0.00240854	0.0189583	306.253	331.844	273.579	487.906	457.298	501.855
Smp_013040	Cathepsin D (A01 family)	91.8126	0.152887	0.307636	0.496973	0.619208	0.790496	106.138	85.1128	69.4979	102.953	92.3993	94.7747
Smp_013050	TLDc domain-containing protein	36.0353	-0.382481	0.416207	-0.918969	0.358112	0.580465	34.2738	37.2966	50.7445	33.5715	30.5388	29.7863
Smp_013060	Mothers against decapentaplegic homolog	55.9136	0.25651	0.363102	0.70644	0.479915	0.690045	44.2243	64.0737	44.1256	71.6192	56.3793	55.0596
Smp_013070	One cut domain family member	148.91	0.159253	0.279027	0.570743	0.568174	0.753973	137.095	122.409	163.265	133.167	189.497	148.029
Smp_013080	ATPase_AAA_core domain-containing protein	575.193	-0.754784	0.327317	-2.30598	0.0211119	0.0922721	754.025	678.033	735.795	209.262	414.231	659.812
Smp_013150	riboflavin kinase	51.4551	0.09418	0.400449	0.235186	0.814064	0.902818	44.2243	66.9426	37.5068	71.6192	41.5014	46.936
Smp_013200	60S ribosomal protein L10, putative	534.91	0.464714	0.266997	1.74053	0.0817666	0.230141	626.88	379.66	341.974	663.597	546.566	650.786
Smp_013210	Kinase	230.767	0.359956	0.326753	1.10162	0.270629	0.492949	236.6	132.929	237.175	302.144	318.699	157.055
Smp_013300	Protein YIPF	176.367	-0.604107	0.309605	-1.95122	0.0510312	0.167204	227.755	144.405	266.96	120.857	180.883	117.34
Smp_013360	U1 small nuclear ribonucleoprotein 70 kDa	74.2236	-0.131558	0.357517	-0.367976	0.712891	0.847497	91.7655	85.1128	56.2602	49.2382	73.6063	89.359
Smp_013370	Tetraspanin	217.16	-0.202842	0.251769	-0.805664	0.420437	0.63589	254.29	189.352	253.722	214.858	207.507	183.231
Smp_013440	Putative solute carrier protein	59.3101	-1.32176	0.365886	-3.61248	0.000303287	0.0040369	67.4421	93.7197	92.6638	41.4049	34.454	26.1759	yes
Smp_013460	Secretory carrier-associated membrane protein	209.111	0.000317227	0.250462	0.00126657	0.998989	0.999625	225.544	193.177	208.494	231.643	221.602	174.205
Smp_013470	40S ribosomal protein S2	539.004	0.555309	0.238485	2.32848	0.0198866	0.0890922	494.207	473.38	341.974	578.549	602.162	743.756
Smp_013520	Nuclear cap-binding protein subunit 3	94.9268	0.351256	0.312814	1.12289	0.261483	0.483528	63.0197	81.2875	105.901	109.667	98.6637	111.022
Smp_013540	Tyrosinase; Tyrosinase 2	5.57354	0.548815	0.960758	0.571231	0.567843	0.753648	5.52804	5.73794	2.20628	8.9524	4.69827	6.31831
Smp_013600	Putative nk homeobox protein	35.2169	2.29682	0.542187	4.23622	2.27313e-05	0.000567958	6.63365	12.4322	16.5471	66.024	26.6235	83.0407		yes
Smp_013610	Coiled-coil domain-containing protein	91.0794	-0.320631	0.387877	-0.82663	0.408447	0.626094	91.7655	105.196	107.005	39.1668	75.1724	128.171
Smp_013690	BRO1 domain-containing protein	58.4831	0.107577	0.363486	0.29596	0.76726	0.878615	54.1748	51.6415	62.879	66.024	43.0675	73.1119
Smp_013790	RNA helicase	298.332	0.420973	0.270118	1.55848	0.119119	0.29506	340.527	213.26	211.803	322.286	302.255	399.859
Smp_013810	Interleukin-18 receptor 1	151.554	-0.0357496	0.33193	-0.107702	0.914232	0.957595	91.7655	186.483	182.018	120.857	132.335	195.868
Smp_013840	non-specific serine/threonine protein kinase	392.421	-0.0252625	0.220098	-0.114778	0.908621	0.955906	400.23	380.617	407.059	382.715	434.59	349.312
Smp_013860	Glutamate--cysteine ligase	27.1016	0.0154621	0.508088	0.030432	0.975723	0.987923	25.429	37.2966	17.6502	38.0477	18.01	26.1759
Smp_013870	Suppressor protein SRP40-like	95.5421	-0.295651	0.345647	-0.855355	0.392355	0.610198	110.561	98.5013	107.005	94.0002	113.542	49.6439
Smp_013930	SAP30-binding protein	90.6147	-0.382354	0.296836	-1.2881	0.197712	0.407205	105.033	109.977	92.6638	78.3335	84.5689	73.1119
Smp_013950	Selectively expressed in embryonic epithelia protein-1, putative	45.4601	-1.97941	0.410356	-4.82364	1.40962e-06	6.59205e-05	74.0757	87.0254	56.2602	21.262	18.7931	15.3445	yes
Smp_014010	Adenylyl cyclase-associated protein	158.305	-0.0250737	0.266995	-0.0939109	0.92518	0.961464	151.468	149.186	178.709	154.429	182.45	133.587
Smp_014020	Cdc50-related	78.3516	-0.922492	0.318873	-2.89297	0.00381614	0.0267834	103.927	89.8944	113.623	62.6668	48.5488	51.4491
Smp_014050	Putative f-box protein	111.328	-0.0318677	0.347195	-0.0917863	0.926868	0.962301	106.138	111.89	119.139	156.667	112.759	61.3779
Smp_014080		19.3542	1.02108	0.592506	1.72333	0.0848298	0.234907	16.5841	7.65059	14.3408	24.6191	37.5862	15.3445
Smp_014170	non-specific serine/threonine protein kinase	95.2287	1.16777	0.35162	3.32111	0.000896612	0.00906459	38.6963	70.7679	66.1884	128.691	95.5315	171.497		yes
Smp_014260	Hexosyltransferase	53.8605	-0.891206	0.419683	-2.12352	0.0337102	0.126353	39.8019	74.5932	95.9732	25.7382	44.6336	42.423
Smp_014280	Hexosyltransferase	70.9086	-1.65004	0.337847	-4.88399	1.03962e-06	5.225e-05	116.089	97.545	109.211	34.6906	39.9353	27.9811	yes
Smp_014290		287.559	-0.218238	0.237685	-0.918179	0.358525	0.580687	356.006	262.033	309.982	275.286	275.632	246.414
Smp_014400	Enhancer of polycomb-like protein	111.475	0.298687	0.316969	0.942322	0.346028	0.56825	116.089	102.327	81.6324	99.5955	104.928	164.276
Smp_014410		0.444872	0.523498	3.63077	0.144184	0.885355	NA	0	0	1.10314	0	1.56609	0
Smp_014430	TIR domain-containing protein	22.4431	1.15954	0.586887	1.97575	0.0481835	0.160755	24.3234	8.60691	8.82512	38.0477	36.8031	18.0523
Smp_014570	Smp_014570.2	6.20016	0.977259	0.902162	1.08324	0.278702	0.500487	3.31682	4.78162	4.41256	7.83335	7.83045	9.02616
Smp_014620	Putative translation initiation factor eif-2b beta subunit	42.4204	0.0822088	0.428676	0.191773	0.84792	0.924571	32.0626	46.8599	44.1256	62.6668	28.1896	40.6177
Smp_014650	40S ribosomal protein S30	632.859	0.226515	0.220396	1.02777	0.30406	0.527349	655.626	564.231	529.507	759.835	585.718	702.235
Smp_014660	Rab-related GTP-binding protein	190.272	-0.118956	0.266034	-0.447148	0.654768	0.814852	173.58	198.915	221.731	173.453	151.911	222.044
Smp_014670	Adducin related protein	349.684	0.0798523	0.218262	0.365855	0.714473	0.848352	359.323	314.63	346.386	348.025	369.597	360.144
Smp_014680	DUF4201 domain-containing protein	72.6082	-1.17573	0.391151	-3.00581	0.00264872	0.020444	118.3	92.7634	91.5607	22.381	43.8505	66.7936	yes
Smp_014730	ANK_REP_REGION domain-containing protein	64.2757	0.342045	0.352768	0.969604	0.332244	0.554268	58.5972	51.6415	59.5696	82.8097	50.8979	82.1381
Smp_014780	Putative alpha-actinin	245.303	0.356925	0.249262	1.43193	0.152165	0.344916	222.227	209.435	214.009	230.524	260.754	334.871
Smp_014800	PRA1 family protein	105.36	-0.487832	0.330801	-1.4747	0.140293	0.32645	154.785	105.196	109.211	96.2383	108.06	58.67
Smp_014840	WW domain-containing protein	86.0627	1.09173	0.335095	3.25796	0.00112215	0.0107601	55.2804	46.8599	62.879	109.667	90.0502	151.64		yes
Smp_014850	Putative dreadlocks/dock	133.968	-0.666867	0.280279	-2.37929	0.0173459	0.080815	170.264	175.007	147.821	111.905	116.674	82.1381
Smp_015020	Sodium/potassium-transporting ATPase subunit alpha	47.06	1.61784	0.506184	3.19614	0.00139278	0.0124712	40.9075	5.73794	23.166	74.9764	74.3893	63.1831		yes
Smp_015050	Choline kinase	155.019	0.930641	0.264108	3.52371	0.000425547	0.00523405	101.716	124.322	93.7669	200.31	211.422	198.576
Smp_015090	Beta'-coat protein	298.216	0.0650154	0.243686	0.2668	0.789623	0.890656	360.428	249.6	264.754	297.667	299.123	317.721
Smp_015100	DUF5746 domain-containing protein	50.8141	-0.908199	0.397819	-2.28294	0.0224336	0.0960738	54.1748	62.161	82.7355	36.9287	45.4166	23.468
Smp_015160		0.186508	0.774964	4.08047	0.18992	0.849372	NA	0	0	0	1.11905	0	0
Smp_015220	Transcription initiation factor, putative	121.595	0.2115	0.288602	0.732844	0.463654	0.674206	117.194	108.065	112.52	158.905	129.986	102.898
Smp_015390	Putative wd-repeat protein	174.769	-0.692324	0.269561	-2.56834	0.0102187	0.0553461	214.488	222.823	209.597	170.096	120.589	111.022
Smp_015440	Putative syntaxin-31 (AtSYP31) (AtSED5)	72.3141	0.275019	0.328635	0.836853	0.402675	0.620292	50.858	73.6369	71.7041	81.6907	83.7858	72.2093
Smp_015480	XPG_I_2 domain-containing protein	60.833	-0.533453	0.344874	-1.54681	0.12191	0.299973	59.7028	83.2001	72.8073	52.5954	52.464	44.2282
Smp_015490		0	NA	NA	NA	NA	NA	0	0	0	0	0	0
Smp_015530	PAM2 domain-containing protein	228.219	-0.288452	0.243968	-1.18233	0.237073	0.457358	247.656	248.644	257.032	192.477	241.178	182.328
Smp_015630	Putative cys-loop ligand gated ion channel subunit	58.4349	-0.0978167	0.405468	-0.241244	0.809366	0.899925	33.1682	61.2047	87.1481	44.762	66.5589	57.7674
Smp_015670	Putative paraxis	55.3627	-1.37149	0.403624	-3.39794	0.00067896	0.00743117	77.3926	82.2438	79.4261	44.762	32.1049	16.2471	yes
Smp_015690	Nucleolar protein 12	1130.8	1.33392	0.30073	4.43563	9.18043e-06	0.000280709	914.338	616.829	396.027	1327.19	1411.05	2119.34		yes
Smp_015710	Putative 6-phosphofructo-2-kinase/fructose-2,6-bisphosph at ase	79.1151	-0.503442	0.433062	-1.16252	0.245026	0.46622	99.5047	109.021	69.4979	91.7621	81.4367	23.468
Smp_015720	Obg-like ATPase 1	360.484	-0.252454	0.226383	-1.11517	0.264779	0.486691	441.138	375.835	358.521	363.691	313.218	310.5
Smp_015730	NADH dehydrogenase [ubiquinone] 1 beta subcomplex subunit 6	340.511	-0.79644	0.236666	-3.36525	0.000764754	0.00811623	405.758	390.18	500.826	231.643	229.432	285.227
Smp_015760	SOCS box domain-containing protein	39.7454	0.42839	0.464515	0.922232	0.356407	0.578682	30.957	34.4276	36.4036	27.9763	32.8879	75.8198
Smp_015780	Putative atpase n2b	84.5466	0.29193	0.315005	0.926748	0.354058	0.576306	74.0757	66.9426	87.1481	100.715	102.579	75.8198
Smp_015800	Elongator complex protein 4	96.4192	-0.0569042	0.288392	-0.197315	0.843581	0.921563	101.716	99.4576	93.7669	97.3574	98.6637	87.5538
Smp_015820	Putative notum	33.9428	0.33522	0.420411	0.797363	0.42524	0.640277	33.1682	31.5587	25.3722	34.6906	39.1523	39.7151
Smp_015840	Putative zinc finger protein	115.116	-0.119221	0.276774	-0.430751	0.66665	0.822673	122.722	125.278	111.417	111.905	100.23	119.145
Smp_015850	RNA-binding protein Luc7-like 2	140.306	0.0804595	0.269161	0.298927	0.764996	0.877938	140.412	132.929	135.686	145.477	122.155	165.179
Smp_015860	Acyl carrier protein	151.068	-0.334989	0.264116	-1.26834	0.204676	0.415796	175.792	161.619	167.677	154.429	115.108	131.782
Smp_015880	Putative ecsit (Evolutionarily conserved signaling intermediate in toll pathways)	54.958	0.0153967	0.382809	0.0402202	0.967918	0.98481	57.4916	57.3794	49.6413	36.9287	75.9554	52.3517
Smp_015900	Mitochondrial assembly of ribosomal large subunit protein 1	109.667	-0.712573	0.279811	-2.54662	0.0108771	0.0577184	126.039	142.492	140.099	83.9288	86.918	78.5276
Smp_015980		422.617	0.0062033	0.230384	0.0269259	0.978519	0.989582	489.784	410.263	365.14	403.977	389.957	476.581
Smp_016050	Fragile X related 2, frx2	262.194	0.16222	0.255542	0.634808	0.525554	0.72423	246.551	260.12	234.969	351.382	254.49	225.654
Smp_016090	F-box domain-containing protein	128.724	-0.0658854	0.312077	-0.211119	0.832794	0.91665	152.574	133.885	108.108	161.143	129.986	86.6512
Smp_016130		193.746	-0.415236	0.255495	-1.62522	0.104115	0.267949	192.376	225.692	246	183.524	172.27	142.613
Smp_016180	Putative nuclear hormone receptor	110.638	1.19955	0.302027	3.97166	7.13742e-05	0.00133941	79.6038	63.1174	58.4664	176.81	126.07	159.763		yes
Smp_016200	Putative flotillin-1	229.106	0.221339	0.26252	0.843129	0.399156	0.616935	171.369	198.915	264.754	217.096	249.008	273.493
Smp_016250	Putative gtp-binding protein (I) alpha-2 subunit, gnai2	93.8054	-1.14877	0.343332	-3.34593	0.000820068	0.00849703	84.0262	131.973	172.09	55.9525	67.3419	51.4491	yes
Smp_016340	Mediator of RNA polymerase II transcription subunit 8	104.036	0.0163135	0.315167	0.0517613	0.958719	0.980584	110.561	104.239	94.8701	142.119	88.4841	83.9433
Smp_016380	Cytohesin-related guanine nucleotide-exchange protein	52.2094	0.297553	0.439483	0.677052	0.498373	0.704104	36.4851	55.4668	48.5382	40.2858	36.8031	95.6773
Smp_016410	Putative ran-binding protein	165.739	0.117449	0.255606	0.459491	0.645881	0.808304	158.102	174.051	144.511	186.881	173.836	157.055
Smp_016490	Saposin B-type domain-containing protein	0	NA	NA	NA	NA	NA	0	0	0	0	0	0
Smp_016510	B box-type domain-containing protein	75.8199	-0.0868491	0.351804	-0.246868	0.805011	0.898064	72.9701	87.9818	72.8073	99.5955	72.8232	48.7413
Smp_016540	MutL_C domain-containing protein	0.496332	0.810561	3.21694	0.251967	0.801067	NA	0	0.956323	0	1.11905	0	0.902616
Smp_016550	Putative gtp-binding protein hflx	30.7712	-0.061998	0.45479	-0.136322	0.891566	0.948164	23.2178	39.2093	31.9911	23.5001	36.0201	30.6889
Smp_016600	Amino acid transporter	156.037	1.25036	0.324482	3.85341	0.000116486	0.0019347	92.8711	108.065	76.1167	152.191	191.063	315.916		yes
Smp_016630	Guanine nucleotide-binding protein G(O) subunit alpha	509.754	-0.215607	0.250647	-0.860205	0.389676	0.607401	443.349	565.187	635.409	361.453	498.017	555.109
Smp_016640	Prostatic acid phosphatase, putative	23.9795	0.310506	0.497934	0.623588	0.532898	0.727179	15.4785	20.0828	28.6817	27.9763	28.1896	23.468
Smp_016670	4a-hydroxytetrahydrobiopterin dehydratase	149.679	-0.713336	0.309369	-2.30578	0.021123	0.0922721	206.749	165.444	186.431	98.4764	159.741	81.2355
Smp_016730	Putative heme binding protein	237.176	0.595742	0.274908	2.16706	0.0302303	0.117287	192.376	131.973	242.691	305.501	284.245	266.272
Smp_016750	C2H2-type domain-containing protein	6.81694	-0.828552	0.92994	-0.890973	0.372943	0.591582	3.31682	9.56323	13.2377	6.7143	6.26436	1.80523
Smp_016780	Tubulin alpha chain	1.56214	-1.78464	2.10733	-0.846874	0.397065	NA	0	3.82529	3.30942	2.2381	0	0
Smp_016810	Trafficking protein particle complex subunit 13	39.914	-0.694216	0.562526	-1.2341	0.217164	0.431423	56.386	35.384	56.2602	41.4049	44.6336	5.4157
Smp_016870	Protein regulator of cytokinesis 1	38.4827	0.582583	0.528118	1.10313	0.269971	0.492059	28.7458	54.5104	8.82512	52.5954	50.1149	36.1046
Smp_016900	WKF domain-containing protein	164.107	0.735512	0.329333	2.23334	0.0255267	0.10407	175.792	126.235	67.2916	220.453	186.365	208.504
Smp_016910	Putative adrenodoxin	66.5444	0.0246144	0.330282	0.0745254	0.940592	0.970054	68.5477	63.1174	66.1884	74.9764	70.4741	55.9622
Smp_016920	RING-type domain-containing protein	65.5174	-0.659272	0.390452	-1.68848	0.0913187	0.246324	63.0197	96.5887	80.5293	71.6192	52.464	28.8837
Smp_016990	Methylosome subunit pICln	140.935	0.0666689	0.278788	0.239138	0.810999	0.901396	147.046	153.012	112.52	166.738	141.731	124.561
Smp_017010	MIF4G domain-containing protein	476.402	0.415381	0.256213	1.62124	0.104967	0.269664	340.527	434.171	450.081	480.073	443.204	710.359
Smp_017020	Homeobox protein vsx-1-related	7.6659	1.41935	0.891881	1.59141	0.111518	0.28072	6.63365	4.78162	1.10314	7.83335	9.39654	16.2471
Smp_017070	AAA domain-containing protein	195.402	-0.219524	0.246324	-0.8912	0.372822	0.591582	233.283	191.265	206.287	176.81	170.704	194.062
Smp_017230	Nicotinate phosphoribosyltransferase related pre-B cell enhancing factor	115.012	0.565251	0.327715	1.72482	0.0845591	0.234678	112.772	96.5887	68.3947	185.762	118.24	108.314
Smp_017280	Ubiquitin and ribosomal protein S27-like protein	741.131	0.45605	0.233592	1.95234	0.0508984	0.166894	658.942	654.125	561.499	835.931	682.032	1054.26
Smp_017290	Signal recognition particle receptor subunit beta	95.6626	-0.639034	0.303463	-2.1058	0.0352213	0.130513	126.039	110.934	112.52	82.8097	83.0028	58.67
Smp_017360	T-complex protein 1 subunit alpha	324.387	-0.0369859	0.224658	-0.164632	0.869234	0.936422	360.428	317.499	307.776	311.096	303.822	345.702
Smp_017420	Voltage-gated hydrogen channel 1	84.6121	-2.2065	0.344586	-6.40335	1.52009e-10	4.15412e-08	126.039	124.322	167.677	22.381	38.3692	28.8837	yes
Smp_017430	Tetraspanin	676.225	-0.155632	0.221039	-0.704094	0.481374	0.691234	751.813	637.868	747.929	747.526	622.521	549.693
Smp_017470	Selenoprotein S	68.8101	0.0984446	0.337424	0.291753	0.770475	0.880125	69.6533	76.5059	52.9507	80.5716	73.6063	59.5727
Smp_017520	FSA_C domain-containing protein	121.942	-0.5341	0.273774	-1.95088	0.051071	0.167209	133.779	141.536	157.749	90.6431	104.145	103.801
Smp_017610	Amine oxidase	1.98987	0.951779	1.66235	0.572551	0.566949	NA	0	2.86897	1.10314	4.4762	0.783045	2.70785
Smp_017640	Putative nucleolar complex protein	64.3111	-0.0366755	0.373121	-0.0982939	0.921699	0.959781	42.0131	80.3312	72.8073	71.6192	71.2571	47.8387
Smp_017650	Farnesylated proteins-converting enzyme 2	88.066	-0.945071	0.334276	-2.82722	0.00469544	0.0312075	107.244	140.58	99.2826	78.3335	58.7284	44.2282
Smp_017660	Proteasome activator PA28-gamma	167.354	0.299483	0.253897	1.17954	0.238181	0.45795	163.63	147.274	138.996	201.429	172.27	180.523
Smp_017710	Putative rab	42.55	2.09737	0.481151	4.35907	1.30617e-05	0.000369658	23.2178	15.3012	9.92826	48.1192	54.0301	104.703		yes
Smp_017730	200-kDa GPI-anchored surface glycoprotein	204.799	0.514437	0.297467	1.72939	0.0837393	0.23343	190.165	135.798	180.915	156.667	276.415	288.837
Smp_017750	Putative phospholipase A-2-activating protein	154.964	0.492465	0.272469	1.80742	0.0706972	0.208304	129.356	138.667	118.036	203.667	196.544	143.516
Smp_017830	NADH dehydrogenase [ubiquinone] iron-sulfur protein 5	469.068	-0.241083	0.217266	-1.10962	0.267162	0.489219	528.481	469.555	526.198	454.334	378.211	457.626
Smp_017860	Metallo phosphoesterase related	45.4033	-1.76867	0.450272	-3.92799	8.56578e-05	0.00153499	39.8019	65.03	105.901	20.1429	23.4914	18.0523	yes
Smp_017870	EF-hand domain-containing protein	63.8796	-0.012159	0.363363	-0.0334623	0.973306	0.987191	65.2309	44.9472	82.7355	51.4763	65.7758	73.1119
Smp_017880	Clathrin light chain	122.899	-0.383758	0.282957	-1.35624	0.175022	0.377637	148.151	129.104	140.099	105.191	88.4841	126.366
Smp_017890	Family C19 non-peptidase homologue (C19 family)	148.401	0.133078	0.319666	0.416305	0.677187	0.827487	153.68	131.973	138.996	137.643	103.362	224.751
Smp_017990		90.9873	-0.325028	0.337669	-0.962562	0.335767	0.55876	110.561	81.2875	112.52	62.6668	111.192	67.6962
Smp_018010	Cytospin-A	112.318	-0.321987	0.31496	-1.02231	0.306635	0.529731	101.716	165.444	107.005	89.524	89.2672	120.951
Smp_018020	NADH dehydrogenase [ubiquinone] iron-sulfur protein 4, mitochondrial	200.365	-0.748588	0.273485	-2.73722	0.00619613	0.0381586	254.29	233.343	266.96	121.976	196.544	129.074
Smp_018030	Vacuolar protein sorting-associated protein 72 homolog	109.58	0.387213	0.311673	1.24237	0.214101	0.427909	82.9206	98.5013	103.695	94.0002	115.891	162.471
Smp_018160	PIH1 domain-containing protein 1	68.5931	-0.698332	0.352737	-1.97975	0.0477315	0.159683	72.9701	77.4622	103.695	64.9049	38.3692	54.157
Smp_018170	Putative zinc finger protein	110.524	-0.120683	0.30749	-0.392476	0.694706	0.837844	91.7655	112.846	141.202	83.9288	108.843	124.561
Smp_018210	FIT family protein	168.864	-0.262801	0.293	-0.896933	0.369755	0.589518	154.785	201.784	195.256	203.667	144.863	112.827
Smp_018220	TFIIS N-terminal domain-containing protein	277.052	0.606387	0.297358	2.03925	0.041425	0.146191	319.521	193.177	146.718	298.786	371.947	332.163
Smp_018240	vesicle-fusing ATPase	423.836	-0.114713	0.219987	-0.521454	0.60205	0.777962	444.454	478.162	399.337	383.834	386.824	450.405
Smp_018250	Putative troponin I	543.717	0.269515	0.301435	0.894107	0.371265	0.590635	396.913	462.861	619.965	387.191	532.471	862.901
Smp_018260	Glycogen [starch] synthase	121.854	-1.15459	0.381441	-3.02692	0.00247057	0.0193768	165.841	161.619	176.502	111.905	84.5689	30.6889	yes
Smp_018280	CLP1_P domain-containing protein	223.928	-0.152592	0.266226	-0.573168	0.566531	0.752513	235.494	243.862	227.247	269.691	207.507	159.763
Smp_018290	Serine/threonine kinase	92.1065	-1.07687	0.310165	-3.47193	0.000516723	0.0060573	112.772	143.449	118.036	70.5002	50.1149	57.7674	yes
Smp_018310		325.938	-0.146786	0.234878	-0.624943	0.532008	0.726712	378.118	328.019	321.014	329.001	259.188	340.286
Smp_018360	Varsurf_PPLC domain-containing protein	227.109	-0.00280078	0.246603	-0.0113574	0.990938	0.994235	259.818	207.522	215.112	214.858	256.839	208.504
Smp_018400		38.976	-0.278158	0.435036	-0.639392	0.522568	0.721592	50.858	43.9909	33.0942	45.8811	38.3692	21.6628
Smp_018430	Mitochondrial signal peptidase (S26 family)	98.5684	-0.713729	0.299098	-2.38628	0.01702	0.0797839	117.194	140.58	109.211	85.0478	74.3893	64.9884
Smp_018440	Homeobox domain-containing protein	143.42	1.23731	0.369834	3.34558	0.000821115	0.00849781	97.2935	91.8071	67.2916	121.976	152.694	329.455		yes
Smp_018460	Phosphatidylinositol 4-kinase type 2	139.892	-0.0370243	0.269089	-0.137591	0.890563	0.947788	123.828	143.449	157.749	144.357	147.213	122.756
Smp_018500	Gluconokinase	40.5687	0.861729	0.41203	2.09143	0.0364899	0.133517	27.6402	36.3403	22.0628	62.6668	47.7658	46.936
Smp_018530	Putative nascent polypeptide associated complex alpha subunit (Nac alpha)	425.637	-0.227561	0.241102	-0.943838	0.345252	0.567312	559.438	378.704	439.05	447.62	362.55	366.462
Smp_018550	Endosome-associated-trafficking regulator 1	82.7203	-0.0623835	0.319404	-0.195312	0.845148	0.9227	86.2374	65.9863	101.489	85.0478	85.3519	72.2093
Smp_018570	Putative serine-rich repeat protein 2	94.8714	0.782049	0.341165	2.29229	0.021889	0.0943415	98.3991	61.2047	49.6413	143.238	117.457	99.2878
Smp_018580	Putative wd-repeat protein	44.3515	-1.22327	0.413429	-2.95883	0.00308808	0.0229637	54.1748	69.8116	62.879	15.6667	32.8879	30.6889	yes
Smp_018590	Putative gata binding factor	3.52278	0.0354622	1.28636	0.0275678	0.978007	0.989549	3.31682	2.86897	4.41256	0	7.83045	2.70785
Smp_018610	Mediator of RNA polymerase II transcription subunit 7	103.814	-0.396243	0.339253	-1.16799	0.242811	0.463397	106.138	138.667	109.211	94.0002	119.806	55.0596
Smp_018620	Paraplegin (M41 family)	106.656	-0.277797	0.298093	-0.931914	0.351381	0.574038	97.2935	134.842	118.036	105.191	79.8706	104.703
Smp_018640	RUN domain-containing protein	89.6192	-2.35625	0.346264	-6.80478	1.01206e-11	5.16741e-09	158.102	131.016	161.059	30.2144	38.3692	18.9549	yes
Smp_018680	Isocitrate dehydrogenase [NAD] subunit, mitochondrial	41.9812	-0.187505	0.408018	-0.459552	0.645838	0.808304	42.0131	32.515	59.5696	44.762	36.0201	37.0073
Smp_018710	Putative wd-repeat protein	82.9837	-0.860653	0.367909	-2.33931	0.0193193	0.0874014	88.4486	96.5887	135.686	79.4526	63.4267	34.2994
Smp_018760	Neutral alpha-glucosidase ab (Glucosidase II alpha subunit) (Alpha glucosidase 2),putative	259.768	-0.255751	0.254776	-1.00383	0.315461	0.537851	238.811	313.674	295.642	248.429	272.5	189.549
Smp_018790	PPM-type phosphatase domain-containing protein	95.2031	-0.610837	0.369284	-1.65411	0.0981046	0.258444	85.1318	124.322	135.686	60.4287	50.1149	115.535
Smp_018800	Subfamily A1A unassigned peptidase (A01 family)	0.541959	2.50616	3.29476	0.76065	0.446866	NA	0	0	0	0	2.34914	0.902616
Smp_018870	DUF4537 domain-containing protein	53.2883	-0.374313	0.423493	-0.883871	0.376766	0.594948	40.9075	50.6851	89.3544	29.0953	50.1149	59.5727
Smp_018880		6.61903	1.25021	0.931715	1.34183	0.17965	0.383181	4.42243	2.86897	4.41256	15.6667	7.83045	4.51308
Smp_018930	Enhancer of polycomb-like protein	61.0637	-0.0728074	0.425112	-0.171266	0.864014	0.933507	58.5972	96.5887	31.9911	73.8573	43.0675	62.2805
Smp_018940	Putative calmodulin	69.9736	-1.36981	0.377869	-3.6251	0.000288854	0.00389218	122.722	87.9818	92.6638	22.381	39.9353	54.157	yes
Smp_018950	La-related protein 7	107.771	0.161238	0.285835	0.564095	0.572689	0.756635	106.138	112.846	86.045	119.738	113.542	108.314
Smp_018980	C2H2-type domain-containing protein	19.1902	1.05588	0.604297	1.74729	0.0805869	0.228109	6.63365	15.3012	15.444	16.7858	20.3592	40.6177
Smp_018990	60S ribosomal protein L9	366.43	0.075293	0.253999	0.29643	0.766902	0.878615	443.349	306.024	321.014	447.62	366.465	314.11
Smp_019010	Dipeptidyl peptidase 3	194.474	-0.0812816	0.268053	-0.303229	0.761715	0.876243	206.749	221.867	170.987	210.381	210.639	146.224
Smp_019030	Dipeptidyl peptidase 1	102.503	-1.27233	0.312835	-4.06709	4.76038e-05	0.000988825	132.673	132.929	169.884	54.8335	75.9554	48.7413	yes
Smp_019040	Putative transcription factor lbp1,cp2	17.6397	-0.141335	0.583694	-0.242139	0.808673	0.899925	16.5841	13.3885	25.3722	22.381	10.9626	17.1497
Smp_019050		188.001	-0.622792	0.259608	-2.39897	0.0164413	0.0780983	258.712	217.085	208.494	126.453	144.863	172.4
Smp_019060		315.453	-0.0867428	0.274056	-0.316515	0.751611	0.871383	356.006	298.373	319.911	400.62	309.303	208.504
Smp_019100	Eh domain containing/past-1-related	105.808	0.795963	0.306866	2.59384	0.00949097	0.0524311	95.0823	62.161	75.0136	144.357	147.213	111.022
Smp_019130	Protein CLP1 homolog	96.7836	0.314674	0.305692	1.02938	0.3033	0.527219	102.822	85.1128	70.601	124.215	98.6637	99.2878
Smp_019170	[histone H3]-trimethyl-L-lysine(4) demethylase	130.516	-0.412442	0.309773	-1.33144	0.183046	0.388151	105.033	172.138	169.884	118.619	130.769	86.6512
Smp_019190	Pre-mRNA-splicing factor SLU7	319.08	1.35831	0.325123	4.17782	2.94316e-05	0.000686345	283.036	153.012	101.489	403.977	490.969	481.997		yes
Smp_019260	Multiple ankyrin repeats single kh domain protein, putative	147.647	-0.13001	0.272754	-0.476656	0.633607	0.799321	176.897	149.186	136.789	152.191	153.477	117.34
Smp_019280	Camp-dependent protein kinase regulatory chain,putative	43.7722	-0.557745	0.402461	-1.38583	0.165797	0.36503	48.6467	58.3357	49.6413	24.6191	34.454	46.936
Smp_019310	Dynein light chain	44.4063	-1.43489	0.464623	-3.0883	0.00201306	0.0165608	59.7028	44.9472	90.4575	11.1905	25.8405	34.2994	yes
Smp_019340	Tetraspanin	81.8971	-0.378465	0.375999	-1.00656	0.314147	0.536776	79.6038	68.8553	129.067	95.1193	73.6063	45.1308
Smp_019350	UPAR/Ly6 domain-containing protein	14.4823	-0.814037	0.634514	-1.28293	0.199517	0.409304	9.95047	21.0391	24.2691	12.3096	9.39654	9.92878
Smp_019380	eIF-2B GDP-GTP exchange factor subunit epsilon	99.3055	-0.109595	0.285473	-0.383909	0.701046	0.841081	101.716	106.152	101.489	88.405	97.8807	100.19
Smp_019430	C2H2-type domain-containing protein	122.678	-0.542857	0.285583	-1.90088	0.0573183	0.181395	161.419	127.191	147.821	111.905	106.494	81.2355
Smp_019440	Protein translation factor SUI1-like protein (Fragment)	198.546	-0.137013	0.340859	-0.401964	0.687711	0.833199	249.867	157.793	216.216	242.834	227.083	97.4825
Smp_019460	BHLH domain-containing protein	4.88385	0.198536	1.00406	0.197734	0.843253	0.921435	4.42243	4.78162	4.41256	6.7143	6.26436	2.70785
Smp_019490	Protein RER1	79.8686	-0.329402	0.311013	-1.05912	0.289543	0.511082	89.5542	82.2438	94.8701	80.5716	69.691	62.2805
Smp_019620	tRNA-uridine aminocarboxypropyltransferase	123.944	0.83717	0.295019	2.83768	0.00454423	0.030475	93.9767	104.239	68.3947	151.072	140.948	185.036
Smp_019630	N-acyl-aliphatic-L-amino acid amidohydrolase	222.291	-0.579162	0.249646	-2.31993	0.0203444	0.0902649	254.29	304.111	240.485	182.405	198.11	154.347
Smp_019640	Calcyphosine/tpp, putative	284.323	-0.386276	0.248756	-1.55283	0.120464	0.297587	325.049	258.207	383.893	224.929	270.151	243.706
Smp_019680	ANAPC4_WD40 domain-containing protein	118.756	0.0307435	0.313206	0.0981576	0.921807	0.959781	134.884	131.973	84.9418	152.191	100.23	108.314
Smp_019690	Splicing factor U2AF subunit	178.055	0.110485	0.26661	0.414405	0.678577	0.828206	185.742	156.837	170.987	189.119	147.213	218.433
Smp_019730	NADH dehydrogenase [ubiquinone] 1 alpha subcomplex subunit 7	520.199	-0.432536	0.25839	-1.67397	0.0941375	0.251599	630.197	511.633	650.853	525.954	495.668	306.889
Smp_019750	ATP synthase subunit d, mitochondrial	404.843	0.352823	0.249919	1.41175	0.158023	0.353621	373.695	308.892	383.893	499.096	339.059	524.42
Smp_019760	DNA polymerase theta, putative	26.6596	-0.58724	0.517953	-1.13377	0.25689	0.479613	18.7953	44.9472	31.9911	27.9763	22.7083	13.5392
Smp_019790	Guanylate cyclase	118.365	-0.113257	0.311392	-0.363712	0.716073	0.849554	113.878	114.759	140.099	143.238	120.589	77.625
Smp_019820	Thioredoxin domain-containing protein	115.751	-0.0783751	0.298791	-0.262307	0.793084	0.891914	101.716	129.104	125.758	123.096	129.986	84.8459
Smp_019840	DNA ligase	111.466	-0.101319	0.299284	-0.338539	0.734957	0.863114	103.927	129.104	112.52	120.857	81.4367	120.951
Smp_019880	Derlin	148.77	-0.395922	0.31549	-1.25494	0.209499	0.422526	145.94	168.313	193.05	139.881	166.006	79.4302
Smp_019890	Putative syntaxin	152.891	-0.198241	0.298654	-0.663784	0.506829	0.710561	119.406	154.924	216.216	118.619	151.128	157.055
Smp_019900	Putative zygin	145.252	-0.90912	0.344049	-2.64242	0.00823168	0.0469621	151.468	169.269	248.207	108.548	136.25	57.7674
Smp_019920	DUF1752 domain-containing protein	154.721	0.334585	0.261191	1.281	0.200193	0.409919	143.729	143.449	123.552	153.31	173.836	190.452
Smp_019950	Protein phosphatase 1 regulatory subunit 14B	206.676	-0.716007	0.249102	-2.87435	0.00404856	0.0279658	254.29	238.125	279.095	134.286	175.402	158.86
Smp_019980	Putative vacuole membrane protein	170.722	-0.568632	0.284218	-2.00069	0.0454259	0.155037	237.706	171.182	202.978	155.548	155.826	101.093
Smp_019990	AP complex subunit sigma	119.957	-0.410101	0.292193	-1.40353	0.16046	0.356827	114.983	167.357	127.964	102.953	90.0502	116.437
Smp_020040	PPM-type phosphatase domain-containing protein	367.419	0.124365	0.225285	0.552033	0.580925	0.763824	365.956	328.019	360.727	420.763	397.787	331.26
Smp_020050	COP9 signalosome complex subunit 2	216.564	0.156679	0.238565	0.656758	0.511336	0.713846	208.96	219.954	185.328	229.405	219.253	236.485
Smp_020060	NudC domain-containing protein 1	123.548	0.306469	0.272024	1.12662	0.259902	0.481952	101.716	122.409	107.005	144.357	133.118	132.685
Smp_020070	Centrosomal protein of 162 kDa	354.317	1.55861	0.362264	4.30242	1.6894e-05	0.000444995	285.247	111.89	142.305	324.525	501.932	760.003		yes
Smp_020080	Putative gtp-binding protein (I) alpha-1subunit, gnai1	95.6559	-1.31652	0.330511	-3.98329	6.7967e-05	0.00129775	114.983	126.235	168.78	40.2858	53.2471	70.4041	yes
Smp_020090	Rhomboid-like protein	114.488	0.180717	0.310944	0.581187	0.561115	0.748581	116.089	121.453	83.8387	155.548	114.325	95.6773
Smp_020120	Transmembrane protein 188	72.1169	-0.425852	0.369716	-1.15184	0.249389	0.471445	90.6599	82.2438	75.0136	76.0954	74.3893	34.2994
Smp_020130	SET domain-containing protein	46.0232	1.09658	0.458227	2.39309	0.016707	0.078677	35.3795	21.0391	31.9911	31.3334	63.4267	92.9695
Smp_020200	RNA helicase	182.276	1.29781	0.33989	3.81832	0.000134366	0.00215207	163.63	97.545	55.157	250.667	251.358	275.298		yes
Smp_020220	Coatomer subunit zeta	202.965	-0.30225	0.267946	-1.12803	0.259309	0.481567	267.557	195.09	209.597	213.739	185.582	146.224
Smp_020270	Voltage-dependent L-type calcium channel subunit alpha	81.0037	0.696191	0.446168	1.56038	0.118671	0.294071	26.5346	85.1128	73.9104	51.4763	107.277	141.711
Smp_020300	Putative dishevelled	25.8536	3.26788	0.790869	4.13201	3.59598e-05	0.000806329	8.84486	5.73794	0	11.1905	33.6709	95.6773		yes
Smp_020340	Putative alpha-glucosidase	50.4414	-1.58785	0.410394	-3.86908	0.000109246	0.00185146	49.7524	78.4185	99.2826	19.0239	28.1896	27.9811	yes
Smp_020370	Reticulon-like protein	320.093	-0.04382	0.233372	-0.187769	0.851058	0.92649	310.676	284.028	380.583	295.429	319.482	330.358
Smp_020400	Zinc metalloproteinase YIL108W	55.9155	-0.571137	0.361267	-1.58093	0.113895	0.285124	67.4421	77.4622	55.157	52.5954	36.8031	46.0334
Smp_020450	UBX domain-containing protein	110.664	-0.290009	0.356402	-0.813712	0.41581	0.632695	131.567	116.671	116.933	123.096	126.07	49.6439
Smp_020480	XPG_I_2 domain-containing protein	66.9948	-0.554339	0.345675	-1.60364	0.108793	0.276007	77.3926	97.545	63.9822	59.3097	59.5114	44.2282
Smp_020540	Pinch, putative	3.77308	0.126333	1.16536	0.108407	0.913673	0.957225	4.42243	1.91265	4.41256	6.7143	1.56609	3.61046
Smp_020550	Low-density lipoprotein receptor (Ldl)	231.072	2.16072	0.274141	7.88179	3.22715e-15	4.70357e-12	79.6038	80.3312	93.7669	286.477	386.824	459.432		yes
Smp_020590	WD_REPEATS_REGION domain-containing protein	49.0552	-0.64337	0.380098	-1.69264	0.0905233	0.244934	70.7589	50.6851	58.4664	31.3334	46.9827	36.1046
Smp_020760	Ankyrin repeat-containing, putative	110.13	-0.0248773	0.280018	-0.0888419	0.929208	0.963254	119.406	100.414	113.623	108.548	115.891	102.898
Smp_020770	Dolichyl-diphosphooligosaccharide--protein glycosyltransferase subunit DAD1	428.297	-0.374528	0.259049	-1.44578	0.148239	0.339536	557.226	387.311	506.341	420.763	422.844	275.298
Smp_020800	Cysteine and histidine-rich domain (Chord)-containing, zinc binding protein, putative	78.7319	0.294113	0.328713	0.894741	0.370925	0.590635	55.2804	77.4622	79.4261	77.2145	78.3045	104.703
Smp_020920	Putative dnaj homolog subfamily B member 4	133.267	0.913216	0.279121	3.27176	0.0010688	0.0103884	110.561	91.8071	75.0136	173.453	180.883	167.887
Smp_021040	Protein FAM32A-like	422.838	-0.389572	0.222819	-1.74838	0.0803976	0.227774	424.553	498.245	516.27	348.025	408.75	341.189
Smp_021060		0	NA	NA	NA	NA	NA	0	0	0	0	0	0
Smp_021070	Putative gtp-binding protein-animal	103.061	0.658141	0.302283	2.17724	0.029463	0.115178	86.2374	91.8071	61.7759	111.905	127.636	139.003
Smp_021080	39S ribosomal protein L15, mitochondrial	125.287	-0.504805	0.281623	-1.79249	0.0730552	0.212602	147.046	137.711	156.646	97.3574	124.504	88.4564
Smp_021100	SAM domain-containing protein	164.547	-0.284554	0.259674	-1.09581	0.27316	0.495373	164.736	183.614	194.153	127.572	151.128	166.081
Smp_021130	YTH domain-containing protein	206.059	0.472636	0.241088	1.96043	0.0499458	0.164883	186.848	172.138	158.852	242.834	248.225	227.459
Smp_021140	40S ribosomal protein S7	564.986	0.155028	0.221279	0.700598	0.483554	0.692658	618.035	498.245	487.588	612.121	528.556	645.371
Smp_021160	RING-type E3 ubiquitin transferase	106.751	0.0848608	0.291841	0.290777	0.771222	0.880597	118.3	90.8507	101.489	124.215	95.5315	110.119
Smp_021170	VPS13C protein, putative	291.395	1.52221	0.346357	4.39492	1.10814e-05	0.000326284	163.63	133.885	154.44	214.858	406.401	675.157		yes
Smp_021220	Ig-like domain-containing protein	238.981	-0.240064	0.316212	-0.759187	0.447741	0.660174	276.402	194.134	305.57	301.025	223.168	133.587
Smp_021280	Protein ARV	0	NA	NA	NA	NA	NA	0	0	0	0	0	0
Smp_021290	Putative hiv-1 rev binding protein, hrbl	189.475	-0.82632	0.253059	-3.26533	0.00109338	0.0105572	233.283	262.989	230.556	143.238	150.345	116.437
Smp_021300	Ubiquitin carboxyl-terminal hydrolase	64.4915	0.0725535	0.351205	0.206584	0.836335	0.918568	61.914	53.5541	72.8073	83.9288	52.464	62.2805
Smp_021330	Putative abc1 family	66.6696	-0.299115	0.349181	-0.856619	0.391655	0.609435	55.2804	74.5932	90.4575	71.6192	54.8132	53.2544
Smp_021340	Mxi neural development protein; Putative max binding protein, mnt	308.381	-0.428037	0.233299	-1.83472	0.0665476	0.200716	334.999	323.237	403.749	237.239	286.595	264.467
Smp_021370	Beta-1,4-galactosyltransferase	99.7753	-0.544105	0.298636	-1.82197	0.0684601	0.204189	126.039	103.283	125.758	90.6431	86.135	66.7936
Smp_021390	Subfamily M23B non-peptidase homologue (M23 family)	180.761	0.510153	0.310596	1.6425	0.100486	0.262519	199.009	131.973	116.933	151.072	212.988	272.59
Smp_021460	Glutamine synthetase bacteria, putative	122.723	1.57767	0.317171	4.97419	6.55227e-07	3.64965e-05	72.9701	55.4668	56.2602	204.786	128.419	218.433		yes
Smp_021540	Branchpoint-bridging protein	171.747	-0.0831678	0.247236	-0.336391	0.736576	0.8638	165.841	185.527	178.709	163.381	169.138	167.887
Smp_021550	Putative dna repair protein xp-C / rad4	38.4628	0.858738	0.411796	2.08535	0.0370376	0.134842	34.2738	26.7771	20.9597	51.4763	48.5488	48.7413
Smp_021590	Putative rac gtpase activating protein	26.5488	0.150454	0.496006	0.303331	0.761638	0.876243	24.3234	35.384	15.444	33.5715	23.4914	27.0785
Smp_021600	Trimeric intracellular cation channel type B	59.8324	-0.93254	0.355886	-2.62033	0.00878437	0.0492747	76.2869	65.9863	93.7669	34.6906	48.5488	39.7151
Smp_021730	SJCHGC06267 protein	471.306	-0.21877	0.229105	-0.954888	0.339634	0.562156	546.17	444.69	530.611	378.239	418.146	509.978
Smp_021750	RNA methyltransferase	72.9631	-0.155402	0.334662	-0.464354	0.642394	0.805641	69.6533	83.2001	77.2198	89.524	59.5114	58.67
Smp_021760	60S ribosome subunit biogenesis protein NIP7 homolog	330.884	0.119512	0.235179	0.508174	0.611331	0.785636	350.478	289.766	311.086	365.929	288.944	379.099
Smp_021790	RYDR_ITPR domain-containing protein	127.826	-1.81749	0.337262	-5.38895	7.08719e-08	6.73668e-06	243.234	151.099	204.081	33.5715	61.8606	73.1119	yes
Smp_021800	Prefoldin subunit 3	85.3953	-0.38265	0.307523	-1.2443	0.21339	0.427709	93.9767	92.7634	103.695	61.5478	84.5689	75.8198
Smp_021830	phosphatidylserine decarboxylase	59.1851	-0.19016	0.345185	-0.550895	0.581706	0.764275	58.5972	63.1174	67.2916	59.3097	45.4166	61.3779
Smp_021910	2-methoxy-6-polyprenyl-1,4-benzoquinol methylase, mitochondrial	120.065	-0.167621	0.285743	-0.586616	0.557462	0.745414	138.201	119.54	123.552	116.381	131.552	91.1642
Smp_021920	Paramyosin	759.461	1.22288	0.300062	4.07543	4.59297e-05	0.000967844	585.972	356.709	424.709	678.144	1003.86	1507.37		yes
Smp_021960	Importin N-terminal domain-containing protein	132.219	0.412294	0.349712	1.17896	0.238416	0.458154	91.7655	128.147	120.242	129.81	93.1824	230.167
Smp_022020	Putative cpg binding protein	89.5345	-0.0765759	0.302458	-0.253179	0.80013	0.895691	89.5542	81.2875	104.798	92.8812	77.5215	91.1642
Smp_022070	Transmembrane protein	16.2397	-2.34998	0.643005	-3.65468	0.000257502	0.00355183	23.2178	24.8644	33.0942	7.83335	3.91523	4.51308	yes
Smp_022090	ribose-phosphate diphosphokinase	171.375	-0.119889	0.257456	-0.465671	0.641451	0.805036	161.419	181.701	191.946	188	158.958	146.224
Smp_022110	Pak inhibitor skb15, putative	167.039	0.363124	0.256205	1.41732	0.15639	0.351306	155.891	144.405	137.893	194.715	164.44	204.894
Smp_022130	Rab-GAP TBC domain-containing protein	93.9096	-0.555475	0.327509	-1.69606	0.0898751	0.24401	107.244	93.7197	134.583	80.5716	93.1824	54.157
Smp_022140	Serine/threonine-protein kinase RIO1	201.82	1.03758	0.307233	3.37719	0.000732306	0.00786734	165.841	127.191	103.695	232.762	205.941	375.488		yes
Smp_022170		103.171	0.0030311	0.370861	0.00817314	0.993479	0.995575	108.35	87.9818	113.623	49.2382	119.023	140.808
Smp_022320	Holocytochrome c-type synthase	116.673	-0.689389	0.302329	-2.28026	0.0225922	0.0965164	181.32	119.54	131.274	98.4764	96.3146	73.1119
Smp_022330	Putative dnaj homolog subfamily B member 2, 6, 8	219.982	-0.332823	0.253963	-1.31051	0.190022	0.397635	268.663	223.78	242.691	236.12	169.921	178.718
Smp_022340	Putative pdz and lim domain protein	88.2525	0.726078	0.405107	1.79231	0.0730829	0.212611	47.5411	49.7288	102.592	72.7383	90.8333	166.081
Smp_022400	Glucose-6-phosphate isomerase	328.171	0.151824	0.231644	0.655419	0.512198	0.714723	285.247	321.325	326.53	295.429	352.37	388.125
Smp_022430	Mitochondrial pyruvate carrier	200.197	-0.556144	0.311696	-1.78425	0.0743823	0.215175	308.465	186.483	220.628	154.429	219.253	111.924
Smp_022450	Conserved plasma membrane protein	20.2862	-0.291707	0.654991	-0.445361	0.656059	0.815412	36.4851	6.69426	24.2691	10.0715	29.7557	14.4419
Smp_022470	Putative excision repair cross-complementing 1 ercc1	90.7356	-0.211657	0.325069	-0.651116	0.514971	0.716992	78.4982	114.759	99.2826	63.7859	104.145	83.9433
Smp_022500	Single-stranded DNA-binding protein	110.855	-0.0295339	0.283505	-0.104174	0.917031	0.958403	121.617	112.846	101.489	115.262	118.24	95.6773
Smp_022540	Phosphatidylinositol-4,5-bisphosphate 4-phosphatase	82.7009	-0.530448	0.345886	-1.53359	0.12513	0.304503	103.927	84.1565	104.798	89.524	70.4741	43.3256
Smp_022570	SAGA-associated factor 11	75.2992	-0.492286	0.34027	-1.44675	0.147967	0.33918	65.2309	109.021	89.3544	73.8573	61.0775	53.2544
Smp_022640	60S ribosomal protein L13	564.119	0.184321	0.248341	0.742206	0.457962	0.670476	697.639	445.647	441.256	605.406	545.783	648.981
Smp_022660	Putative wd-repeat protein	142.734	0.936996	0.278555	3.36377	0.000768853	0.00813013	108.35	109.021	76.1167	205.905	180.1	176.913
Smp_022700	Very-long-chain (3R)-3-hydroxyacyl-CoA dehydratase	102.393	-0.744789	0.329636	-2.25943	0.0238569	0.09987	172.475	90.8507	121.345	89.524	75.1724	64.9884
Smp_022740	Putative tumor necrosis factor induced protein	34.082	-1.18326	0.466249	-2.53782	0.0111544	0.0587621	30.957	45.9035	65.0853	19.0239	16.444	27.0785
Smp_022810	Putative rab-2,4,14	114.783	-0.489554	0.2898	-1.68928	0.0911653	0.246062	133.779	126.235	142.305	101.834	109.626	74.9171
Smp_022850	28S ribosomal protein S31, mitochondrial	148.897	0.0979658	0.272395	0.359647	0.719111	0.851772	151.468	140.58	138.996	176.81	122.155	163.374
Smp_022870	CRC domain-containing protein	0.682489	-1.72417	2.85468	-0.60398	0.545857	NA	1.10561	0	2.20628	0	0.783045	0
Smp_022890	Rho-GAP domain-containing protein	37.7305	0.90389	0.452609	1.99707	0.0458181	0.155846	24.3234	32.515	22.0628	30.2144	47.7658	69.5014
Smp_022960	Putative aldehyde dehydrogenase	75.7885	-0.658623	0.325758	-2.02181	0.0431955	0.150257	87.343	76.5059	114.727	57.0716	59.5114	59.5727
Smp_022990	Voltage-dependent anion-selective channel protein 1	149.274	-0.463085	0.321376	-1.44094	0.149601	0.341494	183.531	155.881	179.812	142.119	162.09	72.2093
Smp_023010		176.032	-0.793449	0.292065	-2.71669	0.00659389	0.0399609	267.557	177.876	225.041	118.619	166.006	101.093
Smp_023150	Serine/threonine-protein phosphatase	123.089	0.171069	0.318147	0.537706	0.59078	0.77041	116.089	120.497	110.314	174.572	133.118	83.9433
Smp_023160	V-type proton ATPase subunit F	13.7813	0.087802	0.660949	0.132842	0.894318	0.949589	13.2673	13.3885	13.2377	22.381	14.0948	6.31831
Smp_023170	RAB3GAP2_C domain-containing protein	111.625	-0.472902	0.306376	-1.54354	0.122701	0.300925	113.878	153.012	122.449	94.0002	115.108	71.3067
Smp_023230	Protein YIF1	120.992	0.0780065	0.297647	0.262078	0.793262	0.891999	111.666	109.021	132.377	145.477	136.25	91.1642
Smp_023250	Kin17_mid domain-containing protein	273.353	1.08699	0.281386	3.86297	0.000112018	0.00188595	212.277	181.701	131.274	275.286	389.174	450.405		yes
Smp_023270	RNA-binding region-containing protein 3	72.9094	0.368422	0.325658	1.13131	0.257923	0.48072	59.7028	70.7679	60.6727	67.143	91.6163	87.5538
Smp_023360	histidine--tRNA ligase	376.886	0.310524	0.274217	1.1324	0.257465	0.480174	454.405	299.329	255.929	439.787	476.092	335.773
Smp_023470	Kynureninase	9.34357	-3.47919	0.983326	-3.53818	0.000402888	0.00505489	6.63365	24.8644	19.8565	2.2381	1.56609	0.902616	yes
Smp_023550	Putative beta-catenin	150.066	-0.0861817	0.270096	-0.319078	0.749667	0.870283	145.94	154.924	162.162	176.81	126.07	134.49
Smp_023620	Putative 4 G protein	71.5949	-0.837504	0.367631	-2.27811	0.0227201	0.096907	61.914	87.0254	126.861	40.2858	54.8132	58.67
Smp_023660	Putative u3 small nucleolar ribonucleoprotein protein MPP10	92.9003	-0.0541058	0.296893	-0.18224	0.855394	0.928092	95.0823	100.414	88.2512	99.5955	95.5315	78.5276
Smp_023700	AD domain-containing protein	214.968	0.267261	0.28872	0.925673	0.354616	0.576737	202.326	197.003	185.328	283.12	150.345	271.687
Smp_023710	Putative g-protein coupled receptor	19.824	0.358986	0.593137	0.605232	0.545025	0.736213	7.73926	19.1265	25.3722	13.4286	23.4914	29.7863
Smp_023840		128.195	0.0255633	0.34698	0.0736735	0.94127	0.970227	151.468	83.2001	146.718	153.31	155.043	79.4302
Smp_023930		64.7945	-0.691621	0.349228	-1.98043	0.0476557	0.159683	59.7028	89.8944	90.4575	51.4763	54.8132	42.423
Smp_023940	GRIP domain-containing protein	132.995	1.47062	0.393777	3.73465	0.000187975	0.00276741	85.1318	65.9863	60.6727	110.786	137.816	337.578		yes
Smp_024000	Putative vacuolar protein sorting (Vps33)	56.032	-0.406635	0.373067	-1.08998	0.275722	0.497665	64.1253	62.161	65.0853	61.5478	51.681	31.5916
Smp_024010	glutathione transferase	49.3652	-2.50746	0.545713	-4.59484	4.33087e-06	0.000156502	28.7458	88.9381	134.583	12.3096	23.4914	8.12355	yes
Smp_024030	39S ribosomal protein L49, mitochondrial	55.4273	1.81826	0.424895	4.27931	1.8747e-05	0.000483606	35.3795	23.9081	14.3408	59.3097	87.7011	111.924		yes
Smp_024110	Cytochrome b-c1 complex subunit 7	452.179	-0.539524	0.218998	-2.4636	0.0137551	0.0681497	539.537	465.73	602.315	362.572	371.947	370.975
Smp_024120	Cytochrome b-c1 complex subunit 7	507.624	-0.528077	0.227507	-2.32115	0.0202788	0.0901291	695.427	492.507	611.14	401.739	448.685	396.248
Smp_024140	Polyadenylate-binding protein	725.586	0.0400534	0.210299	0.190459	0.848949	0.925001	791.615	651.256	703.804	721.787	678.117	806.939
Smp_024150	Putative ubx domain-containing	296.217	0.397918	0.247347	1.60874	0.107673	0.274199	279.719	230.474	257.032	292.072	304.605	413.398
Smp_024180	Putative placenta-specificprotein 8 protein (C15 protein)	1.16771	-2.58142	2.3972	-1.07685	0.281549	NA	1.10561	4.78162	0	1.11905	0	0
Smp_024240	Rcc1-related guanine nucleotide exchange factor	72.8404	-0.752856	0.355717	-2.11644	0.034307	0.128102	126.039	68.8553	79.4261	60.4287	57.1623	45.1308
Smp_024360	Mitochondrial import inner membrane translocase subunit TIM50	98.3005	-0.649121	0.35412	-1.83305	0.0667946	0.201085	153.68	98.5013	108.108	87.2859	97.0976	45.1308
Smp_024370	Vps54 domain-containing protein	150.917	-0.823668	0.282049	-2.9203	0.00349691	0.0251484	156.996	191.265	230.556	108.548	126.07	92.0668
Smp_024380	Putative arginine N-methyltransferase 2	112.064	0.0329058	0.321404	0.102381	0.918454	0.958916	135.99	115.715	80.5293	128.691	128.419	83.0407
Smp_024390	Signal peptidase complex subunit 2	280.237	-0.0116238	0.230942	-0.0503323	0.959858	0.980946	298.514	277.334	268.063	304.382	285.812	247.317
Smp_024490	Metal dependent hydrolase-related	93.2884	-0.512023	0.37262	-1.37412	0.169406	0.369809	110.561	131.973	86.045	102.953	88.4841	39.7151
Smp_024500	ApaG domain-containing protein	105.986	-0.173887	0.323131	-0.538132	0.590486	0.770257	123.828	114.759	98.1795	101.834	67.3419	129.977
Smp_024520	Rab GDP dissociation inhibitor	204.115	-0.967014	0.251296	-3.8481	0.000119035	0.00195525	226.65	279.246	304.467	133.167	144.863	136.295
Smp_024580	Mannosyl-oligosaccharide glucosidase	110.18	-0.412941	0.301163	-1.37115	0.170327	0.371166	109.455	138.667	129.067	110.786	101.796	71.3067
Smp_024590	Putative signal recognition particle 19 kD protein (Fragment)	233.277	0.0905704	0.234235	0.386664	0.699005	0.84017	242.128	206.566	229.453	235.001	248.225	238.291
Smp_024660	Putative cell adhesion molecule	28.9876	-2.10121	0.509674	-4.12264	3.74549e-05	0.00083557	51.9636	51.6415	37.5068	7.83335	7.83045	17.1497	yes
Smp_024800	Putative n6-DNA-methyltransferase	32.8149	-0.327801	0.462666	-0.708505	0.478632	0.68922	51.9636	25.8207	31.9911	30.2144	35.237	21.6628
Smp_024820	Tetraspanin	123.914	-0.226691	0.361822	-0.626526	0.53097	0.726038	86.2374	96.5887	218.422	107.429	129.202	105.606
Smp_024850	60S ribosomal protein L17	517.698	0.214783	0.237649	0.903784	0.36611	0.586487	601.451	399.743	436.844	534.906	523.074	610.169
Smp_024860	Basic helix-loop-helix transcription factor,hes-related	9.2897	2.12854	0.814757	2.61248	0.00898878	0.0501319	3.31682	4.78162	2.20628	14.5477	16.444	14.4419
Smp_024870	Rab GTPase domain-containing protein	82.8293	-0.295345	0.325313	-0.907878	0.363942	0.584192	112.772	84.1565	77.2198	61.5478	72.8232	88.4564
Smp_024880	Eukaryotic translation initiation factor 4C	352.663	0.188193	0.22975	0.81912	0.412718	0.630101	363.745	305.067	319.911	431.953	346.889	348.41
Smp_024900	Putative retinoblastoma-like protein	125.813	0.292525	0.274963	1.06387	0.287388	0.509572	121.617	98.5013	119.139	153.31	132.335	129.977
Smp_024930	Enoyl hydratase	50.4952	-1.02832	0.463789	-2.21721	0.0266088	0.107519	46.4355	78.4185	78.323	42.5239	44.6336	12.6366
Smp_024970	Ccr4 not-related	158.759	-0.235579	0.279088	-0.844104	0.398611	0.616202	135.99	193.177	185.328	173.453	140.948	123.658
Smp_025010	Casein kinase II subunit beta	266.14	-0.178884	0.243897	-0.73344	0.46329	0.674122	294.092	245.775	307.776	287.596	245.876	215.725
Smp_025020	DUF5641 domain-containing protein	188.572	0.0477945	0.259863	0.183922	0.854075	0.927763	173.58	198.915	183.121	226.048	156.609	193.16
Smp_025030	Glutamate-cysteine ligase	136.905	0.477574	0.297976	1.60273	0.108995	0.276288	148.151	115.715	79.4261	160.024	151.128	166.984
Smp_025100	U5 snrnp-specific protein-related	93.5427	0.00613154	0.339453	0.018063	0.985589	0.992055	77.3926	113.802	88.2512	123.096	95.5315	63.1831
Smp_025130	Pre-mRNA-splicing factor RBM22	126.637	-0.173724	0.37634	-0.461614	0.644358	0.807294	187.953	119.54	94.8701	171.215	122.155	64.0857
Smp_025150	Sugar nucleotide epimerase related	222.002	-0.438157	0.260425	-1.68247	0.0924786	0.248686	290.775	228.561	247.103	207.024	211.422	147.126
Smp_025160	palmitoyl-protein hydrolase	224.422	-0.977304	0.279591	-3.49548	0.000473218	0.005638	323.943	262.033	306.673	185.762	165.223	102.898
Smp_025260	proline--tRNA ligase	49.4891	-0.598822	0.365649	-1.6377	0.101485	0.263741	68.5477	57.3794	52.9507	38.0477	37.5862	42.423
Smp_025340	Mediator of RNA polymerase II transcription subunit 10	90.4863	0.289194	0.302505	0.955997	0.339074	0.562017	90.6599	78.4185	75.0136	115.262	92.3993	91.1642
Smp_025360	F-box domain-containing protein	103.224	-0.731207	0.296978	-2.46215	0.0138105	0.0682135	109.455	132.929	144.511	68.2621	89.2672	74.9171
Smp_025370	Putative lipopolysaccharide-induced transcription factor regulating tumor necrosis factor alpha	19.8182	0.32042	0.579473	0.552951	0.580297	0.763456	17.6897	16.2575	18.7534	33.5715	22.7083	9.92878
Smp_025380		89.3535	1.03079	0.342281	3.01154	0.00259924	0.0201511	80.7094	54.5104	40.8162	137.643	97.8807	124.561		yes
Smp_025510	vesicle-fusing ATPase	273.991	0.0229845	0.24437	0.0940559	0.925065	0.961464	269.768	263.945	281.301	327.882	277.198	223.849
Smp_025550	Protein arginine N-methyltransferase	108.951	0.0715581	0.322717	0.221737	0.824519	0.910061	108.35	134.842	75.0136	134.286	112.759	88.4564
Smp_025560	Zinc finger protein 207	201.958	0.34593	0.253272	1.36584	0.171988	0.373116	187.953	195.09	150.027	255.143	211.422	212.115
Smp_025570	diphthine methyl ester synthase	166.304	0.240653	0.27211	0.884396	0.376482	0.594714	148.151	159.706	148.924	208.143	137.033	195.868
Smp_025620	Putative DNA double-strand break repair rad50 ATPase	381.491	-0.451653	0.353841	-1.27643	0.201804	0.41233	588.183	401.656	333.148	152.191	333.577	480.192
Smp_025670	C2H2-type domain-containing protein	66.2603	-0.164144	0.32999	-0.49742	0.618893	0.790496	80.7094	69.8116	59.5696	62.6668	63.4267	61.3779
Smp_025680	CSN8_PSD8_EIF3K domain-containing protein	71.8971	-0.235752	0.333181	-0.70758	0.479206	0.689706	60.8084	84.1565	88.2512	69.3811	72.8232	55.9622
Smp_025700	Putative rab9p40	14.2871	-1.61532	0.696822	-2.31812	0.0204428	0.0904899	7.73926	32.515	24.2691	7.83335	7.04741	6.31831
Smp_025740	Putative rho GTPase	78.2459	-0.430002	0.351504	-1.22332	0.221209	0.435986	70.7589	108.065	90.4575	76.0954	79.8706	44.2282
Smp_025750	DUF4801 domain-containing protein	108.45	0.379442	0.31243	1.21449	0.224562	0.440673	74.0757	109.021	99.2826	147.715	127.636	92.9695
Smp_025830	ADP-ribosyl cyclase/cyclic ADP-ribose hydrolase	3.21882	-0.698247	1.346	-0.518756	0.603931	0.779424	3.31682	0.956323	7.72198	1.11905	0.783045	5.4157
Smp_025860		284.084	0.864096	0.298185	2.89785	0.00375731	0.0265195	222.227	168.313	214.009	326.763	250.575	522.615
Smp_025890	Putative tbc1 domain family member	4.7711	-0.0634292	1.0786	-0.0588069	0.953106	0.977473	7.73926	5.73794	1.10314	4.4762	2.34914	7.22093
Smp_026030	DNA repair and recombination protein rad54-related	22.9019	0.864305	0.544397	1.58764	0.112369	0.282293	16.5841	22.9518	8.82512	40.2858	23.4914	25.2733
Smp_026090	Ras-related GTP binding rag C,d/gtr2	64.3622	0.35226	0.342206	1.02938	0.3033	0.527219	63.0197	53.5541	52.9507	73.8573	57.9454	84.8459
Smp_026160	Putative growth hormone inducible transmembrane protein	254.945	-0.486452	0.28686	-1.69578	0.0899275	0.244077	356.006	240.994	295.642	246.191	248.225	142.613
Smp_026190	U3 small nucleolar RNA-associated protein 11	208.127	-0.250765	0.250404	-1.00144	0.316614	0.538526	208.96	244.819	225.041	160.024	194.195	215.725
Smp_026200	DUF4806 domain-containing protein	0	NA	NA	NA	NA	NA	0	0	0	0	0	0
Smp_026230	Secretory peptide	182.48	-0.878274	0.32777	-2.67954	0.00737226	0.0434144	216.699	144.405	348.592	117.5	150.345	117.34
Smp_026250	Peptide alpha-n-acetyltransferase-related	225.502	0.416413	0.248115	1.6783	0.0932878	0.250016	190.165	222.823	166.574	230.524	274.849	268.077
Smp_026260	RING-type E3 ubiquitin transferase	161.781	-0.132462	0.27303	-0.485156	0.627566	0.795487	169.158	162.575	175.399	191.358	150.345	121.853
Smp_026270	Putative early growth response protein	114.033	-0.108405	0.349528	-0.310145	0.75645	0.873217	120.511	105.196	129.067	143.238	128.419	57.7674
Smp_026280	GIT2	54.6046	0.707751	0.369798	1.91388	0.0556349	0.177694	45.3299	40.1656	38.6099	85.0478	51.681	66.7936
Smp_026300	rRNA biogenesis protein RRP36	380.783	0.590906	0.262618	2.25006	0.024445	0.101265	248.762	349.058	313.292	457.692	344.54	571.356
Smp_026320	Med25_VWA domain-containing protein	137.523	0.151312	0.267844	0.564924	0.572126	0.756233	132.673	137.711	120.242	162.262	144.08	128.171
Smp_026340		185.157	-0.391784	0.247754	-1.58134	0.1138	0.285124	223.333	186.483	220.628	167.858	157.392	155.25
Smp_026390	Putative arsenite inducuble rna associated protein aip-1	88.5447	-0.300906	0.322886	-0.931929	0.351373	0.574038	79.6038	110.934	102.592	86.1669	92.3993	59.5727
Smp_026400	Thyrotroph embryonic factor related	16.0381	-0.70273	0.70008	-1.00379	0.315482	0.537851	24.3234	29.646	5.5157	15.6667	15.6609	5.4157
Smp_026420	Putative calcineurin B subunit	156.096	-0.709356	0.323274	-2.19429	0.0282147	0.111798	172.475	153.968	254.825	135.405	144.08	75.8198
[truncated: 9,011 more rows]

## Sheet: Sheet_C_im_INT_vs_LIV
Gene	UniProt annotation	baseMean	log2FoldChange	lfcSE	stat	pvalue	padj	INT_im1	INT_im2	INT_im3	LIV_im1	LIV_im2	LIV_im3	upregulated in INT_im	upregulated in LIV_im
[truncated: 9,783 more rows]

[truncated: 1 more sheets: Sheet_D_ma_INT_vs_LIV]
