# Supplementary material for: Winners vs. losers: Schistosoma mansoni intestinal and liver eggs exhibit striking differences in gene expression and immunogenicity
Source: PLoS Pathog. 2024 May 30;20(5):e1012268. doi: 10.1371/journal.ppat.1012268 (PMC11166329; doi:10.1371/journal.ppat.1012268)
Supplement: S4 Table — (XLSX) [file ppat.1012268.s004.xlsx]

## Sheet: A_INT_im_vs_INT_ma
source	term_name	term_id	highlighted	adjusted_p_value	negative_log10_of_adjusted_p_value	term_size	query_size	intersection_size	effective_domain_size	intersections
GO:MF	binding	GO:0005488	true	3.88664e-11	10.4104	3648	672	339	9816	SMP_161730,SMP_212760,SMP_162370,SMP_159050,SMP_247080,SMP_343560,SMP_079650,SMP_345010,SMP_136970,SMP_335120,SMP_126970,SMP_128890,SMP_008545,SMP_089860,SMP_086710,SMP_333620,SMP_060070,SMP_084540,SMP_163660,SMP_093690,SMP_176300,SMP_141280,SMP_345880,SMP_213300,SMP_128120,SMP_310550,SMP_153140,SMP_035220,SMP_243950,SMP_340380,SMP_330650,SMP_210650,SMP_347280,SMP_066760,SMP_030370,SMP_108390,SMP…
GO:MF	cytoskeletal motor activity	GO:0003774	true	7.03789e-10	9.15256	37	672	18	9816	SMP_212760,SMP_176300,SMP_153140,SMP_035220,SMP_245220,SMP_157410,SMP_347950,SMP_312990,SMP_243720,SMP_346580,SMP_332890,SMP_159840,SMP_337220,SMP_309960,SMP_334160,SMP_137660,SMP_197070,SMP_130810
GO:MF	microtubule motor activity	GO:0003777	false	6.53429e-09	8.1848	32	672	16	9816	SMP_212760,SMP_176300,SMP_153140,SMP_035220,SMP_245220,SMP_157410,SMP_312990,SMP_346580,SMP_332890,SMP_159840,SMP_337220,SMP_309960,SMP_334160,SMP_137660,SMP_197070,SMP_130810
GO:MF	heterocyclic compound binding	GO:1901363	false	7.30327e-09	8.13648	1766	672	187	9816	SMP_161730,SMP_212760,SMP_162370,SMP_079650,SMP_345010,SMP_136970,SMP_335120,SMP_128890,SMP_008545,SMP_089860,SMP_086710,SMP_060070,SMP_084540,SMP_163660,SMP_093690,SMP_176300,SMP_128120,SMP_153140,SMP_035220,SMP_340380,SMP_108390,SMP_245220,SMP_041770,SMP_141580,SMP_145020,SMP_241510,SMP_345740,SMP_082560,SMP_313300,SMP_129110,SMP_333300,SMP_154640,SMP_133470,SMP_323540,SMP_096160,SMP_342070,SMP…
GO:MF	organic cyclic compound binding	GO:0097159	false	7.68216e-09	8.11452	1767	672	187	9816	SMP_161730,SMP_212760,SMP_162370,SMP_079650,SMP_345010,SMP_136970,SMP_335120,SMP_128890,SMP_008545,SMP_089860,SMP_086710,SMP_060070,SMP_084540,SMP_163660,SMP_093690,SMP_176300,SMP_128120,SMP_153140,SMP_035220,SMP_340380,SMP_108390,SMP_245220,SMP_041770,SMP_141580,SMP_145020,SMP_241510,SMP_345740,SMP_082560,SMP_313300,SMP_129110,SMP_333300,SMP_154640,SMP_133470,SMP_323540,SMP_096160,SMP_342070,SMP…
GO:MF	protein binding	GO:0005515	false	7.8472e-07	6.10529	1419	672	151	9816	SMP_212760,SMP_159050,SMP_343560,SMP_345010,SMP_136970,SMP_126970,SMP_089860,SMP_333620,SMP_084540,SMP_141280,SMP_345880,SMP_213300,SMP_128120,SMP_310550,SMP_153140,SMP_035220,SMP_243950,SMP_330650,SMP_210650,SMP_347280,SMP_066760,SMP_030370,SMP_108390,SMP_135790,SMP_045650,SMP_246940,SMP_245220,SMP_344580,SMP_062420,SMP_136210,SMP_010940,SMP_144370,SMP_123230,SMP_174690,SMP_156300,SMP_122370,SMP…
GO:MF	minus-end-directed microtubule motor activity	GO:0008569	false	2.80079e-05	4.55272	12	672	8	9816	SMP_176300,SMP_153140,SMP_245220,SMP_157410,SMP_332890,SMP_159840,SMP_337220,SMP_130810
GO:MF	nucleic acid binding	GO:0003676	false	6.61927e-05	4.17919	945	672	104	9816	SMP_161730,SMP_162370,SMP_079650,SMP_345010,SMP_089860,SMP_086710,SMP_084540,SMP_093690,SMP_128120,SMP_108390,SMP_082560,SMP_129110,SMP_333300,SMP_154640,SMP_133470,SMP_342070,SMP_245170,SMP_093310,SMP_009630,SMP_244780,SMP_058990,SMP_203630,SMP_341860,SMP_346650,SMP_088460,SMP_161170,SMP_125630,SMP_148930,SMP_213710,SMP_159350,SMP_035310,SMP_076600,SMP_156290,SMP_103990,SMP_343150,SMP_082280,SMP…
GO:MF	ATP-dependent activity	GO:0140657	false	0.000134949	3.86983	278	672	42	9816	SMP_212760,SMP_079650,SMP_136970,SMP_128890,SMP_008545,SMP_093690,SMP_176300,SMP_153140,SMP_035220,SMP_340380,SMP_245220,SMP_345740,SMP_130470,SMP_340630,SMP_309430,SMP_157410,SMP_341940,SMP_173700,SMP_041760,SMP_020200,SMP_312990,SMP_148010,SMP_169750,SMP_171710,SMP_346580,SMP_332890,SMP_105700,SMP_027970,SMP_159840,SMP_337220,SMP_309960,SMP_334160,SMP_001180,SMP_211280,SMP_137660,SMP_315850,SMP…
GO:MF	cytoskeletal protein binding	GO:0008092	false	0.000216634	3.66427	153	672	28	9816	SMP_212760,SMP_310550,SMP_035220,SMP_243950,SMP_330650,SMP_066760,SMP_045650,SMP_140030,SMP_128920,SMP_054790,SMP_174960,SMP_337870,SMP_246550,SMP_144430,SMP_347950,SMP_312990,SMP_243720,SMP_346580,SMP_213520,SMP_309960,SMP_334160,SMP_137660,SMP_136190,SMP_245800,SMP_196300,SMP_197070,SMP_210150,SMP_245590
GO:MF	tubulin binding	GO:0015631	false	0.000535581	3.27117	63	672	16	9816	SMP_212760,SMP_035220,SMP_243950,SMP_045650,SMP_140030,SMP_054790,SMP_337870,SMP_312990,SMP_346580,SMP_213520,SMP_309960,SMP_334160,SMP_137660,SMP_136190,SMP_197070,SMP_245590
GO:MF	ATP binding	GO:0005524	false	0.000757863	3.12041	677	672	77	9816	SMP_212760,SMP_079650,SMP_136970,SMP_128890,SMP_008545,SMP_163660,SMP_093690,SMP_176300,SMP_153140,SMP_035220,SMP_340380,SMP_245220,SMP_041770,SMP_141580,SMP_145020,SMP_241510,SMP_345740,SMP_323540,SMP_130470,SMP_246620,SMP_340630,SMP_307260,SMP_309430,SMP_210970,SMP_157410,SMP_165400,SMP_341940,SMP_173700,SMP_043030,SMP_337870,SMP_342160,SMP_041760,SMP_170800,SMP_164150,SMP_020200,SMP_347950,SMP…
GO:MF	adenyl ribonucleotide binding	GO:0032559	false	0.00130435	2.88461	687	672	77	9816	SMP_212760,SMP_079650,SMP_136970,SMP_128890,SMP_008545,SMP_163660,SMP_093690,SMP_176300,SMP_153140,SMP_035220,SMP_340380,SMP_245220,SMP_041770,SMP_141580,SMP_145020,SMP_241510,SMP_345740,SMP_323540,SMP_130470,SMP_246620,SMP_340630,SMP_307260,SMP_309430,SMP_210970,SMP_157410,SMP_165400,SMP_341940,SMP_173700,SMP_043030,SMP_337870,SMP_342160,SMP_041760,SMP_170800,SMP_164150,SMP_020200,SMP_347950,SMP…
GO:MF	adenyl nucleotide binding	GO:0030554	false	0.00261118	2.58316	712	672	78	9816	SMP_212760,SMP_079650,SMP_136970,SMP_128890,SMP_008545,SMP_163660,SMP_093690,SMP_176300,SMP_153140,SMP_035220,SMP_340380,SMP_245220,SMP_041770,SMP_141580,SMP_145020,SMP_241510,SMP_345740,SMP_323540,SMP_130470,SMP_246620,SMP_340630,SMP_307260,SMP_309430,SMP_210970,SMP_157410,SMP_165400,SMP_341940,SMP_173700,SMP_043030,SMP_337870,SMP_342160,SMP_041760,SMP_170800,SMP_164150,SMP_020200,SMP_347950,SMP…
GO:MF	microtubule binding	GO:0008017	false	0.00265377	2.57614	49	672	13	9816	SMP_212760,SMP_035220,SMP_045650,SMP_054790,SMP_312990,SMP_346580,SMP_213520,SMP_309960,SMP_334160,SMP_137660,SMP_136190,SMP_197070,SMP_245590
GO:MF	DNA binding	GO:0003677	false	0.00360025	2.44367	401	672	50	9816	SMP_162370,SMP_079650,SMP_345010,SMP_089860,SMP_128120,SMP_108390,SMP_333300,SMP_154640,SMP_342070,SMP_245170,SMP_093310,SMP_009630,SMP_244780,SMP_058990,SMP_346650,SMP_088460,SMP_161170,SMP_125630,SMP_148930,SMP_076600,SMP_156290,SMP_306080,SMP_160540,SMP_244340,SMP_059710,SMP_100090,SMP_033050,SMP_077790,SMP_064010,SMP_006630,SMP_146580,SMP_075120,SMP_067520,SMP_007660,SMP_001180,SMP_342750,SMP…
GO:MF	ATP-dependent chromatin remodeler activity	GO:0140658	true	0.00435056	2.36146	20	672	8	9816	SMP_079650,SMP_128890,SMP_340380,SMP_130470,SMP_041760,SMP_148010,SMP_001180,SMP_123320
GO:MF	purine ribonucleoside triphosphate binding	GO:0035639	false	0.0135093	1.86937	831	672	85	9816	SMP_212760,SMP_079650,SMP_136970,SMP_128890,SMP_008545,SMP_060070,SMP_163660,SMP_093690,SMP_176300,SMP_153140,SMP_035220,SMP_340380,SMP_245220,SMP_041770,SMP_141580,SMP_145020,SMP_241510,SMP_345740,SMP_313300,SMP_323540,SMP_096160,SMP_130470,SMP_246620,SMP_340630,SMP_307260,SMP_309430,SMP_210970,SMP_041060,SMP_157410,SMP_313980,SMP_165400,SMP_341940,SMP_173700,SMP_043030,SMP_337870,SMP_342160,SMP…
GO:MF	purine ribonucleotide binding	GO:0032555	false	0.0204841	1.68858	841	672	85	9816	SMP_212760,SMP_079650,SMP_136970,SMP_128890,SMP_008545,SMP_060070,SMP_163660,SMP_093690,SMP_176300,SMP_153140,SMP_035220,SMP_340380,SMP_245220,SMP_041770,SMP_141580,SMP_145020,SMP_241510,SMP_345740,SMP_313300,SMP_323540,SMP_096160,SMP_130470,SMP_246620,SMP_340630,SMP_307260,SMP_309430,SMP_210970,SMP_041060,SMP_157410,SMP_313980,SMP_165400,SMP_341940,SMP_173700,SMP_043030,SMP_337870,SMP_342160,SMP…
GO:MF	anion binding	GO:0043168	false	0.0249718	1.60255	895	672	89	9816	SMP_212760,SMP_079650,SMP_136970,SMP_128890,SMP_008545,SMP_060070,SMP_163660,SMP_093690,SMP_176300,SMP_153140,SMP_035220,SMP_340380,SMP_245220,SMP_041770,SMP_141580,SMP_145020,SMP_241510,SMP_345740,SMP_313300,SMP_323540,SMP_096160,SMP_130470,SMP_246620,SMP_340630,SMP_307260,SMP_309430,SMP_210970,SMP_064380,SMP_041060,SMP_157410,SMP_313980,SMP_165400,SMP_341940,SMP_173700,SMP_043030,SMP_337870,SMP…
GO:MF	ribonucleotide binding	GO:0032553	false	0.0250938	1.60043	846	672	85	9816	SMP_212760,SMP_079650,SMP_136970,SMP_128890,SMP_008545,SMP_060070,SMP_163660,SMP_093690,SMP_176300,SMP_153140,SMP_035220,SMP_340380,SMP_245220,SMP_041770,SMP_141580,SMP_145020,SMP_241510,SMP_345740,SMP_313300,SMP_323540,SMP_096160,SMP_130470,SMP_246620,SMP_340630,SMP_307260,SMP_309430,SMP_210970,SMP_041060,SMP_157410,SMP_313980,SMP_165400,SMP_341940,SMP_173700,SMP_043030,SMP_337870,SMP_342160,SMP…
GO:MF	purine nucleotide binding	GO:0017076	false	0.0266035	1.57506	872	672	87	9816	SMP_212760,SMP_079650,SMP_136970,SMP_128890,SMP_008545,SMP_060070,SMP_163660,SMP_093690,SMP_176300,SMP_153140,SMP_035220,SMP_340380,SMP_245220,SMP_041770,SMP_141580,SMP_145020,SMP_241510,SMP_345740,SMP_313300,SMP_323540,SMP_096160,SMP_130470,SMP_246620,SMP_340630,SMP_307260,SMP_309430,SMP_210970,SMP_041060,SMP_157410,SMP_313980,SMP_005790,SMP_165400,SMP_341940,SMP_173700,SMP_043030,SMP_337870,SMP…
GO:MF	carbohydrate derivative binding	GO:0097367	false	0.0331522	1.47949	853	672	85	9816	SMP_212760,SMP_079650,SMP_136970,SMP_128890,SMP_008545,SMP_060070,SMP_163660,SMP_093690,SMP_176300,SMP_153140,SMP_035220,SMP_340380,SMP_245220,SMP_041770,SMP_141580,SMP_145020,SMP_241510,SMP_345740,SMP_313300,SMP_323540,SMP_096160,SMP_130470,SMP_246620,SMP_340630,SMP_307260,SMP_309430,SMP_210970,SMP_041060,SMP_157410,SMP_313980,SMP_165400,SMP_341940,SMP_173700,SMP_043030,SMP_337870,SMP_342160,SMP…
GO:BP	microtubule-based movement	GO:0007018	true	3.03322e-13	12.5181	63	672	27	9816	SMP_305050,SMP_212760,SMP_176300,SMP_153140,SMP_035220,SMP_243950,SMP_245220,SMP_000300,SMP_140030,SMP_174880,SMP_157410,SMP_025620,SMP_134660,SMP_155850,SMP_312990,SMP_001610,SMP_346580,SMP_332890,SMP_159840,SMP_337220,SMP_309960,SMP_334160,SMP_137660,SMP_197070,SMP_130810,SMP_057090,SMP_166420
GO:BP	microtubule-based process	GO:0007017	false	2.58838e-10	9.58697	165	672	40	9816	SMP_305050,SMP_212760,SMP_245970,SMP_174090,SMP_176300,SMP_153140,SMP_035220,SMP_243950,SMP_245220,SMP_123230,SMP_201030,SMP_000300,SMP_140030,SMP_054790,SMP_174880,SMP_157410,SMP_313980,SMP_025620,SMP_337870,SMP_312730,SMP_151820,SMP_103790,SMP_134660,SMP_155850,SMP_312990,SMP_001610,SMP_346580,SMP_332890,SMP_159840,SMP_337220,SMP_309960,SMP_334160,SMP_137660,SMP_136190,SMP_197070,SMP_130810,SMP…
GO:BP	cellular component organization	GO:0016043	true	7.38646e-10	9.13156	481	672	76	9816	SMP_305050,SMP_162370,SMP_079650,SMP_136970,SMP_245100,SMP_128890,SMP_245970,SMP_086710,SMP_174090,SMP_128120,SMP_148130,SMP_243950,SMP_340380,SMP_210650,SMP_347280,SMP_169970,SMP_123230,SMP_154640,SMP_333660,SMP_130470,SMP_309430,SMP_000300,SMP_140030,SMP_058990,SMP_128920,SMP_054620,SMP_054790,SMP_174880,SMP_313980,SMP_025620,SMP_173700,SMP_156290,SMP_337870,SMP_312730,SMP_151820,SMP_041760,SMP…
GO:BP	cell projection organization	GO:0030030	false	4.8511e-08	7.31416	60	672	21	9816	SMP_305050,SMP_245100,SMP_174090,SMP_148130,SMP_243950,SMP_347280,SMP_123230,SMP_000300,SMP_140030,SMP_054620,SMP_174880,SMP_025620,SMP_134660,SMP_155850,SMP_049610,SMP_001610,SMP_057090,SMP_166420,SMP_342990,SMP_087560,SMP_099240
GO:BP	organelle assembly	GO:0070925	false	6.92969e-08	7.15929	61	672	21	9816	SMP_305050,SMP_245970,SMP_174090,SMP_148130,SMP_243950,SMP_347280,SMP_123230,SMP_140030,SMP_174880,SMP_025620,SMP_312730,SMP_151820,SMP_134660,SMP_155850,SMP_347350,SMP_049610,SMP_001610,SMP_136190,SMP_057090,SMP_342990,SMP_087560
GO:BP	cellular component organization or biogenesis	GO:0071840	false	1.49353e-07	6.82579	556	672	78	9816	SMP_305050,SMP_162370,SMP_079650,SMP_136970,SMP_245100,SMP_128890,SMP_245970,SMP_086710,SMP_174090,SMP_128120,SMP_148130,SMP_243950,SMP_340380,SMP_210650,SMP_347280,SMP_169970,SMP_123230,SMP_154640,SMP_333660,SMP_130470,SMP_309430,SMP_000300,SMP_140030,SMP_058990,SMP_128920,SMP_054620,SMP_054790,SMP_174880,SMP_313980,SMP_025620,SMP_173700,SMP_156290,SMP_337870,SMP_312730,SMP_151820,SMP_041760,SMP…
GO:BP	cilium organization	GO:0044782	false	1.81717e-07	6.7406	47	672	18	9816	SMP_305050,SMP_174090,SMP_148130,SMP_243950,SMP_347280,SMP_123230,SMP_000300,SMP_140030,SMP_174880,SMP_025620,SMP_134660,SMP_155850,SMP_049610,SMP_001610,SMP_057090,SMP_166420,SMP_342990,SMP_087560
GO:BP	plasma membrane bounded cell projection organization	GO:0120036	false	1.22577e-06	5.91159	52	672	18	9816	SMP_305050,SMP_174090,SMP_148130,SMP_243950,SMP_347280,SMP_123230,SMP_000300,SMP_140030,SMP_174880,SMP_025620,SMP_134660,SMP_155850,SMP_049610,SMP_001610,SMP_057090,SMP_166420,SMP_342990,SMP_087560
GO:BP	cell projection assembly	GO:0030031	false	1.81325e-06	5.74154	42	672	16	9816	SMP_305050,SMP_174090,SMP_148130,SMP_243950,SMP_347280,SMP_123230,SMP_140030,SMP_174880,SMP_025620,SMP_134660,SMP_155850,SMP_049610,SMP_001610,SMP_057090,SMP_342990,SMP_087560
GO:BP	cilium assembly	GO:0060271	false	1.81325e-06	5.74154	42	672	16	9816	SMP_305050,SMP_174090,SMP_148130,SMP_243950,SMP_347280,SMP_123230,SMP_140030,SMP_174880,SMP_025620,SMP_134660,SMP_155850,SMP_049610,SMP_001610,SMP_057090,SMP_342990,SMP_087560
GO:BP	plasma membrane bounded cell projection assembly	GO:0120031	false	1.81325e-06	5.74154	42	672	16	9816	SMP_305050,SMP_174090,SMP_148130,SMP_243950,SMP_347280,SMP_123230,SMP_140030,SMP_174880,SMP_025620,SMP_134660,SMP_155850,SMP_049610,SMP_001610,SMP_057090,SMP_342990,SMP_087560
GO:BP	organelle organization	GO:0006996	false	3.27969e-06	5.48417	275	672	46	9816	SMP_305050,SMP_136970,SMP_245970,SMP_174090,SMP_148130,SMP_243950,SMP_347280,SMP_169970,SMP_123230,SMP_309430,SMP_000300,SMP_140030,SMP_058990,SMP_128920,SMP_054790,SMP_174880,SMP_313980,SMP_025620,SMP_173700,SMP_337870,SMP_312730,SMP_151820,SMP_041760,SMP_103790,SMP_134660,SMP_144430,SMP_155850,SMP_347350,SMP_049610,SMP_033050,SMP_001610,SMP_347860,SMP_171710,SMP_346390,SMP_137660,SMP_136190,SMP…
GO:BP	chromatin organization	GO:0006325	false	7.23064e-06	5.14082	70	672	20	9816	SMP_162370,SMP_079650,SMP_128890,SMP_128120,SMP_340380,SMP_210650,SMP_154640,SMP_333660,SMP_130470,SMP_156290,SMP_041760,SMP_059710,SMP_148010,SMP_313750,SMP_056930,SMP_138030,SMP_001180,SMP_123320,SMP_313730,SMP_093280
GO:BP	chromatin remodeling	GO:0006338	false	0.00148836	2.82729	38	672	12	9816	SMP_162370,SMP_079650,SMP_128890,SMP_128120,SMP_340380,SMP_154640,SMP_333660,SMP_130470,SMP_041760,SMP_148010,SMP_001180,SMP_123320
GO:BP	microtubule cytoskeleton organization	GO:0000226	false	0.00270467	2.56789	40	672	12	9816	SMP_245970,SMP_174090,SMP_123230,SMP_054790,SMP_025620,SMP_337870,SMP_312730,SMP_151820,SMP_155850,SMP_136190,SMP_342990,SMP_087560
GO:BP	cellular component assembly	GO:0022607	false	0.0032262	2.49131	188	672	30	9816	SMP_305050,SMP_162370,SMP_245970,SMP_174090,SMP_148130,SMP_243950,SMP_347280,SMP_123230,SMP_333660,SMP_140030,SMP_128920,SMP_054790,SMP_174880,SMP_025620,SMP_337870,SMP_312730,SMP_151820,SMP_134660,SMP_331490,SMP_155850,SMP_347350,SMP_049610,SMP_001610,SMP_071570,SMP_247650,SMP_136190,SMP_210150,SMP_057090,SMP_342990,SMP_087560
GO:BP	axoneme assembly	GO:0035082	false	0.0103416	1.98541	11	672	6	9816	SMP_174090,SMP_123230,SMP_025620,SMP_155850,SMP_342990,SMP_087560
GO:BP	cilium movement	GO:0003341	false	0.0135499	1.86806	16	672	7	9816	SMP_245220,SMP_174880,SMP_025620,SMP_134660,SMP_155850,SMP_001610,SMP_057090
GO:BP	cell motility	GO:0048870	true	0.0135499	1.86806	16	672	7	9816	SMP_045650,SMP_134660,SMP_155850,SMP_001610,SMP_245800,SMP_130810,SMP_057090
GO:BP	microtubule bundle formation	GO:0001578	false	0.0194869	1.71026	12	672	6	9816	SMP_174090,SMP_123230,SMP_025620,SMP_155850,SMP_342990,SMP_087560
GO:BP	transport along microtubule	GO:0010970	false	0.0443306	1.3533	9	672	5	9816	SMP_305050,SMP_243950,SMP_000300,SMP_140030,SMP_166420
GO:BP	intraciliary transport	GO:0042073	false	0.0443306	1.3533	9	672	5	9816	SMP_305050,SMP_243950,SMP_000300,SMP_140030,SMP_166420
GO:BP	microtubule-based transport	GO:0099111	false	0.0443306	1.3533	9	672	5	9816	SMP_305050,SMP_243950,SMP_000300,SMP_140030,SMP_166420
GO:BP	cell cycle process	GO:0022402	true	0.049701	1.30363	60	672	13	9816	SMP_181450,SMP_136970,SMP_245970,SMP_169970,SMP_058990,SMP_054790,SMP_312730,SMP_151820,SMP_306080,SMP_347860,SMP_137660,SMP_136190,SMP_068840
GO:CC	nucleus	GO:0005634	true	3.99407e-09	8.39858	973	672	120	9816	SMP_068350,SMP_161730,SMP_162370,SMP_079650,SMP_345010,SMP_136970,SMP_089860,SMP_169140,SMP_346520,SMP_320670,SMP_128120,SMP_210650,SMP_169970,SMP_128210,SMP_108390,SMP_047720,SMP_082560,SMP_129110,SMP_154640,SMP_333660,SMP_122370,SMP_130470,SMP_088600,SMP_245170,SMP_309430,SMP_244460,SMP_093310,SMP_345670,SMP_009630,SMP_160850,SMP_163560,SMP_034980,SMP_244780,SMP_058990,SMP_346650,SMP_088460,SMP…
GO:CC	cell projection	GO:0042995	true	8.50451e-08	7.07035	90	672	25	9816	SMP_305050,SMP_068350,SMP_245100,SMP_126970,SMP_153140,SMP_148130,SMP_243950,SMP_045650,SMP_245220,SMP_123230,SMP_000300,SMP_140030,SMP_054620,SMP_025620,SMP_131060,SMP_134660,SMP_049610,SMP_001610,SMP_130810,SMP_170010,SMP_057090,SMP_166420,SMP_342990,SMP_087560,SMP_099240
GO:CC	cilium	GO:0005929	false	1.21212e-07	6.91645	72	672	22	9816	SMP_305050,SMP_068350,SMP_153140,SMP_148130,SMP_243950,SMP_045650,SMP_245220,SMP_123230,SMP_000300,SMP_140030,SMP_054620,SMP_025620,SMP_131060,SMP_134660,SMP_049610,SMP_001610,SMP_130810,SMP_057090,SMP_166420,SMP_342990,SMP_087560,SMP_099240
GO:CC	axoneme	GO:0005930	false	1.57442e-07	6.80288	11	672	9	9816	SMP_245220,SMP_123230,SMP_134660,SMP_001610,SMP_130810,SMP_057090,SMP_166420,SMP_342990,SMP_087560
GO:CC	cytoplasmic region	GO:0099568	false	1.57442e-07	6.80288	11	672	9	9816	SMP_245220,SMP_123230,SMP_134660,SMP_001610,SMP_130810,SMP_057090,SMP_166420,SMP_342990,SMP_087560
GO:CC	ciliary plasm	GO:0097014	false	1.57442e-07	6.80288	11	672	9	9816	SMP_245220,SMP_123230,SMP_134660,SMP_001610,SMP_130810,SMP_057090,SMP_166420,SMP_342990,SMP_087560
GO:CC	plasma membrane bounded cell projection cytoplasm	GO:0032838	false	1.57442e-07	6.80288	11	672	9	9816	SMP_245220,SMP_123230,SMP_134660,SMP_001610,SMP_130810,SMP_057090,SMP_166420,SMP_342990,SMP_087560
GO:CC	plasma membrane bounded cell projection	GO:0120025	false	6.47658e-07	6.18865	78	672	22	9816	SMP_305050,SMP_068350,SMP_153140,SMP_148130,SMP_243950,SMP_045650,SMP_245220,SMP_123230,SMP_000300,SMP_140030,SMP_054620,SMP_025620,SMP_131060,SMP_134660,SMP_049610,SMP_001610,SMP_130810,SMP_057090,SMP_166420,SMP_342990,SMP_087560,SMP_099240
GO:CC	cytoskeleton	GO:0005856	true	8.9409e-07	6.04862	273	672	46	9816	SMP_181450,SMP_180580,SMP_245100,SMP_126970,SMP_176300,SMP_343550,SMP_153140,SMP_035220,SMP_330650,SMP_066760,SMP_045650,SMP_245220,SMP_123230,SMP_201030,SMP_332910,SMP_157410,SMP_313980,SMP_174960,SMP_337870,SMP_103790,SMP_342730,SMP_131060,SMP_134660,SMP_347950,SMP_312990,SMP_243720,SMP_129640,SMP_001610,SMP_346580,SMP_213520,SMP_332890,SMP_159840,SMP_337220,SMP_304030,SMP_136190,SMP_196300,SMP…
GO:CC	organelle	GO:0043226	false	2.83844e-06	5.54692	2008	672	195	9816	SMP_305050,SMP_068350,SMP_161730,SMP_181450,SMP_162370,SMP_180580,SMP_079650,SMP_345010,SMP_136970,SMP_245100,SMP_126970,SMP_089860,SMP_162770,SMP_169140,SMP_346520,SMP_320670,SMP_176300,SMP_343550,SMP_128120,SMP_153140,SMP_035220,SMP_148130,SMP_243950,SMP_330650,SMP_210650,SMP_169970,SMP_128210,SMP_066760,SMP_030370,SMP_108390,SMP_045650,SMP_245220,SMP_145020,SMP_047720,SMP_004080,SMP_051080,SMP…
GO:CC	intracellular anatomical structure	GO:0005622	false	3.4171e-05	4.46634	2283	672	211	9816	SMP_068350,SMP_161730,SMP_181450,SMP_162370,SMP_180580,SMP_079650,SMP_345010,SMP_136970,SMP_335120,SMP_245100,SMP_126970,SMP_089860,SMP_162770,SMP_193440,SMP_169140,SMP_346520,SMP_320670,SMP_176300,SMP_343550,SMP_128120,SMP_153140,SMP_035220,SMP_330650,SMP_210650,SMP_169970,SMP_128210,SMP_066760,SMP_030370,SMP_108390,SMP_045650,SMP_245220,SMP_145020,SMP_047720,SMP_004080,SMP_051080,SMP_082560,SMP…
GO:CC	intracellular organelle	GO:0043229	false	4.05628e-05	4.39187	1974	672	187	9816	SMP_068350,SMP_161730,SMP_181450,SMP_162370,SMP_180580,SMP_079650,SMP_345010,SMP_136970,SMP_245100,SMP_126970,SMP_089860,SMP_162770,SMP_169140,SMP_346520,SMP_320670,SMP_176300,SMP_343550,SMP_128120,SMP_153140,SMP_035220,SMP_330650,SMP_210650,SMP_169970,SMP_128210,SMP_066760,SMP_030370,SMP_108390,SMP_045650,SMP_245220,SMP_145020,SMP_047720,SMP_004080,SMP_051080,SMP_082560,SMP_123230,SMP_201030,SMP…
GO:CC	membrane-bounded organelle	GO:0043227	true	5.71148e-05	4.24325	1637	672	160	9816	SMP_305050,SMP_068350,SMP_161730,SMP_162370,SMP_079650,SMP_345010,SMP_136970,SMP_089860,SMP_162770,SMP_169140,SMP_346520,SMP_320670,SMP_128120,SMP_153140,SMP_148130,SMP_243950,SMP_210650,SMP_169970,SMP_128210,SMP_030370,SMP_108390,SMP_045650,SMP_245220,SMP_145020,SMP_047720,SMP_004080,SMP_051080,SMP_082560,SMP_123230,SMP_129110,SMP_154640,SMP_333660,SMP_122370,SMP_130470,SMP_088600,SMP_245170,SMP…
GO:CC	non-membrane-bounded organelle	GO:0043228	false	0.00125103	2.90273	602	672	69	9816	SMP_181450,SMP_162370,SMP_180580,SMP_136970,SMP_245100,SMP_126970,SMP_089860,SMP_176300,SMP_343550,SMP_128120,SMP_153140,SMP_035220,SMP_330650,SMP_210650,SMP_169970,SMP_066760,SMP_108390,SMP_045650,SMP_245220,SMP_123230,SMP_201030,SMP_154640,SMP_309430,SMP_332910,SMP_157410,SMP_267320,SMP_313980,SMP_148930,SMP_173700,SMP_174960,SMP_337870,SMP_103790,SMP_342730,SMP_131060,SMP_134660,SMP_306080,SMP…
GO:CC	intracellular non-membrane-bounded organelle	GO:0043232	false	0.00125103	2.90273	602	672	69	9816	SMP_181450,SMP_162370,SMP_180580,SMP_136970,SMP_245100,SMP_126970,SMP_089860,SMP_176300,SMP_343550,SMP_128120,SMP_153140,SMP_035220,SMP_330650,SMP_210650,SMP_169970,SMP_066760,SMP_108390,SMP_045650,SMP_245220,SMP_123230,SMP_201030,SMP_154640,SMP_309430,SMP_332910,SMP_157410,SMP_267320,SMP_313980,SMP_148930,SMP_173700,SMP_174960,SMP_337870,SMP_103790,SMP_342730,SMP_131060,SMP_134660,SMP_306080,SMP…
GO:CC	microtubule cytoskeleton	GO:0015630	false	0.00298359	2.52526	169	672	27	9816	SMP_181450,SMP_176300,SMP_343550,SMP_153140,SMP_035220,SMP_330650,SMP_245220,SMP_201030,SMP_157410,SMP_313980,SMP_337870,SMP_103790,SMP_131060,SMP_346580,SMP_213520,SMP_332890,SMP_159840,SMP_337220,SMP_304030,SMP_136190,SMP_197070,SMP_302930,SMP_130810,SMP_166420,SMP_342990,SMP_087560,SMP_099240
GO:CC	chromosome	GO:0005694	false	0.00962391	2.01665	115	672	20	9816	SMP_162370,SMP_136970,SMP_089860,SMP_128120,SMP_210650,SMP_169970,SMP_108390,SMP_154640,SMP_309430,SMP_267320,SMP_148930,SMP_173700,SMP_306080,SMP_033050,SMP_077790,SMP_171710,SMP_315010,SMP_179650,SMP_053300,SMP_088660
GO:CC	axonemal dynein complex	GO:0005858	false	0.0106388	1.97311	5	672	4	9816	SMP_245220,SMP_130810,SMP_342990,SMP_087560
GO:CC	microtubule	GO:0005874	false	0.0370567	1.43113	99	672	17	9816	SMP_181450,SMP_176300,SMP_153140,SMP_035220,SMP_245220,SMP_201030,SMP_157410,SMP_313980,SMP_337870,SMP_103790,SMP_346580,SMP_332890,SMP_159840,SMP_337220,SMP_197070,SMP_130810,SMP_166420
GO:CC	supramolecular complex	GO:0099080	true	0.0400767	1.39711	118	672	19	9816	SMP_181450,SMP_176300,SMP_153140,SMP_035220,SMP_169970,SMP_245220,SMP_201030,SMP_157410,SMP_313980,SMP_337870,SMP_103790,SMP_346580,SMP_332890,SMP_159840,SMP_337220,SMP_197070,SMP_130810,SMP_059170,SMP_166420
GO:CC	supramolecular fiber	GO:0099512	false	0.0462887	1.33453	110	672	18	9816	SMP_181450,SMP_176300,SMP_153140,SMP_035220,SMP_245220,SMP_201030,SMP_157410,SMP_313980,SMP_337870,SMP_103790,SMP_346580,SMP_332890,SMP_159840,SMP_337220,SMP_197070,SMP_130810,SMP_059170,SMP_166420
GO:CC	supramolecular polymer	GO:0099081	false	0.0462887	1.33453	110	672	18	9816	SMP_181450,SMP_176300,SMP_153140,SMP_035220,SMP_245220,SMP_201030,SMP_157410,SMP_313980,SMP_337870,SMP_103790,SMP_346580,SMP_332890,SMP_159840,SMP_337220,SMP_197070,SMP_130810,SMP_059170,SMP_166420

## Sheet: B_INT_ma_vs_INT_im
source	term_name	term_id	highlighted	adjusted_p_value	negative_log10_of_adjusted_p_value	term_size	query_size	intersection_size	effective_domain_size	intersections
GO:MF	electron transfer activity	GO:0009055	true	3.88806e-05	4.41027	18	565	9	9816	SMP_900060,SMP_900100,SMP_033400,SMP_900090,SMP_900000,SMP_900070,SMP_061870,SMP_900050,SMP_005290
GO:MF	primary active transmembrane transporter activity	GO:0015399	true	0.00056381	3.24887	57	565	14	9816	SMP_900060,SMP_900100,SMP_062890,SMP_004310,SMP_900090,SMP_900000,SMP_061870,SMP_900050,SMP_136710,SMP_330620,SMP_336100,SMP_015020,SMP_029390,SMP_054220
GO:MF	calcium ion binding	GO:0005509	true	0.00289665	2.5381	226	565	30	9816	SMP_315610,SMP_164100,SMP_096390,SMP_267080,SMP_135970,SMP_086470,SMP_180430,SMP_077720,SMP_045220,SMP_033000,SMP_147410,SMP_341900,SMP_068510,SMP_074150,SMP_335180,SMP_003980,SMP_039590,SMP_045500,SMP_045010,SMP_072630,SMP_337020,SMP_337030,SMP_106110,SMP_086530,SMP_026420,SMP_033010,SMP_019640,SMP_025380,SMP_165230,SMP_086480
GO:MF	oxidoreduction-driven active transmembrane transporter activity	GO:0015453	false	0.00476135	2.32227	12	565	6	9816	SMP_900060,SMP_900100,SMP_900090,SMP_900000,SMP_061870,SMP_900050
GO:MF	oxidoreductase activity	GO:0016491	false	0.00935234	2.02908	217	565	28	9816	SMP_244960,SMP_047650,SMP_030500,SMP_900060,SMP_900100,SMP_033400,SMP_333810,SMP_170300,SMP_092500,SMP_900090,SMP_002510,SMP_008070,SMP_900000,SMP_342030,SMP_900070,SMP_067400,SMP_061870,SMP_900050,SMP_056970,SMP_145300,SMP_053230,SMP_140270,SMP_137190,SMP_033530,SMP_058700,SMP_056440,SMP_047640,SMP_005290
GO:MF	active monoatomic ion transmembrane transporter activity	GO:0022853	false	0.0100585	1.99747	39	565	10	9816	SMP_900060,SMP_062890,SMP_004310,SMP_900000,SMP_061870,SMP_136710,SMP_330620,SMP_015020,SMP_029390,SMP_054220
GO:MF	active transmembrane transporter activity	GO:0022804	false	0.0234554	1.62976	107	565	17	9816	SMP_083720,SMP_900060,SMP_900100,SMP_062890,SMP_079220,SMP_004310,SMP_900090,SMP_348850,SMP_900000,SMP_061870,SMP_900050,SMP_136710,SMP_330620,SMP_336100,SMP_015020,SMP_029390,SMP_054220
GO:BP	electron transport chain	GO:0022900	true	4.21e-07	6.37617	39	565	15	9816	SMP_337660,SMP_053700,SMP_900060,SMP_900100,SMP_033400,SMP_019730,SMP_900090,SMP_194170,SMP_024120,SMP_900000,SMP_900070,SMP_061870,SMP_900050,SMP_027480,SMP_005290
GO:BP	generation of precursor metabolites and energy	GO:0006091	false	5.08061e-06	5.29408	73	565	19	9816	SMP_337660,SMP_053700,SMP_900060,SMP_900100,SMP_033400,SMP_333810,SMP_019730,SMP_052060,SMP_900090,SMP_194170,SMP_024120,SMP_900000,SMP_900070,SMP_061870,SMP_900050,SMP_027480,SMP_167330,SMP_005290,SMP_204770
GO:BP	cellular respiration	GO:0045333	false	8.96477e-06	5.04746	41	565	14	9816	SMP_337660,SMP_053700,SMP_900060,SMP_019730,SMP_052060,SMP_900090,SMP_194170,SMP_024120,SMP_900000,SMP_900070,SMP_900050,SMP_027480,SMP_167330,SMP_204770
GO:BP	respiratory electron transport chain	GO:0022904	false	1.1664e-05	4.93315	20	565	10	9816	SMP_337660,SMP_053700,SMP_900060,SMP_019730,SMP_900090,SMP_194170,SMP_024120,SMP_900070,SMP_900050,SMP_027480
GO:BP	energy derivation by oxidation of organic compounds	GO:0015980	false	0.000147294	3.83182	50	565	14	9816	SMP_337660,SMP_053700,SMP_900060,SMP_019730,SMP_052060,SMP_900090,SMP_194170,SMP_024120,SMP_900000,SMP_900070,SMP_900050,SMP_027480,SMP_167330,SMP_204770
GO:BP	microtubule-based process	GO:0007017	true	0.000207335	3.68333	165	565	27	9816	SMP_079960,SMP_079970,SMP_341810,SMP_200190,SMP_342120,SMP_086470,SMP_320210,SMP_200180,SMP_302860,SMP_320300,SMP_174520,SMP_312630,SMP_095480,SMP_042150,SMP_320330,SMP_162540,SMP_165950,SMP_045010,SMP_320340,SMP_146460,SMP_072630,SMP_337020,SMP_337030,SMP_086530,SMP_028360,SMP_056780,SMP_086480
GO:BP	oxidative phosphorylation	GO:0006119	false	0.000867292	3.06183	18	565	8	9816	SMP_337660,SMP_053700,SMP_019730,SMP_900090,SMP_024120,SMP_900000,SMP_900050,SMP_027480
GO:BP	aerobic respiration	GO:0009060	false	0.00130593	2.88408	37	565	11	9816	SMP_337660,SMP_053700,SMP_019730,SMP_052060,SMP_900090,SMP_024120,SMP_900000,SMP_900050,SMP_027480,SMP_167330,SMP_204770
GO:BP	ATP synthesis coupled electron transport	GO:0042773	false	0.0068291	2.16564	17	565	7	9816	SMP_337660,SMP_053700,SMP_019730,SMP_900090,SMP_024120,SMP_900050,SMP_027480
GO:CC	microtubule associated complex	GO:0005875	true	2.36e-09	8.62739	84	565	24	9816	SMP_341810,SMP_200190,SMP_342120,SMP_086470,SMP_320210,SMP_200180,SMP_302860,SMP_320300,SMP_174520,SMP_312630,SMP_095480,SMP_042150,SMP_320330,SMP_136990,SMP_045010,SMP_320340,SMP_146460,SMP_072630,SMP_337020,SMP_337030,SMP_086530,SMP_056780,SMP_133850,SMP_086480
GO:CC	dynein complex	GO:0030286	false	1.21e-08	7.91766	76	565	22	9816	SMP_341810,SMP_200190,SMP_342120,SMP_086470,SMP_320210,SMP_200180,SMP_302860,SMP_320300,SMP_174520,SMP_312630,SMP_095480,SMP_042150,SMP_320330,SMP_045010,SMP_320340,SMP_146460,SMP_072630,SMP_337020,SMP_337030,SMP_086530,SMP_056780,SMP_086480
GO:CC	mitochondrial inner membrane	GO:0005743	true	3.41046e-06	5.46719	92	565	21	9816	SMP_337660,SMP_083720,SMP_053700,SMP_022430,SMP_019730,SMP_327500,SMP_079220,SMP_194170,SMP_348850,SMP_024120,SMP_059930,SMP_900000,SMP_331990,SMP_900070,SMP_326040,SMP_061870,SMP_152270,SMP_032790,SMP_027480,SMP_079710,SMP_005290
GO:CC	mitochondrial envelope	GO:0005740	false	5.6239e-06	5.24996	120	565	24	9816	SMP_145360,SMP_337660,SMP_083720,SMP_053700,SMP_033400,SMP_022430,SMP_019730,SMP_327500,SMP_079220,SMP_194170,SMP_348850,SMP_024120,SMP_059930,SMP_900000,SMP_331990,SMP_900070,SMP_326040,SMP_061870,SMP_152270,SMP_032790,SMP_027480,SMP_079710,SMP_302800,SMP_005290
GO:CC	organelle inner membrane	GO:0019866	false	6.18744e-06	5.20849	95	565	21	9816	SMP_337660,SMP_083720,SMP_053700,SMP_022430,SMP_019730,SMP_327500,SMP_079220,SMP_194170,SMP_348850,SMP_024120,SMP_059930,SMP_900000,SMP_331990,SMP_900070,SMP_326040,SMP_061870,SMP_152270,SMP_032790,SMP_027480,SMP_079710,SMP_005290
GO:CC	mitochondrial membrane	GO:0031966	false	6.34256e-06	5.19774	112	565	23	9816	SMP_145360,SMP_337660,SMP_083720,SMP_053700,SMP_022430,SMP_019730,SMP_327500,SMP_079220,SMP_194170,SMP_348850,SMP_024120,SMP_059930,SMP_900000,SMP_331990,SMP_900070,SMP_326040,SMP_061870,SMP_152270,SMP_032790,SMP_027480,SMP_079710,SMP_302800,SMP_005290
GO:CC	mitochondrion	GO:0005739	false	6.84456e-06	5.16465	217	565	34	9816	SMP_145360,SMP_307810,SMP_337660,SMP_083720,SMP_053700,SMP_033400,SMP_022430,SMP_019730,SMP_052060,SMP_327500,SMP_079220,SMP_194170,SMP_348850,SMP_024120,SMP_059930,SMP_900000,SMP_023010,SMP_331990,SMP_900070,SMP_067400,SMP_326040,SMP_061870,SMP_152270,SMP_032790,SMP_144010,SMP_027480,SMP_137190,SMP_000590,SMP_167330,SMP_341370,SMP_079710,SMP_302800,SMP_005290,SMP_204770
GO:CC	microtubule cytoskeleton	GO:0015630	false	8.53247e-06	5.06893	169	565	29	9816	SMP_079960,SMP_079970,SMP_341810,SMP_200190,SMP_342120,SMP_086470,SMP_320210,SMP_200180,SMP_302860,SMP_320300,SMP_174520,SMP_312630,SMP_095480,SMP_042150,SMP_320330,SMP_162540,SMP_165950,SMP_136990,SMP_045010,SMP_320340,SMP_146460,SMP_072630,SMP_337020,SMP_337030,SMP_086530,SMP_028360,SMP_056780,SMP_133850,SMP_086480
GO:CC	respirasome	GO:0070469	true	0.000111392	3.95315	33	565	11	9816	SMP_337660,SMP_053700,SMP_033400,SMP_024120,SMP_059930,SMP_900000,SMP_900070,SMP_061870,SMP_144010,SMP_027480,SMP_079710
GO:CC	envelope	GO:0031975	false	0.000308646	3.51054	148	565	24	9816	SMP_145360,SMP_337660,SMP_083720,SMP_053700,SMP_033400,SMP_022430,SMP_019730,SMP_327500,SMP_079220,SMP_194170,SMP_348850,SMP_024120,SMP_059930,SMP_900000,SMP_331990,SMP_900070,SMP_326040,SMP_061870,SMP_152270,SMP_032790,SMP_027480,SMP_079710,SMP_302800,SMP_005290

## Sheet: C_LIV_im_vs_LIV_ma
source	term_name	term_id	highlighted	adjusted_p_value	negative_log10_of_adjusted_p_value	term_size	query_size	intersection_size	effective_domain_size	intersections
GO:BP	cell projection organization	GO:0030030	true	6.45179e-12	11.1903	60	666	25	9816	SMP_323660,SMP_076860,SMP_027500,SMP_067510,SMP_142670,SMP_054620,SMP_166420,SMP_159340,SMP_135170,SMP_156860,SMP_345170,SMP_305030,SMP_000300,SMP_335830,SMP_161360,SMP_123230,SMP_347280,SMP_245480,SMP_194900,SMP_245110,SMP_347740,SMP_345070,SMP_147750,SMP_057090,SMP_243950
GO:BP	plasma membrane bounded cell projection organization	GO:0120036	false	1.6675e-09	8.77793	52	666	21	9816	SMP_323660,SMP_076860,SMP_027500,SMP_142670,SMP_166420,SMP_159340,SMP_156860,SMP_345170,SMP_305030,SMP_000300,SMP_335830,SMP_161360,SMP_123230,SMP_347280,SMP_245480,SMP_194900,SMP_245110,SMP_347740,SMP_345070,SMP_057090,SMP_243950
GO:BP	cilium organization	GO:0044782	false	1.66938e-09	8.77744	47	666	20	9816	SMP_323660,SMP_076860,SMP_027500,SMP_142670,SMP_166420,SMP_159340,SMP_156860,SMP_345170,SMP_305030,SMP_000300,SMP_335830,SMP_123230,SMP_347280,SMP_245480,SMP_194900,SMP_245110,SMP_347740,SMP_345070,SMP_057090,SMP_243950
GO:BP	plasma membrane bounded cell projection assembly	GO:0120031	false	1.34823e-05	4.87024	42	666	15	9816	SMP_323660,SMP_076860,SMP_142670,SMP_159340,SMP_156860,SMP_345170,SMP_305030,SMP_123230,SMP_347280,SMP_245480,SMP_194900,SMP_347740,SMP_345070,SMP_057090,SMP_243950
GO:BP	cell projection assembly	GO:0030031	false	1.34823e-05	4.87024	42	666	15	9816	SMP_323660,SMP_076860,SMP_142670,SMP_159340,SMP_156860,SMP_345170,SMP_305030,SMP_123230,SMP_347280,SMP_245480,SMP_194900,SMP_347740,SMP_345070,SMP_057090,SMP_243950
GO:BP	cilium assembly	GO:0060271	false	1.34823e-05	4.87024	42	666	15	9816	SMP_323660,SMP_076860,SMP_142670,SMP_159340,SMP_156860,SMP_345170,SMP_305030,SMP_123230,SMP_347280,SMP_245480,SMP_194900,SMP_347740,SMP_345070,SMP_057090,SMP_243950
GO:BP	organelle assembly	GO:0070925	false	1.84157e-05	4.73481	61	666	18	9816	SMP_323660,SMP_312730,SMP_076860,SMP_142670,SMP_159340,SMP_156860,SMP_345170,SMP_245970,SMP_305030,SMP_123230,SMP_347280,SMP_245480,SMP_194900,SMP_347740,SMP_345070,SMP_057090,SMP_243950,SMP_079410
GO:BP	microtubule-based transport	GO:0099111	false	6.17354e-05	4.20947	9	666	7	9816	SMP_027500,SMP_142670,SMP_166420,SMP_159340,SMP_000300,SMP_245110,SMP_243950
GO:BP	transport along microtubule	GO:0010970	false	6.17354e-05	4.20947	9	666	7	9816	SMP_027500,SMP_142670,SMP_166420,SMP_159340,SMP_000300,SMP_245110,SMP_243950
GO:BP	intraciliary transport	GO:0042073	false	6.17354e-05	4.20947	9	666	7	9816	SMP_027500,SMP_142670,SMP_166420,SMP_159340,SMP_000300,SMP_245110,SMP_243950
GO:BP	cytoskeleton-dependent intracellular transport	GO:0030705	false	0.00019371	3.71285	10	666	7	9816	SMP_027500,SMP_142670,SMP_166420,SMP_159340,SMP_000300,SMP_245110,SMP_243950
GO:BP	protein-containing complex localization	GO:0031503	false	0.000501472	3.29975	11	666	7	9816	SMP_027500,SMP_142670,SMP_166420,SMP_159340,SMP_000300,SMP_245110,SMP_243950
GO:CC	cilium	GO:0005929	true	3.85428e-18	17.4141	72	666	33	9816	SMP_248020,SMP_333710,SMP_076860,SMP_311650,SMP_027500,SMP_067510,SMP_314990,SMP_347210,SMP_142670,SMP_054620,SMP_166420,SMP_043910,SMP_159340,SMP_135170,SMP_156860,SMP_310580,SMP_167000,SMP_068350,SMP_305030,SMP_000300,SMP_335830,SMP_123230,SMP_136130,SMP_317760,SMP_245480,SMP_123910,SMP_340610,SMP_194900,SMP_245110,SMP_347740,SMP_345070,SMP_057090,SMP_243950
GO:CC	plasma membrane bounded cell projection	GO:0120025	false	8.23115e-17	16.0845	78	666	33	9816	SMP_248020,SMP_333710,SMP_076860,SMP_311650,SMP_027500,SMP_067510,SMP_314990,SMP_347210,SMP_142670,SMP_054620,SMP_166420,SMP_043910,SMP_159340,SMP_135170,SMP_156860,SMP_310580,SMP_167000,SMP_068350,SMP_305030,SMP_000300,SMP_335830,SMP_123230,SMP_136130,SMP_317760,SMP_245480,SMP_123910,SMP_340610,SMP_194900,SMP_245110,SMP_347740,SMP_345070,SMP_057090,SMP_243950
GO:CC	cell projection	GO:0042995	false	1.69513e-15	14.7708	90	666	34	9816	SMP_104120,SMP_248020,SMP_333710,SMP_076860,SMP_311650,SMP_027500,SMP_067510,SMP_314990,SMP_347210,SMP_142670,SMP_054620,SMP_166420,SMP_043910,SMP_159340,SMP_135170,SMP_156860,SMP_310580,SMP_167000,SMP_068350,SMP_305030,SMP_000300,SMP_335830,SMP_123230,SMP_136130,SMP_317760,SMP_245480,SMP_123910,SMP_340610,SMP_194900,SMP_245110,SMP_347740,SMP_345070,SMP_057090,SMP_243950
GO:CC	cytoskeleton	GO:0005856	true	0.00939681	2.02702	273	666	36	9816	SMP_095520,SMP_104120,SMP_201030,SMP_311650,SMP_142670,SMP_030910,SMP_166420,SMP_180580,SMP_043910,SMP_159340,SMP_132550,SMP_135170,SMP_320310,SMP_310580,SMP_140150,SMP_103790,SMP_167000,SMP_127830,SMP_335830,SMP_123230,SMP_169730,SMP_019310,SMP_014680,SMP_245480,SMP_340610,SMP_181040,SMP_245110,SMP_320300,SMP_197070,SMP_347740,SMP_147750,SMP_099210,SMP_057090,SMP_313990,SMP_144740,SMP_079410
GO:CC	cell projection membrane	GO:0031253	false	0.010711	1.97017	5	666	4	9816	SMP_248020,SMP_314990,SMP_347210,SMP_340610
GO:CC	ciliary membrane	GO:0060170	false	0.010711	1.97017	5	666	4	9816	SMP_248020,SMP_314990,SMP_347210,SMP_340610

## Sheet: D_LIV_ma_vs_LIV_im
source	term_name	term_id	highlighted	adjusted_p_value	negative_log10_of_adjusted_p_value	term_size	query_size	intersection_size	effective_domain_size	intersections
GO:MF	calcium ion binding	GO:0005509	true	0.00010788	3.96706	226	797	41	9816	SMP_147410,SMP_267080,SMP_337030,SMP_337020,SMP_072630,SMP_074140,SMP_315610,SMP_017710,SMP_134590,SMP_205300,SMP_165660,SMP_033000,SMP_315810,SMP_165230,SMP_039590,SMP_340630,SMP_241470,SMP_074150,SMP_341900,SMP_045500,SMP_164100,SMP_077720,SMP_327610,SMP_025380,SMP_320890,SMP_301990,SMP_335180,SMP_315130,SMP_124520,SMP_334610,SMP_341130,SMP_247430,SMP_135980,SMP_207040,SMP_033010,SMP_050520,SMP…
GO:MF	SNARE binding	GO:0000149	true	0.000328646	3.48327	10	797	7	9816	SMP_050220,SMP_332130,SMP_344710,SMP_066670,SMP_330720,SMP_334620,SMP_137990
GO:MF	syntaxin binding	GO:0019905	false	0.00102598	2.98886	8	797	6	9816	SMP_050220,SMP_332130,SMP_344710,SMP_330720,SMP_334620,SMP_137990
GO:MF	metal ion transmembrane transporter activity	GO:0046873	true	0.00194511	2.71105	93	797	21	9816	SMP_144140,SMP_146750,SMP_141570,SMP_343120,SMP_161450,SMP_166610,SMP_344400,SMP_160780,SMP_004730,SMP_156150,SMP_034850,SMP_340320,SMP_344020,SMP_307880,SMP_015020,SMP_196370,SMP_058270,SMP_146740,SMP_139410,SMP_159990,SMP_094560
GO:MF	salt transmembrane transporter activity	GO:1901702	true	0.00231696	2.63508	94	797	21	9816	SMP_146750,SMP_145320,SMP_141570,SMP_343120,SMP_161450,SMP_166610,SMP_344400,SMP_160780,SMP_004730,SMP_156150,SMP_034850,SMP_340320,SMP_344020,SMP_307880,SMP_015020,SMP_196370,SMP_058270,SMP_146740,SMP_139410,SMP_159990,SMP_094560
GO:MF	monoatomic ion channel activity	GO:0005216	false	0.00981488	2.00812	142	797	26	9816	SMP_000050,SMP_165170,SMP_141570,SMP_161450,SMP_166610,SMP_344400,SMP_160780,SMP_004730,SMP_156150,SMP_034850,SMP_246790,SMP_334180,SMP_340320,SMP_142700,SMP_344020,SMP_336620,SMP_307880,SMP_135040,SMP_196370,SMP_058270,SMP_139410,SMP_159990,SMP_094560,SMP_333670,SMP_347630,SMP_333650
GO:MF	transporter activity	GO:0005215	false	0.0173533	1.76062	389	797	53	9816	SMP_300570,SMP_144140,SMP_000050,SMP_126450,SMP_143690,SMP_333980,SMP_146750,SMP_165170,SMP_341750,SMP_145320,SMP_245720,SMP_141570,SMP_343120,SMP_161450,SMP_166610,SMP_127940,SMP_016600,SMP_344400,SMP_160780,SMP_004730,SMP_156150,SMP_034850,SMP_246790,SMP_334180,SMP_340320,SMP_142700,SMP_344020,SMP_336620,SMP_307880,SMP_150090,SMP_015020,SMP_159740,SMP_136030,SMP_171740,SMP_131350,SMP_130780,SMP…
GO:MF	monoatomic ion transmembrane transporter activity	GO:0015075	false	0.0191886	1.71696	207	797	33	9816	SMP_144140,SMP_000050,SMP_146750,SMP_165170,SMP_141570,SMP_343120,SMP_161450,SMP_166610,SMP_127940,SMP_344400,SMP_160780,SMP_004730,SMP_156150,SMP_034850,SMP_246790,SMP_334180,SMP_340320,SMP_142700,SMP_344020,SMP_336620,SMP_307880,SMP_015020,SMP_135040,SMP_196370,SMP_058270,SMP_245600,SMP_146740,SMP_139410,SMP_159990,SMP_094560,SMP_333670,SMP_347630,SMP_333650
GO:MF	passive transmembrane transporter activity	GO:0022803	false	0.020008	1.6988	148	797	26	9816	SMP_000050,SMP_165170,SMP_141570,SMP_161450,SMP_166610,SMP_344400,SMP_160780,SMP_004730,SMP_156150,SMP_034850,SMP_246790,SMP_334180,SMP_340320,SMP_142700,SMP_344020,SMP_336620,SMP_307880,SMP_135040,SMP_196370,SMP_058270,SMP_139410,SMP_159990,SMP_094560,SMP_333670,SMP_347630,SMP_333650
GO:MF	channel activity	GO:0015267	false	0.020008	1.6988	148	797	26	9816	SMP_000050,SMP_165170,SMP_141570,SMP_161450,SMP_166610,SMP_344400,SMP_160780,SMP_004730,SMP_156150,SMP_034850,SMP_246790,SMP_334180,SMP_340320,SMP_142700,SMP_344020,SMP_336620,SMP_307880,SMP_135040,SMP_196370,SMP_058270,SMP_139410,SMP_159990,SMP_094560,SMP_333670,SMP_347630,SMP_333650
GO:MF	calcium-dependent phospholipid binding	GO:0005544	true	0.0218673	1.6602	32	797	10	9816	SMP_074140,SMP_205300,SMP_244030,SMP_074150,SMP_045500,SMP_164100,SMP_077720,SMP_320890,SMP_315130,SMP_207040
GO:MF	inorganic molecular entity transmembrane transporter activity	GO:0015318	false	0.0224154	1.64945	149	797	26	9816	SMP_144140,SMP_146750,SMP_145320,SMP_141570,SMP_343120,SMP_161450,SMP_166610,SMP_127940,SMP_344400,SMP_160780,SMP_004730,SMP_156150,SMP_034850,SMP_334180,SMP_340320,SMP_344020,SMP_307880,SMP_015020,SMP_136030,SMP_196370,SMP_058270,SMP_245600,SMP_146740,SMP_139410,SMP_159990,SMP_094560
GO:MF	monoatomic ion gated channel activity	GO:0022839	false	0.028315	1.54798	80	797	17	9816	SMP_161450,SMP_344400,SMP_160780,SMP_004730,SMP_156150,SMP_334180,SMP_340320,SMP_142700,SMP_336620,SMP_307880,SMP_135040,SMP_196370,SMP_139410,SMP_159990,SMP_094560,SMP_333670,SMP_347630
GO:MF	transmembrane transporter activity	GO:0022857	false	0.0329978	1.48151	370	797	50	9816	SMP_300570,SMP_144140,SMP_000050,SMP_126450,SMP_143690,SMP_333980,SMP_146750,SMP_165170,SMP_145320,SMP_245720,SMP_141570,SMP_343120,SMP_161450,SMP_166610,SMP_127940,SMP_016600,SMP_344400,SMP_160780,SMP_004730,SMP_156150,SMP_034850,SMP_246790,SMP_334180,SMP_340320,SMP_142700,SMP_344020,SMP_336620,SMP_307880,SMP_150090,SMP_015020,SMP_159740,SMP_136030,SMP_171740,SMP_131350,SMP_130780,SMP_135040,SMP…
GO:MF	gated channel activity	GO:0022836	false	0.0331819	1.4791	81	797	17	9816	SMP_161450,SMP_344400,SMP_160780,SMP_004730,SMP_156150,SMP_334180,SMP_340320,SMP_142700,SMP_336620,SMP_307880,SMP_135040,SMP_196370,SMP_139410,SMP_159990,SMP_094560,SMP_333670,SMP_347630
GO:MF	monoatomic cation channel activity	GO:0005261	false	0.0493854	1.3064	99	797	19	9816	SMP_141570,SMP_161450,SMP_166610,SMP_344400,SMP_160780,SMP_004730,SMP_156150,SMP_034850,SMP_246790,SMP_334180,SMP_340320,SMP_142700,SMP_344020,SMP_307880,SMP_196370,SMP_058270,SMP_139410,SMP_159990,SMP_094560
GO:BP	monoatomic ion transmembrane transport	GO:0034220	true	0.00249496	2.60294	198	797	35	9816	SMP_000050,SMP_146750,SMP_165170,SMP_145320,SMP_141570,SMP_343120,SMP_161450,SMP_166610,SMP_127940,SMP_016600,SMP_344400,SMP_160780,SMP_004730,SMP_156150,SMP_034850,SMP_246790,SMP_334180,SMP_340320,SMP_175980,SMP_142700,SMP_344020,SMP_336620,SMP_307880,SMP_015020,SMP_135040,SMP_196370,SMP_058270,SMP_245600,SMP_146740,SMP_139410,SMP_159990,SMP_094560,SMP_333670,SMP_347630,SMP_333650
GO:BP	monoatomic ion transport	GO:0006811	false	0.0092739	2.03274	262	797	41	9816	SMP_144140,SMP_000050,SMP_306980,SMP_146750,SMP_165170,SMP_145320,SMP_141570,SMP_343120,SMP_161450,SMP_166610,SMP_127940,SMP_016600,SMP_344400,SMP_160780,SMP_004730,SMP_156150,SMP_034850,SMP_129020,SMP_246790,SMP_334180,SMP_340320,SMP_175980,SMP_142700,SMP_344020,SMP_336620,SMP_307880,SMP_015020,SMP_136030,SMP_058470,SMP_341770,SMP_135040,SMP_196370,SMP_058270,SMP_245600,SMP_146740,SMP_139410,SMP…
GO:BP	regulation of transport	GO:0051049	true	0.0193245	1.71389	41	797	12	9816	SMP_162260,SMP_346390,SMP_344400,SMP_160780,SMP_004730,SMP_340320,SMP_307880,SMP_066670,SMP_152550,SMP_196370,SMP_159990,SMP_094560
GO:BP	transmembrane transport	GO:0055085	false	0.0286526	1.54284	377	797	52	9816	SMP_300570,SMP_144140,SMP_144770,SMP_000050,SMP_126450,SMP_143690,SMP_333980,SMP_146750,SMP_165170,SMP_145320,SMP_245720,SMP_141570,SMP_343120,SMP_161450,SMP_166610,SMP_127940,SMP_016600,SMP_344400,SMP_160780,SMP_004730,SMP_156150,SMP_034850,SMP_246790,SMP_334180,SMP_340320,SMP_175980,SMP_142700,SMP_344020,SMP_336620,SMP_307880,SMP_150090,SMP_015020,SMP_158380,SMP_171740,SMP_131350,SMP_130780,SMP…
GO:BP	regulation of localization	GO:0032879	false	0.0322542	1.49141	43	797	12	9816	SMP_162260,SMP_346390,SMP_344400,SMP_160780,SMP_004730,SMP_340320,SMP_307880,SMP_066670,SMP_152550,SMP_196370,SMP_159990,SMP_094560

## Sheet: E_INT_im_vs_LIV_im
source	term_name	term_id	highlighted	adjusted_p_value	negative_log10_of_adjusted_p_value	term_size	query_size	intersection_size	effective_domain_size	intersections
GO:MF	structural constituent of ribosome	GO:0003735	true	6.66442e-30	29.1762	125	1244	71	9816	SMP_014650,SMP_027610,SMP_061200,SMP_017280,SMP_063300,SMP_074780,SMP_029820,SMP_346040,SMP_091640,SMP_073880,SMP_180000,SMP_347110,SMP_211250,SMP_012750,SMP_041980,SMP_013470,SMP_044580,SMP_340900,SMP_329590,SMP_003410,SMP_021140,SMP_179180,SMP_031570,SMP_013200,SMP_096750,SMP_053830,SMP_011570,SMP_050940,SMP_101450,SMP_084460,SMP_330330,SMP_090230,SMP_032760,SMP_066990,SMP_042090,SMP_063350,SMP…
GO:MF	binding	GO:0005488	true	2.79621e-29	28.5534	3648	1244	651	9816	SMP_308370,SMP_108390,SMP_072900,SMP_072330,SMP_343430,SMP_303410,SMP_213300,SMP_303550,SMP_303400,SMP_302170,SMP_302180,SMP_014650,SMP_303420,SMP_303390,SMP_027610,SMP_313980,SMP_017280,SMP_320760,SMP_074780,SMP_306600,SMP_346040,SMP_008545,SMP_203630,SMP_346080,SMP_040100,SMP_009310,SMP_062420,SMP_180000,SMP_100090,SMP_078610,SMP_347110,SMP_176440,SMP_340290,SMP_153440,SMP_051210,SMP_900000,SMP…
GO:MF	structural molecule activity	GO:0005198	false	3.1744e-25	24.4983	175	1244	80	9816	SMP_014650,SMP_027610,SMP_313980,SMP_061200,SMP_017280,SMP_063300,SMP_074780,SMP_029820,SMP_346040,SMP_091640,SMP_073880,SMP_180000,SMP_347110,SMP_211250,SMP_012750,SMP_041980,SMP_013470,SMP_044580,SMP_340900,SMP_030730,SMP_090120,SMP_329590,SMP_003410,SMP_021140,SMP_179180,SMP_031570,SMP_013200,SMP_143470,SMP_096750,SMP_053830,SMP_011570,SMP_050940,SMP_101450,SMP_084460,SMP_330330,SMP_090230,SMP…
GO:MF	heterocyclic compound binding	GO:1901363	false	6.60293e-24	23.1803	1766	1244	365	9816	SMP_308370,SMP_108390,SMP_072330,SMP_303410,SMP_303550,SMP_303400,SMP_302170,SMP_302180,SMP_303420,SMP_303390,SMP_027610,SMP_313980,SMP_320760,SMP_074780,SMP_306600,SMP_346040,SMP_008545,SMP_203630,SMP_346080,SMP_009310,SMP_180000,SMP_100090,SMP_078610,SMP_347110,SMP_176440,SMP_900000,SMP_307010,SMP_013470,SMP_334080,SMP_044580,SMP_162370,SMP_167800,SMP_213880,SMP_024590,SMP_053940,SMP_340630,SMP…
GO:MF	organic cyclic compound binding	GO:0097159	false	7.41877e-24	23.1297	1767	1244	365	9816	SMP_308370,SMP_108390,SMP_072330,SMP_303410,SMP_303550,SMP_303400,SMP_302170,SMP_302180,SMP_303420,SMP_303390,SMP_027610,SMP_313980,SMP_320760,SMP_074780,SMP_306600,SMP_346040,SMP_008545,SMP_203630,SMP_346080,SMP_009310,SMP_180000,SMP_100090,SMP_078610,SMP_347110,SMP_176440,SMP_900000,SMP_307010,SMP_013470,SMP_334080,SMP_044580,SMP_162370,SMP_167800,SMP_213880,SMP_024590,SMP_053940,SMP_340630,SMP…
GO:MF	nucleic acid binding	GO:0003676	false	4.35087e-16	15.3614	945	1244	211	9816	SMP_308370,SMP_108390,SMP_027610,SMP_074780,SMP_346040,SMP_203630,SMP_346080,SMP_009310,SMP_180000,SMP_100090,SMP_078610,SMP_347110,SMP_013470,SMP_044580,SMP_162370,SMP_167800,SMP_213880,SMP_024590,SMP_053940,SMP_125630,SMP_065840,SMP_097800,SMP_003770,SMP_122840,SMP_142940,SMP_088460,SMP_011570,SMP_036220,SMP_048660,SMP_056810,SMP_093690,SMP_161730,SMP_161170,SMP_001180,SMP_066990,SMP_159350,SMP…
GO:MF	protein binding	GO:0005515	false	2.67837e-12	11.5721	1419	1244	273	9816	SMP_108390,SMP_072900,SMP_072330,SMP_343430,SMP_213300,SMP_014650,SMP_017280,SMP_040100,SMP_062420,SMP_153440,SMP_051210,SMP_333010,SMP_306860,SMP_327480,SMP_340630,SMP_004780,SMP_143470,SMP_122840,SMP_344580,SMP_162260,SMP_102040,SMP_136970,SMP_036220,SMP_083080,SMP_035190,SMP_080870,SMP_130470,SMP_333620,SMP_057430,SMP_077790,SMP_089180,SMP_346790,SMP_125770,SMP_001040,SMP_314750,SMP_159050,SMP…
GO:MF	RNA binding	GO:0003723	false	3.23921e-09	8.48956	374	1244	94	9816	SMP_027610,SMP_074780,SMP_346040,SMP_203630,SMP_009310,SMP_180000,SMP_078610,SMP_347110,SMP_013470,SMP_044580,SMP_024590,SMP_053940,SMP_011570,SMP_048660,SMP_056810,SMP_161730,SMP_066990,SMP_159350,SMP_042090,SMP_093850,SMP_213710,SMP_322440,SMP_098960,SMP_158840,SMP_048160,SMP_210310,SMP_127580,SMP_041480,SMP_103990,SMP_323830,SMP_015690,SMP_051260,SMP_342480,SMP_000480,SMP_003630,SMP_175740,SMP…
GO:MF	adenyl ribonucleotide binding	GO:0032559	false	6.56344e-08	7.18287	687	1244	143	9816	SMP_072330,SMP_303410,SMP_303550,SMP_303400,SMP_302170,SMP_302180,SMP_303420,SMP_303390,SMP_320760,SMP_306600,SMP_008545,SMP_176440,SMP_307010,SMP_340630,SMP_065840,SMP_007260,SMP_246620,SMP_136970,SMP_050380,SMP_093690,SMP_069130,SMP_159730,SMP_130470,SMP_001180,SMP_049550,SMP_053610,SMP_163420,SMP_211330,SMP_128890,SMP_123710,SMP_337480,SMP_001040,SMP_091460,SMP_046140,SMP_340380,SMP_085540,SMP…
GO:MF	ATP binding	GO:0005524	false	8.49823e-08	7.07067	677	1244	141	9816	SMP_072330,SMP_303410,SMP_303550,SMP_303400,SMP_302170,SMP_302180,SMP_303420,SMP_303390,SMP_320760,SMP_306600,SMP_008545,SMP_176440,SMP_307010,SMP_340630,SMP_065840,SMP_007260,SMP_246620,SMP_136970,SMP_050380,SMP_093690,SMP_069130,SMP_159730,SMP_130470,SMP_001180,SMP_049550,SMP_053610,SMP_163420,SMP_211330,SMP_128890,SMP_123710,SMP_337480,SMP_001040,SMP_091460,SMP_046140,SMP_340380,SMP_085540,SMP…
GO:MF	adenyl nucleotide binding	GO:0030554	false	2.40287e-07	6.61927	712	1244	145	9816	SMP_072330,SMP_303410,SMP_303550,SMP_303400,SMP_302170,SMP_302180,SMP_303420,SMP_303390,SMP_320760,SMP_306600,SMP_008545,SMP_176440,SMP_307010,SMP_340630,SMP_065840,SMP_007260,SMP_246620,SMP_136970,SMP_050380,SMP_093690,SMP_069130,SMP_159730,SMP_130470,SMP_001180,SMP_049550,SMP_053610,SMP_163420,SMP_211330,SMP_128890,SMP_123710,SMP_337480,SMP_001040,SMP_056970,SMP_091460,SMP_046140,SMP_340380,SMP…
GO:MF	purine ribonucleotide binding	GO:0032555	false	9.18861e-07	6.03675	841	1244	163	9816	SMP_308370,SMP_072330,SMP_303410,SMP_303550,SMP_303400,SMP_302170,SMP_302180,SMP_303420,SMP_303390,SMP_313980,SMP_320760,SMP_306600,SMP_008545,SMP_176440,SMP_307010,SMP_334080,SMP_340630,SMP_030730,SMP_065840,SMP_090120,SMP_007260,SMP_122840,SMP_246620,SMP_136970,SMP_050380,SMP_093690,SMP_069130,SMP_159730,SMP_130470,SMP_001180,SMP_060070,SMP_049550,SMP_053610,SMP_163420,SMP_211330,SMP_128890,SMP…
GO:MF	purine ribonucleoside triphosphate binding	GO:0035639	false	1.19277e-06	5.92344	831	1244	161	9816	SMP_308370,SMP_072330,SMP_303410,SMP_303550,SMP_303400,SMP_302170,SMP_302180,SMP_303420,SMP_303390,SMP_313980,SMP_320760,SMP_306600,SMP_008545,SMP_176440,SMP_307010,SMP_334080,SMP_340630,SMP_030730,SMP_065840,SMP_090120,SMP_007260,SMP_122840,SMP_246620,SMP_136970,SMP_050380,SMP_093690,SMP_069130,SMP_159730,SMP_130470,SMP_001180,SMP_060070,SMP_049550,SMP_053610,SMP_163420,SMP_211330,SMP_128890,SMP…
GO:MF	ribonucleotide binding	GO:0032553	false	1.42835e-06	5.84517	846	1244	163	9816	SMP_308370,SMP_072330,SMP_303410,SMP_303550,SMP_303400,SMP_302170,SMP_302180,SMP_303420,SMP_303390,SMP_313980,SMP_320760,SMP_306600,SMP_008545,SMP_176440,SMP_307010,SMP_334080,SMP_340630,SMP_030730,SMP_065840,SMP_090120,SMP_007260,SMP_122840,SMP_246620,SMP_136970,SMP_050380,SMP_093690,SMP_069130,SMP_159730,SMP_130470,SMP_001180,SMP_060070,SMP_049550,SMP_053610,SMP_163420,SMP_211330,SMP_128890,SMP…
GO:MF	purine nucleotide binding	GO:0017076	false	2.49297e-06	5.60328	872	1244	166	9816	SMP_308370,SMP_072330,SMP_303410,SMP_303550,SMP_303400,SMP_302170,SMP_302180,SMP_303420,SMP_303390,SMP_313980,SMP_320760,SMP_306600,SMP_008545,SMP_176440,SMP_307010,SMP_334080,SMP_340630,SMP_030730,SMP_065840,SMP_090120,SMP_007260,SMP_122840,SMP_246620,SMP_136970,SMP_050380,SMP_093690,SMP_069130,SMP_159730,SMP_130470,SMP_001180,SMP_060070,SMP_049550,SMP_053610,SMP_163420,SMP_211330,SMP_128890,SMP…
GO:MF	carbohydrate derivative binding	GO:0097367	false	2.6165e-06	5.58228	853	1244	163	9816	SMP_308370,SMP_072330,SMP_303410,SMP_303550,SMP_303400,SMP_302170,SMP_302180,SMP_303420,SMP_303390,SMP_313980,SMP_320760,SMP_306600,SMP_008545,SMP_176440,SMP_307010,SMP_334080,SMP_340630,SMP_030730,SMP_065840,SMP_090120,SMP_007260,SMP_122840,SMP_246620,SMP_136970,SMP_050380,SMP_093690,SMP_069130,SMP_159730,SMP_130470,SMP_001180,SMP_060070,SMP_049550,SMP_053610,SMP_163420,SMP_211330,SMP_128890,SMP…
GO:MF	anion binding	GO:0043168	false	3.30344e-06	5.48103	895	1244	169	9816	SMP_308370,SMP_072330,SMP_303410,SMP_303550,SMP_303400,SMP_302170,SMP_302180,SMP_303420,SMP_303390,SMP_313980,SMP_320760,SMP_306600,SMP_008545,SMP_176440,SMP_307010,SMP_334080,SMP_340630,SMP_030730,SMP_065840,SMP_090120,SMP_007260,SMP_122840,SMP_246620,SMP_136970,SMP_050380,SMP_093690,SMP_069130,SMP_159730,SMP_130470,SMP_001180,SMP_060070,SMP_049550,SMP_053610,SMP_163420,SMP_211330,SMP_128890,SMP…
GO:MF	small molecule binding	GO:0036094	false	1.31454e-05	4.88123	952	1244	175	9816	SMP_308370,SMP_072330,SMP_303410,SMP_303550,SMP_303400,SMP_302170,SMP_302180,SMP_303420,SMP_303390,SMP_313980,SMP_320760,SMP_306600,SMP_008545,SMP_176440,SMP_307010,SMP_334080,SMP_340630,SMP_030730,SMP_065840,SMP_090120,SMP_007260,SMP_122840,SMP_246620,SMP_136970,SMP_050380,SMP_093690,SMP_069130,SMP_159730,SMP_130470,SMP_001180,SMP_060070,SMP_049550,SMP_053610,SMP_163420,SMP_211330,SMP_128890,SMP…
GO:MF	nucleoside phosphate binding	GO:1901265	false	1.63954e-05	4.78528	915	1244	169	9816	SMP_308370,SMP_072330,SMP_303410,SMP_303550,SMP_303400,SMP_302170,SMP_302180,SMP_303420,SMP_303390,SMP_313980,SMP_320760,SMP_306600,SMP_008545,SMP_176440,SMP_307010,SMP_334080,SMP_340630,SMP_030730,SMP_065840,SMP_090120,SMP_007260,SMP_122840,SMP_246620,SMP_136970,SMP_050380,SMP_093690,SMP_069130,SMP_159730,SMP_130470,SMP_001180,SMP_060070,SMP_049550,SMP_053610,SMP_163420,SMP_211330,SMP_128890,SMP…
GO:MF	nucleotide binding	GO:0000166	false	1.63954e-05	4.78528	915	1244	169	9816	SMP_308370,SMP_072330,SMP_303410,SMP_303550,SMP_303400,SMP_302170,SMP_302180,SMP_303420,SMP_303390,SMP_313980,SMP_320760,SMP_306600,SMP_008545,SMP_176440,SMP_307010,SMP_334080,SMP_340630,SMP_030730,SMP_065840,SMP_090120,SMP_007260,SMP_122840,SMP_246620,SMP_136970,SMP_050380,SMP_093690,SMP_069130,SMP_159730,SMP_130470,SMP_001180,SMP_060070,SMP_049550,SMP_053610,SMP_163420,SMP_211330,SMP_128890,SMP…
GO:MF	ATP-dependent activity	GO:0140657	false	1.67347e-05	4.77638	278	1244	67	9816	SMP_072330,SMP_303410,SMP_303550,SMP_303400,SMP_302170,SMP_302180,SMP_303420,SMP_303390,SMP_320760,SMP_008545,SMP_340630,SMP_065840,SMP_007260,SMP_136970,SMP_093690,SMP_069130,SMP_130470,SMP_001180,SMP_049550,SMP_085520,SMP_211330,SMP_128890,SMP_001040,SMP_340380,SMP_343120,SMP_041740,SMP_169360,SMP_002280,SMP_040970,SMP_018240,SMP_105700,SMP_079650,SMP_046090,SMP_315850,SMP_304960,SMP_309430,SMP…
GO:MF	ATP hydrolysis activity	GO:0016887	false	5.39865e-05	4.26771	149	1244	42	9816	SMP_072330,SMP_303410,SMP_303550,SMP_303400,SMP_302170,SMP_302180,SMP_303420,SMP_303390,SMP_320760,SMP_008545,SMP_340630,SMP_007260,SMP_136970,SMP_093690,SMP_069130,SMP_001180,SMP_049550,SMP_211330,SMP_343120,SMP_041740,SMP_018240,SMP_046090,SMP_315850,SMP_304960,SMP_309430,SMP_157510,SMP_020200,SMP_179290,SMP_025510,SMP_158050,SMP_017070,SMP_064050,SMP_315900,SMP_157410,SMP_013080,SMP_127120,SMP…
GO:MF	ion binding	GO:0043167	false	0.000297012	3.52723	1774	1244	286	9816	SMP_308370,SMP_072330,SMP_303410,SMP_303550,SMP_303400,SMP_302170,SMP_302180,SMP_303420,SMP_303390,SMP_313980,SMP_017280,SMP_320760,SMP_306600,SMP_008545,SMP_176440,SMP_900000,SMP_307010,SMP_334080,SMP_167500,SMP_167800,SMP_213880,SMP_327480,SMP_159370,SMP_340630,SMP_030730,SMP_065840,SMP_090120,SMP_007260,SMP_122840,SMP_140080,SMP_900070,SMP_246620,SMP_136970,SMP_900010,SMP_056370,SMP_050380,SMP…
GO:MF	SNARE binding	GO:0000149	false	0.000441878	3.3547	10	1244	8	9816	SMP_050220,SMP_344710,SMP_066670,SMP_330720,SMP_334620,SMP_330740,SMP_332130,SMP_137990
GO:MF	syntaxin binding	GO:0019905	false	0.000702694	3.15323	8	1244	7	9816	SMP_050220,SMP_344710,SMP_330720,SMP_334620,SMP_330740,SMP_332130,SMP_137990
GO:MF	ATP-dependent chromatin remodeler activity	GO:0140658	true	0.0013926	2.85618	20	1244	11	9816	SMP_130470,SMP_001180,SMP_128890,SMP_340380,SMP_079650,SMP_158050,SMP_135910,SMP_324700,SMP_158610,SMP_148010,SMP_041760
GO:MF	proton transmembrane transporter activity	GO:0015078	true	0.00709333	2.14915	43	1244	16	9816	SMP_900060,SMP_900000,SMP_900010,SMP_085520,SMP_019750,SMP_154530,SMP_002880,SMP_015980,SMP_040970,SMP_039000,SMP_064330,SMP_000880,SMP_174870,SMP_038100,SMP_203280,SMP_103200
GO:MF	DNA binding	GO:0003677	false	0.0183693	1.73591	401	1244	77	9816	SMP_108390,SMP_346080,SMP_100090,SMP_162370,SMP_125630,SMP_065840,SMP_003770,SMP_142940,SMP_088460,SMP_036220,SMP_161170,SMP_001180,SMP_077790,SMP_348800,SMP_247590,SMP_342750,SMP_156290,SMP_124010,SMP_033050,SMP_163790,SMP_058350,SMP_345220,SMP_000980,SMP_342070,SMP_079650,SMP_007660,SMP_146580,SMP_138180,SMP_093310,SMP_157860,SMP_059710,SMP_160540,SMP_086270,SMP_071470,SMP_154640,SMP_345980,SMP…
GO:MF	ribonucleoside triphosphate phosphatase activity	GO:0017111	false	0.0250254	1.60162	278	1244	57	9816	SMP_308370,SMP_072330,SMP_303410,SMP_303550,SMP_303400,SMP_302170,SMP_302180,SMP_303420,SMP_303390,SMP_313980,SMP_320760,SMP_008545,SMP_334080,SMP_340630,SMP_030730,SMP_090120,SMP_007260,SMP_136970,SMP_093690,SMP_069130,SMP_001180,SMP_049550,SMP_211330,SMP_343120,SMP_041740,SMP_018240,SMP_046090,SMP_315850,SMP_304960,SMP_309430,SMP_044920,SMP_096160,SMP_157510,SMP_020200,SMP_059340,SMP_333970,SMP…
GO:MF	translation factor activity, RNA binding	GO:0008135	false	0.0290029	1.53756	43	1244	15	9816	SMP_308370,SMP_122840,SMP_103460,SMP_086710,SMP_000480,SMP_030690,SMP_012980,SMP_333970,SMP_312360,SMP_039400,SMP_008900,SMP_017010,SMP_001170,SMP_247650,SMP_244130
GO:MF	translation regulator activity, nucleic acid binding	GO:0090079	false	0.0290029	1.53756	43	1244	15	9816	SMP_308370,SMP_122840,SMP_103460,SMP_086710,SMP_000480,SMP_030690,SMP_012980,SMP_333970,SMP_312360,SMP_039400,SMP_008900,SMP_017010,SMP_001170,SMP_247650,SMP_244130
GO:MF	pyrophosphatase activity	GO:0016462	false	0.0363466	1.43954	288	1244	58	9816	SMP_308370,SMP_072330,SMP_303410,SMP_303550,SMP_303400,SMP_302170,SMP_302180,SMP_303420,SMP_303390,SMP_313980,SMP_320760,SMP_008545,SMP_334080,SMP_340630,SMP_030730,SMP_090120,SMP_007260,SMP_136970,SMP_093690,SMP_069130,SMP_001180,SMP_049550,SMP_211330,SMP_343120,SMP_041740,SMP_018240,SMP_046090,SMP_315850,SMP_304960,SMP_309430,SMP_044920,SMP_096160,SMP_157510,SMP_020200,SMP_059340,SMP_333970,SMP…
GO:BP	translation	GO:0006412	true	1.39033e-22	21.8569	241	1244	93	9816	SMP_308370,SMP_014650,SMP_027610,SMP_061200,SMP_017280,SMP_063300,SMP_074780,SMP_029820,SMP_346040,SMP_091640,SMP_073880,SMP_180000,SMP_347110,SMP_211250,SMP_012750,SMP_041980,SMP_013470,SMP_334080,SMP_340900,SMP_329590,SMP_003410,SMP_021140,SMP_179180,SMP_031570,SMP_013200,SMP_122840,SMP_096750,SMP_053830,SMP_011570,SMP_050940,SMP_084460,SMP_090230,SMP_032760,SMP_066990,SMP_042090,SMP_103460,SMP…
GO:BP	peptide biosynthetic process	GO:0043043	false	4.04791e-22	21.3928	244	1244	93	9816	SMP_308370,SMP_014650,SMP_027610,SMP_061200,SMP_017280,SMP_063300,SMP_074780,SMP_029820,SMP_346040,SMP_091640,SMP_073880,SMP_180000,SMP_347110,SMP_211250,SMP_012750,SMP_041980,SMP_013470,SMP_334080,SMP_340900,SMP_329590,SMP_003410,SMP_021140,SMP_179180,SMP_031570,SMP_013200,SMP_122840,SMP_096750,SMP_053830,SMP_011570,SMP_050940,SMP_084460,SMP_090230,SMP_032760,SMP_066990,SMP_042090,SMP_103460,SMP…
GO:BP	amide biosynthetic process	GO:0043604	false	6.4903e-22	21.1877	254	1244	95	9816	SMP_308370,SMP_014650,SMP_027610,SMP_061200,SMP_017280,SMP_063300,SMP_074780,SMP_029820,SMP_346040,SMP_091640,SMP_073880,SMP_180000,SMP_347110,SMP_211250,SMP_012750,SMP_041980,SMP_013470,SMP_334080,SMP_340900,SMP_329590,SMP_003410,SMP_021140,SMP_179180,SMP_031570,SMP_013200,SMP_122840,SMP_096750,SMP_053830,SMP_011570,SMP_050940,SMP_084460,SMP_090230,SMP_032760,SMP_066990,SMP_042090,SMP_103460,SMP…
GO:BP	peptide metabolic process	GO:0006518	false	2.83378e-21	20.5476	254	1244	94	9816	SMP_308370,SMP_014650,SMP_027610,SMP_061200,SMP_017280,SMP_063300,SMP_074780,SMP_029820,SMP_346040,SMP_091640,SMP_073880,SMP_180000,SMP_347110,SMP_211250,SMP_012750,SMP_041980,SMP_013470,SMP_334080,SMP_340900,SMP_329590,SMP_003410,SMP_021140,SMP_179180,SMP_031570,SMP_013200,SMP_122840,SMP_096750,SMP_053830,SMP_011570,SMP_050940,SMP_084460,SMP_090230,SMP_032760,SMP_066990,SMP_042090,SMP_103460,SMP…
GO:BP	amide metabolic process	GO:0043603	false	7.1717e-20	19.1444	273	1244	96	9816	SMP_308370,SMP_014650,SMP_027610,SMP_061200,SMP_017280,SMP_063300,SMP_074780,SMP_029820,SMP_346040,SMP_091640,SMP_073880,SMP_180000,SMP_347110,SMP_211250,SMP_012750,SMP_041980,SMP_013470,SMP_334080,SMP_340900,SMP_329590,SMP_003410,SMP_021140,SMP_179180,SMP_031570,SMP_013200,SMP_122840,SMP_096750,SMP_053830,SMP_011570,SMP_050940,SMP_084460,SMP_090230,SMP_032760,SMP_066990,SMP_042090,SMP_103460,SMP…
GO:BP	gene expression	GO:0010467	false	2.96978e-16	15.5273	939	1244	211	9816	SMP_308370,SMP_213300,SMP_014650,SMP_027610,SMP_061200,SMP_017280,SMP_063300,SMP_074780,SMP_029820,SMP_346040,SMP_091640,SMP_346080,SMP_073880,SMP_180000,SMP_056360,SMP_078610,SMP_347110,SMP_211250,SMP_340290,SMP_012750,SMP_041980,SMP_013470,SMP_334080,SMP_340900,SMP_193440,SMP_329590,SMP_003410,SMP_021140,SMP_179180,SMP_031570,SMP_013200,SMP_122840,SMP_163560,SMP_096750,SMP_142940,SMP_053830,SMP…
GO:BP	cellular nitrogen compound biosynthetic process	GO:0044271	false	6.56677e-15	14.1826	765	1244	178	9816	SMP_308370,SMP_213300,SMP_014650,SMP_027610,SMP_061200,SMP_017280,SMP_063300,SMP_074780,SMP_029820,SMP_346040,SMP_091640,SMP_346080,SMP_073880,SMP_180000,SMP_056360,SMP_347110,SMP_211250,SMP_012750,SMP_041980,SMP_013470,SMP_334080,SMP_340900,SMP_193440,SMP_329590,SMP_003410,SMP_021140,SMP_179180,SMP_031570,SMP_013200,SMP_122840,SMP_096750,SMP_142940,SMP_053830,SMP_088460,SMP_011570,SMP_050940,SMP…
GO:BP	cellular nitrogen compound metabolic process	GO:0034641	false	1.70488e-13	12.7683	1256	1244	253	9816	SMP_308370,SMP_213300,SMP_014650,SMP_027610,SMP_061200,SMP_017280,SMP_063300,SMP_074780,SMP_029820,SMP_346040,SMP_091640,SMP_346080,SMP_073880,SMP_180000,SMP_056360,SMP_078610,SMP_347110,SMP_211250,SMP_012750,SMP_041980,SMP_013470,SMP_334080,SMP_167500,SMP_340900,SMP_193440,SMP_065840,SMP_329590,SMP_003410,SMP_021140,SMP_179180,SMP_031570,SMP_013200,SMP_122840,SMP_163560,SMP_096750,SMP_142940,SMP…
GO:BP	cellular process	GO:0009987	false	4.57965e-13	12.3392	3513	1244	572	9816	SMP_900090,SMP_308370,SMP_072330,SMP_213300,SMP_014650,SMP_027610,SMP_313980,SMP_061200,SMP_017280,SMP_063300,SMP_074780,SMP_029820,SMP_346040,SMP_091640,SMP_319890,SMP_900100,SMP_008545,SMP_346080,SMP_900060,SMP_073880,SMP_009690,SMP_180000,SMP_056360,SMP_078610,SMP_347110,SMP_211250,SMP_176440,SMP_900050,SMP_340290,SMP_012750,SMP_041980,SMP_153440,SMP_051210,SMP_900000,SMP_013470,SMP_334080,SMP…
GO:BP	organonitrogen compound biosynthetic process	GO:1901566	false	1.93229e-12	11.7139	465	1244	119	9816	SMP_308370,SMP_014650,SMP_027610,SMP_061200,SMP_017280,SMP_063300,SMP_074780,SMP_029820,SMP_346040,SMP_091640,SMP_073880,SMP_180000,SMP_347110,SMP_211250,SMP_012750,SMP_041980,SMP_013470,SMP_334080,SMP_340900,SMP_329590,SMP_003410,SMP_021140,SMP_179180,SMP_031570,SMP_013200,SMP_122840,SMP_096750,SMP_053830,SMP_011570,SMP_050940,SMP_084460,SMP_090230,SMP_032760,SMP_066990,SMP_042090,SMP_103460,SMP…
GO:BP	cellular biosynthetic process	GO:0044249	false	8.1417e-12	11.0893	875	1244	187	9816	SMP_308370,SMP_213300,SMP_014650,SMP_027610,SMP_061200,SMP_017280,SMP_063300,SMP_074780,SMP_029820,SMP_346040,SMP_091640,SMP_346080,SMP_073880,SMP_180000,SMP_056360,SMP_347110,SMP_211250,SMP_012750,SMP_041980,SMP_013470,SMP_334080,SMP_340900,SMP_193440,SMP_329590,SMP_003410,SMP_021140,SMP_179180,SMP_031570,SMP_013200,SMP_122840,SMP_096750,SMP_142940,SMP_053830,SMP_088460,SMP_011570,SMP_050940,SMP…
GO:BP	cellular metabolic process	GO:0044237	false	9.31709e-12	11.0307	1916	1244	345	9816	SMP_900090,SMP_308370,SMP_213300,SMP_014650,SMP_027610,SMP_061200,SMP_017280,SMP_063300,SMP_074780,SMP_029820,SMP_346040,SMP_091640,SMP_900100,SMP_346080,SMP_900060,SMP_073880,SMP_180000,SMP_056360,SMP_078610,SMP_347110,SMP_211250,SMP_176440,SMP_900050,SMP_012750,SMP_041980,SMP_900000,SMP_013470,SMP_334080,SMP_167500,SMP_340900,SMP_193440,SMP_065840,SMP_329590,SMP_003410,SMP_021140,SMP_179180,SMP…
GO:BP	macromolecule biosynthetic process	GO:0009059	false	8.41719e-10	9.07483	749	1244	160	9816	SMP_308370,SMP_213300,SMP_014650,SMP_027610,SMP_061200,SMP_017280,SMP_063300,SMP_074780,SMP_029820,SMP_346040,SMP_091640,SMP_346080,SMP_073880,SMP_180000,SMP_056360,SMP_347110,SMP_211250,SMP_012750,SMP_041980,SMP_013470,SMP_334080,SMP_340900,SMP_193440,SMP_329590,SMP_003410,SMP_021140,SMP_179180,SMP_031570,SMP_013200,SMP_122840,SMP_096750,SMP_142940,SMP_053830,SMP_088460,SMP_011570,SMP_050940,SMP…
GO:BP	cellular component organization or biogenesis	GO:0071840	true	1.71074e-09	8.76682	556	1244	127	9816	SMP_313980,SMP_009690,SMP_340290,SMP_162370,SMP_327480,SMP_030730,SMP_065840,SMP_090120,SMP_003770,SMP_179180,SMP_143470,SMP_162260,SMP_136970,SMP_048660,SMP_026300,SMP_130470,SMP_101450,SMP_330330,SMP_001180,SMP_340500,SMP_004940,SMP_128890,SMP_316440,SMP_336800,SMP_086710,SMP_055800,SMP_340380,SMP_158840,SMP_071570,SMP_210310,SMP_155060,SMP_156290,SMP_033050,SMP_105910,SMP_210650,SMP_213400,SMP…
GO:BP	biosynthetic process	GO:0009058	false	7.29136e-09	8.13719	984	1244	194	9816	SMP_308370,SMP_213300,SMP_014650,SMP_027610,SMP_061200,SMP_017280,SMP_063300,SMP_074780,SMP_029820,SMP_346040,SMP_091640,SMP_346080,SMP_073880,SMP_180000,SMP_056360,SMP_347110,SMP_211250,SMP_012750,SMP_041980,SMP_013470,SMP_334080,SMP_340900,SMP_193440,SMP_329590,SMP_003410,SMP_021140,SMP_179180,SMP_031570,SMP_013200,SMP_122840,SMP_096750,SMP_142940,SMP_053830,SMP_088460,SMP_011570,SMP_056370,SMP…
GO:BP	organic substance biosynthetic process	GO:1901576	false	1.2053e-08	7.91891	970	1244	191	9816	SMP_308370,SMP_213300,SMP_014650,SMP_027610,SMP_061200,SMP_017280,SMP_063300,SMP_074780,SMP_029820,SMP_346040,SMP_091640,SMP_346080,SMP_073880,SMP_180000,SMP_056360,SMP_347110,SMP_211250,SMP_012750,SMP_041980,SMP_013470,SMP_334080,SMP_340900,SMP_193440,SMP_329590,SMP_003410,SMP_021140,SMP_179180,SMP_031570,SMP_013200,SMP_122840,SMP_096750,SMP_142940,SMP_053830,SMP_088460,SMP_011570,SMP_050940,SMP…
GO:BP	cellular component organization	GO:0016043	false	1.0075e-07	6.99676	481	1244	109	9816	SMP_313980,SMP_340290,SMP_162370,SMP_327480,SMP_030730,SMP_065840,SMP_090120,SMP_003770,SMP_179180,SMP_143470,SMP_162260,SMP_136970,SMP_130470,SMP_001180,SMP_340500,SMP_128890,SMP_336800,SMP_086710,SMP_340380,SMP_071570,SMP_155060,SMP_156290,SMP_033050,SMP_105910,SMP_210650,SMP_213400,SMP_140030,SMP_144430,SMP_333660,SMP_152570,SMP_006350,SMP_329650,SMP_079650,SMP_000480,SMP_346390,SMP_309430,SMP…
GO:BP	macromolecule metabolic process	GO:0043170	false	9.27218e-07	6.03282	2027	1244	337	9816	SMP_308370,SMP_213300,SMP_014650,SMP_027610,SMP_061200,SMP_017280,SMP_063300,SMP_074780,SMP_029820,SMP_346040,SMP_091640,SMP_346080,SMP_073880,SMP_180000,SMP_056360,SMP_078610,SMP_347110,SMP_211250,SMP_176440,SMP_340290,SMP_012750,SMP_041980,SMP_013470,SMP_334080,SMP_167500,SMP_340900,SMP_040130,SMP_193440,SMP_159370,SMP_065840,SMP_329590,SMP_003410,SMP_004780,SMP_021140,SMP_179180,SMP_031570,SMP…
GO:BP	nitrogen compound metabolic process	GO:0006807	false	1.05568e-06	5.97647	2223	1244	364	9816	SMP_308370,SMP_213300,SMP_014650,SMP_027610,SMP_061200,SMP_017280,SMP_063300,SMP_074780,SMP_029820,SMP_346040,SMP_091640,SMP_346080,SMP_073880,SMP_180000,SMP_056360,SMP_078610,SMP_347110,SMP_211250,SMP_176440,SMP_012750,SMP_041980,SMP_013470,SMP_334080,SMP_167500,SMP_340900,SMP_040130,SMP_193440,SMP_159370,SMP_065840,SMP_329590,SMP_003410,SMP_004780,SMP_021140,SMP_179180,SMP_031570,SMP_013200,SMP…
GO:BP	chromatin organization	GO:0006325	false	2.19181e-06	5.6592	70	1244	28	9816	SMP_162370,SMP_003770,SMP_130470,SMP_001180,SMP_128890,SMP_340380,SMP_155060,SMP_156290,SMP_105910,SMP_210650,SMP_213400,SMP_333660,SMP_079650,SMP_059710,SMP_313730,SMP_103090,SMP_154640,SMP_138030,SMP_313750,SMP_158050,SMP_135910,SMP_324700,SMP_127010,SMP_158610,SMP_128120,SMP_148010,SMP_041760,SMP_056930
GO:BP	protein metabolic process	GO:0019538	false	5.75645e-05	4.23985	1197	1244	209	9816	SMP_308370,SMP_014650,SMP_027610,SMP_061200,SMP_017280,SMP_063300,SMP_074780,SMP_029820,SMP_346040,SMP_091640,SMP_073880,SMP_180000,SMP_347110,SMP_211250,SMP_176440,SMP_012750,SMP_041980,SMP_013470,SMP_334080,SMP_340900,SMP_040130,SMP_159370,SMP_329590,SMP_003410,SMP_004780,SMP_021140,SMP_179180,SMP_031570,SMP_013200,SMP_122840,SMP_096750,SMP_246620,SMP_053830,SMP_011570,SMP_056370,SMP_052910,SMP…
GO:BP	organonitrogen compound metabolic process	GO:1901564	false	0.000164047	3.78503	1373	1244	232	9816	SMP_308370,SMP_014650,SMP_027610,SMP_061200,SMP_017280,SMP_063300,SMP_074780,SMP_029820,SMP_346040,SMP_091640,SMP_073880,SMP_180000,SMP_347110,SMP_211250,SMP_176440,SMP_012750,SMP_041980,SMP_013470,SMP_334080,SMP_340900,SMP_040130,SMP_159370,SMP_329590,SMP_003410,SMP_004780,SMP_021140,SMP_179180,SMP_031570,SMP_013200,SMP_122840,SMP_096750,SMP_246620,SMP_053830,SMP_011570,SMP_056370,SMP_052910,SMP…
GO:BP	primary metabolic process	GO:0044238	false	0.000191213	3.71848	2382	1244	372	9816	SMP_308370,SMP_213300,SMP_014650,SMP_027610,SMP_061200,SMP_017280,SMP_063300,SMP_074780,SMP_029820,SMP_346040,SMP_091640,SMP_346080,SMP_073880,SMP_180000,SMP_056360,SMP_078610,SMP_347110,SMP_211250,SMP_176440,SMP_012750,SMP_041980,SMP_013470,SMP_334080,SMP_167500,SMP_340900,SMP_040130,SMP_193440,SMP_159370,SMP_065840,SMP_329590,SMP_003410,SMP_004780,SMP_021140,SMP_179180,SMP_031570,SMP_013200,SMP…
GO:BP	organic substance metabolic process	GO:0071704	false	0.000289527	3.53831	2450	1244	380	9816	SMP_308370,SMP_213300,SMP_014650,SMP_027610,SMP_061200,SMP_017280,SMP_063300,SMP_074780,SMP_029820,SMP_346040,SMP_091640,SMP_346080,SMP_073880,SMP_180000,SMP_056360,SMP_078610,SMP_347110,SMP_211250,SMP_176440,SMP_340290,SMP_012750,SMP_041980,SMP_013470,SMP_334080,SMP_333010,SMP_306860,SMP_167500,SMP_340900,SMP_040130,SMP_193440,SMP_159370,SMP_065840,SMP_329590,SMP_003410,SMP_004780,SMP_021140,SMP…
GO:BP	chromatin remodeling	GO:0006338	false	0.000301256	3.52106	38	1244	17	9816	SMP_162370,SMP_003770,SMP_130470,SMP_001180,SMP_128890,SMP_340380,SMP_155060,SMP_333660,SMP_079650,SMP_154640,SMP_158050,SMP_135910,SMP_324700,SMP_158610,SMP_128120,SMP_148010,SMP_041760
GO:BP	metabolic process	GO:0008152	false	0.000301648	3.5205	2599	1244	400	9816	SMP_900090,SMP_308370,SMP_213300,SMP_014650,SMP_027610,SMP_061200,SMP_017280,SMP_063300,SMP_074780,SMP_029820,SMP_346040,SMP_091640,SMP_900100,SMP_346080,SMP_900060,SMP_073880,SMP_180000,SMP_056360,SMP_078610,SMP_347110,SMP_211250,SMP_176440,SMP_900050,SMP_340290,SMP_012750,SMP_041980,SMP_900000,SMP_013470,SMP_334080,SMP_333010,SMP_306860,SMP_167500,SMP_340900,SMP_040130,SMP_193440,SMP_159370,SMP…
GO:BP	ATP biosynthetic process	GO:0006754	true	0.000484546	3.31466	15	1244	10	9816	SMP_019750,SMP_154530,SMP_002880,SMP_015980,SMP_039000,SMP_064330,SMP_000880,SMP_038100,SMP_203280,SMP_900030
GO:BP	proton motive force-driven ATP synthesis	GO:0015986	false	0.00103907	2.98335	13	1244	9	9816	SMP_019750,SMP_154530,SMP_002880,SMP_015980,SMP_039000,SMP_064330,SMP_000880,SMP_038100,SMP_203280
GO:BP	ATP metabolic process	GO:0046034	false	0.00114506	2.94117	16	1244	10	9816	SMP_019750,SMP_154530,SMP_002880,SMP_015980,SMP_039000,SMP_064330,SMP_000880,SMP_038100,SMP_203280,SMP_900030
GO:BP	purine nucleoside triphosphate biosynthetic process	GO:0009145	false	0.00387763	2.41143	21	1244	11	9816	SMP_019750,SMP_154530,SMP_002880,SMP_015980,SMP_039000,SMP_064330,SMP_000880,SMP_092750,SMP_038100,SMP_203280,SMP_900030
GO:BP	purine ribonucleoside triphosphate biosynthetic process	GO:0009206	false	0.00387763	2.41143	21	1244	11	9816	SMP_019750,SMP_154530,SMP_002880,SMP_015980,SMP_039000,SMP_064330,SMP_000880,SMP_092750,SMP_038100,SMP_203280,SMP_900030
GO:BP	developmental process	GO:0032502	true	0.00436418	2.3601	72	1244	23	9816	SMP_340290,SMP_053940,SMP_314750,SMP_144430,SMP_142650,SMP_329650,SMP_088600,SMP_345980,SMP_247380,SMP_009630,SMP_345490,SMP_303950,SMP_310160,SMP_335570,SMP_141860,SMP_346820,SMP_167360,SMP_034300,SMP_167400,SMP_167140,SMP_099440,SMP_145140,SMP_327610
GO:BP	purine nucleoside triphosphate metabolic process	GO:0009144	false	0.00686928	2.16309	22	1244	11	9816	SMP_019750,SMP_154530,SMP_002880,SMP_015980,SMP_039000,SMP_064330,SMP_000880,SMP_092750,SMP_038100,SMP_203280,SMP_900030
GO:BP	purine ribonucleoside triphosphate metabolic process	GO:0009205	false	0.00686928	2.16309	22	1244	11	9816	SMP_019750,SMP_154530,SMP_002880,SMP_015980,SMP_039000,SMP_064330,SMP_000880,SMP_092750,SMP_038100,SMP_203280,SMP_900030
GO:BP	ribonucleoside triphosphate biosynthetic process	GO:0009201	false	0.0190776	1.71948	24	1244	11	9816	SMP_019750,SMP_154530,SMP_002880,SMP_015980,SMP_039000,SMP_064330,SMP_000880,SMP_092750,SMP_038100,SMP_203280,SMP_900030
GO:BP	anatomical structure development	GO:0048856	false	0.0209234	1.67937	59	1244	19	9816	SMP_340290,SMP_314750,SMP_144430,SMP_142650,SMP_329650,SMP_345980,SMP_247380,SMP_009630,SMP_345490,SMP_310160,SMP_335570,SMP_141860,SMP_346820,SMP_167360,SMP_167400,SMP_167140,SMP_099440,SMP_145140,SMP_327610
GO:BP	nucleoside triphosphate biosynthetic process	GO:0009142	false	0.030187	1.52018	25	1244	11	9816	SMP_019750,SMP_154530,SMP_002880,SMP_015980,SMP_039000,SMP_064330,SMP_000880,SMP_092750,SMP_038100,SMP_203280,SMP_900030
GO:BP	ribonucleoside triphosphate metabolic process	GO:0009199	false	0.030187	1.52018	25	1244	11	9816	SMP_019750,SMP_154530,SMP_002880,SMP_015980,SMP_039000,SMP_064330,SMP_000880,SMP_092750,SMP_038100,SMP_203280,SMP_900030
GO:BP	cellular component biogenesis	GO:0044085	false	0.0315379	1.50117	264	1244	55	9816	SMP_009690,SMP_162370,SMP_327480,SMP_003770,SMP_179180,SMP_143470,SMP_162260,SMP_048660,SMP_026300,SMP_101450,SMP_330330,SMP_004940,SMP_316440,SMP_055800,SMP_158840,SMP_071570,SMP_210310,SMP_155060,SMP_140030,SMP_098850,SMP_333660,SMP_006350,SMP_329650,SMP_000480,SMP_210150,SMP_012980,SMP_180020,SMP_305050,SMP_077090,SMP_247380,SMP_031920,SMP_312360,SMP_337090,SMP_010690,SMP_243950,SMP_345950,SMP…
GO:BP	purine ribonucleotide biosynthetic process	GO:0009152	false	0.0486599	1.31283	48	1244	16	9816	SMP_019750,SMP_123710,SMP_154530,SMP_002880,SMP_015980,SMP_039000,SMP_064330,SMP_000880,SMP_092750,SMP_079920,SMP_038100,SMP_203280,SMP_900030,SMP_142620,SMP_149980,SMP_064750
GO:CC	ribosome	GO:0005840	true	4.06489e-29	28.391	142	1244	75	9816	SMP_014650,SMP_027610,SMP_061200,SMP_017280,SMP_063300,SMP_074780,SMP_029820,SMP_346040,SMP_091640,SMP_073880,SMP_009690,SMP_180000,SMP_347110,SMP_211250,SMP_012750,SMP_041980,SMP_013470,SMP_044580,SMP_340900,SMP_329590,SMP_003410,SMP_021140,SMP_179180,SMP_031570,SMP_013200,SMP_096750,SMP_053830,SMP_102040,SMP_011570,SMP_050940,SMP_101450,SMP_084460,SMP_330330,SMP_090230,SMP_032760,SMP_066990,SMP…
GO:CC	intracellular non-membrane-bounded organelle	GO:0043232	false	9.17396e-24	23.0374	602	1244	169	9816	SMP_108390,SMP_014650,SMP_027610,SMP_313980,SMP_061200,SMP_017280,SMP_063300,SMP_074780,SMP_029820,SMP_306600,SMP_346040,SMP_091640,SMP_073880,SMP_009690,SMP_180000,SMP_347110,SMP_211250,SMP_012750,SMP_041980,SMP_307010,SMP_013470,SMP_044580,SMP_340900,SMP_162370,SMP_327480,SMP_030730,SMP_090120,SMP_329590,SMP_003410,SMP_003770,SMP_021140,SMP_179180,SMP_031570,SMP_013200,SMP_143470,SMP_096750,SMP…
GO:CC	non-membrane-bounded organelle	GO:0043228	false	9.17396e-24	23.0374	602	1244	169	9816	SMP_108390,SMP_014650,SMP_027610,SMP_313980,SMP_061200,SMP_017280,SMP_063300,SMP_074780,SMP_029820,SMP_306600,SMP_346040,SMP_091640,SMP_073880,SMP_009690,SMP_180000,SMP_347110,SMP_211250,SMP_012750,SMP_041980,SMP_307010,SMP_013470,SMP_044580,SMP_340900,SMP_162370,SMP_327480,SMP_030730,SMP_090120,SMP_329590,SMP_003410,SMP_003770,SMP_021140,SMP_179180,SMP_031570,SMP_013200,SMP_143470,SMP_096750,SMP…
GO:CC	intracellular anatomical structure	GO:0005622	false	1.87144e-15	14.7278	2283	1244	411	9816	SMP_108390,SMP_014650,SMP_027610,SMP_313980,SMP_061200,SMP_017280,SMP_063300,SMP_074780,SMP_029820,SMP_306600,SMP_900110,SMP_346040,SMP_091640,SMP_346080,SMP_073880,SMP_009690,SMP_180000,SMP_100090,SMP_347110,SMP_211250,SMP_340290,SMP_012750,SMP_041980,SMP_051210,SMP_900000,SMP_307010,SMP_013470,SMP_044580,SMP_340900,SMP_162370,SMP_327480,SMP_320670,SMP_193440,SMP_024590,SMP_125630,SMP_030730,SMP…
GO:CC	organelle	GO:0043226	false	2.25217e-15	14.6474	2008	1244	371	9816	SMP_108390,SMP_014650,SMP_027610,SMP_313980,SMP_061200,SMP_017280,SMP_063300,SMP_074780,SMP_029820,SMP_306600,SMP_900110,SMP_346040,SMP_091640,SMP_346080,SMP_073880,SMP_009690,SMP_180000,SMP_100090,SMP_347110,SMP_211250,SMP_340290,SMP_012750,SMP_041980,SMP_900000,SMP_307010,SMP_013470,SMP_044580,SMP_340900,SMP_162370,SMP_327480,SMP_320670,SMP_125630,SMP_030730,SMP_065840,SMP_090120,SMP_329590,SMP…
GO:CC	intracellular organelle	GO:0043229	false	2.305e-15	14.6373	1974	1244	366	9816	SMP_108390,SMP_014650,SMP_027610,SMP_313980,SMP_061200,SMP_017280,SMP_063300,SMP_074780,SMP_029820,SMP_306600,SMP_900110,SMP_346040,SMP_091640,SMP_346080,SMP_073880,SMP_009690,SMP_180000,SMP_100090,SMP_347110,SMP_211250,SMP_340290,SMP_012750,SMP_041980,SMP_900000,SMP_307010,SMP_013470,SMP_044580,SMP_340900,SMP_162370,SMP_327480,SMP_320670,SMP_125630,SMP_030730,SMP_065840,SMP_090120,SMP_329590,SMP…
GO:CC	ribosomal subunit	GO:0044391	false	3.23073e-11	10.4907	35	1244	23	9816	SMP_027610,SMP_029820,SMP_346040,SMP_073880,SMP_180000,SMP_013470,SMP_044580,SMP_179180,SMP_102040,SMP_101450,SMP_330330,SMP_090230,SMP_066990,SMP_042090,SMP_074470,SMP_004940,SMP_098960,SMP_024850,SMP_210310,SMP_051260,SMP_325920,SMP_093440,SMP_130850
GO:CC	nucleus	GO:0005634	true	3.01233e-08	7.5211	973	1244	188	9816	SMP_108390,SMP_346080,SMP_100090,SMP_347110,SMP_340290,SMP_162370,SMP_320670,SMP_125630,SMP_003770,SMP_346520,SMP_163560,SMP_142940,SMP_088460,SMP_136970,SMP_036220,SMP_048660,SMP_026300,SMP_161730,SMP_130470,SMP_001180,SMP_159350,SMP_093850,SMP_169140,SMP_213710,SMP_316440,SMP_055800,SMP_348800,SMP_247590,SMP_322440,SMP_161960,SMP_088660,SMP_158840,SMP_110280,SMP_160850,SMP_048160,SMP_343150,SMP…
GO:CC	ribonucleoprotein complex	GO:1990904	false	9.44964e-08	7.02458	130	1244	43	9816	SMP_027610,SMP_029820,SMP_346040,SMP_073880,SMP_180000,SMP_013470,SMP_044580,SMP_024590,SMP_179180,SMP_102040,SMP_048660,SMP_101450,SMP_330330,SMP_090230,SMP_066990,SMP_042090,SMP_074470,SMP_004940,SMP_055800,SMP_322440,SMP_098960,SMP_024850,SMP_210310,SMP_059360,SMP_051260,SMP_325920,SMP_000480,SMP_003630,SMP_176840,SMP_019190,SMP_012980,SMP_105860,SMP_093440,SMP_342620,SMP_164650,SMP_198750,SMP…
GO:CC	cytosol	GO:0005829	false	4.86147e-07	6.31323	61	1244	26	9816	SMP_061200,SMP_029820,SMP_346040,SMP_091640,SMP_073880,SMP_013470,SMP_044580,SMP_329590,SMP_179180,SMP_096750,SMP_101450,SMP_084460,SMP_330330,SMP_090230,SMP_066990,SMP_340500,SMP_004940,SMP_210310,SMP_041740,SMP_337330,SMP_046090,SMP_337090,SMP_335120,SMP_316430,SMP_032260,SMP_322220
GO:CC	cytosolic ribosome	GO:0022626	false	7.52916e-07	6.12325	9	1244	9	9816	SMP_029820,SMP_346040,SMP_073880,SMP_044580,SMP_179180,SMP_101450,SMP_330330,SMP_004940,SMP_210310
GO:CC	large ribosomal subunit	GO:0015934	false	2.43417e-06	5.61365	19	1244	13	9816	SMP_029820,SMP_346040,SMP_044580,SMP_101450,SMP_330330,SMP_090230,SMP_042090,SMP_004940,SMP_098960,SMP_024850,SMP_210310,SMP_051260,SMP_325920
GO:CC	cytosolic large ribosomal subunit	GO:0022625	false	4.73765e-05	4.32444	7	1244	7	9816	SMP_029820,SMP_346040,SMP_044580,SMP_101450,SMP_330330,SMP_004940,SMP_210310
GO:CC	proton-transporting ATP synthase complex	GO:0045259	true	5.84245e-05	4.23341	14	1244	10	9816	SMP_326040,SMP_019750,SMP_154530,SMP_002880,SMP_015980,SMP_064330,SMP_000880,SMP_038100,SMP_203280,SMP_900030
GO:CC	small ribosomal subunit	GO:0015935	false	0.000367006	3.43533	16	1244	10	9816	SMP_027610,SMP_073880,SMP_180000,SMP_013470,SMP_179180,SMP_102040,SMP_066990,SMP_074470,SMP_093440,SMP_130850
GO:CC	protein-containing complex	GO:0032991	false	0.000946	3.02411	841	1244	148	9816	SMP_108390,SMP_344420,SMP_027610,SMP_029820,SMP_346040,SMP_073880,SMP_180000,SMP_013470,SMP_044580,SMP_162370,SMP_024590,SMP_003770,SMP_179180,SMP_143470,SMP_102040,SMP_136970,SMP_036220,SMP_019060,SMP_048660,SMP_326040,SMP_101450,SMP_330330,SMP_090230,SMP_066990,SMP_340500,SMP_179460,SMP_042090,SMP_074470,SMP_058650,SMP_085520,SMP_004940,SMP_213710,SMP_019750,SMP_128610,SMP_213910,SMP_077790,SMP…
GO:CC	ATPase complex	GO:1904949	false	0.00137955	2.86026	49	1244	18	9816	SMP_326040,SMP_085520,SMP_019750,SMP_088660,SMP_154530,SMP_002880,SMP_015980,SMP_040970,SMP_267320,SMP_154640,SMP_064330,SMP_000880,SMP_158050,SMP_064050,SMP_038100,SMP_203280,SMP_900030,SMP_128120
GO:CC	mitochondrial proton-transporting ATP synthase complex	GO:0005753	false	0.00234365	2.63011	7	1244	6	9816	SMP_326040,SMP_019750,SMP_154530,SMP_015980,SMP_064330,SMP_203280
GO:CC	myofibril	GO:0030016	false	0.00234365	2.63011	7	1244	6	9816	SMP_085540,SMP_179810,SMP_035210,SMP_046060,SMP_021920,SMP_018250
GO:CC	contractile fiber	GO:0043292	true	0.00234365	2.63011	7	1244	6	9816	SMP_085540,SMP_179810,SMP_035210,SMP_046060,SMP_021920,SMP_018250
GO:CC	proton-transporting ATP synthase complex, coupling factor F(o)	GO:0045263	false	0.00836301	2.07764	8	1244	6	9816	SMP_019750,SMP_154530,SMP_015980,SMP_000880,SMP_203280,SMP_900030
GO:CC	proton-transporting two-sector ATPase complex	GO:0016469	false	0.00970336	2.01308	29	1244	12	9816	SMP_326040,SMP_085520,SMP_019750,SMP_154530,SMP_002880,SMP_015980,SMP_040970,SMP_064330,SMP_000880,SMP_038100,SMP_203280,SMP_900030
GO:CC	chromatin	GO:0000785	true	0.0111098	1.95429	61	1244	19	9816	SMP_108390,SMP_162370,SMP_003770,SMP_036220,SMP_077790,SMP_348800,SMP_088660,SMP_315010,SMP_179650,SMP_267320,SMP_154640,SMP_318950,SMP_158050,SMP_082240,SMP_031720,SMP_064050,SMP_014400,SMP_128120,SMP_060760
GO:CC	chromosome	GO:0005694	false	0.0382842	1.41698	115	1244	28	9816	SMP_108390,SMP_162370,SMP_003770,SMP_136970,SMP_036220,SMP_077790,SMP_348800,SMP_088660,SMP_315010,SMP_033050,SMP_210650,SMP_179650,SMP_309430,SMP_267320,SMP_103090,SMP_154640,SMP_318950,SMP_158050,SMP_082240,SMP_031720,SMP_064050,SMP_148930,SMP_157290,SMP_173700,SMP_014400,SMP_128120,SMP_060760,SMP_169970
GO:CC	myosin complex	GO:0016459	false	0.0499982	1.30105	7	1244	5	9816	SMP_085540,SMP_035210,SMP_046060,SMP_347950,SMP_021920

## Sheet: F_LIV_im_vs_INT_im
source	term_name	term_id	highlighted	adjusted_p_value	negative_log10_of_adjusted_p_value	term_size	query_size	intersection_size	effective_domain_size	intersections
GO:MF	oxidoreductase activity	GO:0016491	true	0.0346299	1.46055	217	783	33	9816	SMP_008310,SMP_176200,SMP_056440,SMP_333810,SMP_172730,SMP_047650,SMP_056200,SMP_063530,SMP_124920,SMP_333090,SMP_333880,SMP_314210,SMP_047640,SMP_062070,SMP_081820,SMP_203950,SMP_030760,SMP_341660,SMP_166580,SMP_196790,SMP_054470,SMP_170690,SMP_022960,SMP_331970,SMP_307950,SMP_210440,SMP_127160,SMP_242540,SMP_162940,SMP_170430,SMP_133900,SMP_311630,SMP_309700
GO:BP	lipid metabolic process	GO:0006629	true	0.00370789	2.43087	164	783	30	9816	SMP_085240,SMP_027340,SMP_048540,SMP_266890,SMP_196020,SMP_242800,SMP_122050,SMP_166500,SMP_022700,SMP_081820,SMP_054800,SMP_083540,SMP_177040,SMP_166580,SMP_173550,SMP_020120,SMP_248180,SMP_157080,SMP_301430,SMP_125780,SMP_130370,SMP_084320,SMP_017860,SMP_003670,SMP_345300,SMP_070710,SMP_302330,SMP_334200,SMP_128680,SMP_072090
GO:BP	cellular lipid metabolic process	GO:0044255	false	0.0385304	1.4142	118	783	22	9816	SMP_085240,SMP_048540,SMP_266890,SMP_196020,SMP_242800,SMP_122050,SMP_022700,SMP_054800,SMP_177040,SMP_173550,SMP_248180,SMP_157080,SMP_125780,SMP_130370,SMP_084320,SMP_017860,SMP_003670,SMP_345300,SMP_070710,SMP_302330,SMP_334200,SMP_072090
GO:CC	membrane	GO:0016020	true	2.44202e-16	15.6123	2430	783	299	9816	SMP_008310,SMP_031880,SMP_327260,SMP_348850,SMP_205760,SMP_340150,SMP_072950,SMP_075500,SMP_011830,SMP_022430,SMP_210790,SMP_147470,SMP_027080,SMP_085240,SMP_082620,SMP_027340,SMP_064430,SMP_073400,SMP_089240,SMP_179720,SMP_097620,SMP_056240,SMP_243910,SMP_001950,SMP_154160,SMP_314010,SMP_152270,SMP_008580,SMP_330630,SMP_333190,SMP_045920,SMP_087930,SMP_124920,SMP_048540,SMP_054200,SMP_333090,SMP…
GO:CC	organelle membrane	GO:0031090	false	0.0015812	2.80101	387	783	55	9816	SMP_348850,SMP_022430,SMP_082620,SMP_027340,SMP_073400,SMP_089240,SMP_097620,SMP_154160,SMP_152270,SMP_008580,SMP_124920,SMP_153960,SMP_061560,SMP_266890,SMP_196020,SMP_021910,SMP_212360,SMP_166120,SMP_022700,SMP_006340,SMP_023230,SMP_081820,SMP_166680,SMP_030760,SMP_164200,SMP_177040,SMP_075140,SMP_038630,SMP_106060,SMP_014280,SMP_247150,SMP_155590,SMP_248020,SMP_060220,SMP_009810,SMP_020120,SMP…
GO:CC	organelle subcompartment	GO:0031984	false	0.0161873	1.79083	144	783	25	9816	SMP_082620,SMP_027340,SMP_089240,SMP_154160,SMP_124920,SMP_153960,SMP_266890,SMP_196020,SMP_212360,SMP_022700,SMP_006340,SMP_023230,SMP_081820,SMP_030760,SMP_319230,SMP_177040,SMP_000080,SMP_155590,SMP_248180,SMP_125780,SMP_003670,SMP_345300,SMP_099090,SMP_333000,SMP_306350
GO:CC	endomembrane system	GO:0012505	false	0.0490819	1.30908	360	783	47	9816	SMP_082620,SMP_027340,SMP_073400,SMP_089240,SMP_097620,SMP_310140,SMP_154160,SMP_008580,SMP_124920,SMP_048540,SMP_153960,SMP_080100,SMP_266890,SMP_196020,SMP_212360,SMP_166120,SMP_022700,SMP_006340,SMP_023230,SMP_081820,SMP_030760,SMP_319230,SMP_177040,SMP_194730,SMP_247390,SMP_159750,SMP_000080,SMP_014280,SMP_247150,SMP_155590,SMP_042790,SMP_009810,SMP_104960,SMP_020120,SMP_065240,SMP_248180,SMP…

## Sheet: G_INT_ma_vs_LIV_ma
source	term_name	term_id	highlighted	adjusted_p_value	negative_log10_of_adjusted_p_value	term_size	query_size	intersection_size	effective_domain_size	intersections
GO:MF	structural constituent of ribosome	GO:0003735	true	6.69042e-33	32.1745	125	896	65	9816	SMP_029820,SMP_325920,SMP_066990,SMP_012750,SMP_021140,SMP_027610,SMP_180000,SMP_061200,SMP_047200,SMP_074470,SMP_340900,SMP_074780,SMP_013200,SMP_014650,SMP_050940,SMP_090230,SMP_041980,SMP_146190,SMP_011570,SMP_330330,SMP_007900,SMP_050280,SMP_018990,SMP_101450,SMP_032760,SMP_032260,SMP_105320,SMP_093440,SMP_017280,SMP_337090,SMP_091640,SMP_031310,SMP_031570,SMP_053830,SMP_089430,SMP_076740,SMP…
GO:MF	structural molecule activity	GO:0005198	false	7.23576e-31	30.1405	175	896	75	9816	SMP_029820,SMP_325920,SMP_066990,SMP_079960,SMP_012750,SMP_021140,SMP_027610,SMP_180000,SMP_061200,SMP_047200,SMP_074470,SMP_340900,SMP_074780,SMP_013200,SMP_014650,SMP_050940,SMP_090230,SMP_041980,SMP_146190,SMP_011570,SMP_330330,SMP_007900,SMP_050280,SMP_018990,SMP_101450,SMP_032760,SMP_032260,SMP_030730,SMP_105320,SMP_090120,SMP_093440,SMP_313980,SMP_017280,SMP_337090,SMP_091640,SMP_031310,SMP…
GO:MF	proton transmembrane transporter activity	GO:0015078	true	2.58009e-08	7.58836	43	896	20	9816	SMP_900010,SMP_038100,SMP_004310,SMP_064330,SMP_900060,SMP_129080,SMP_000880,SMP_062890,SMP_002880,SMP_900000,SMP_019750,SMP_203280,SMP_033670,SMP_061870,SMP_079950,SMP_330620,SMP_085520,SMP_029390,SMP_015980,SMP_154530
GO:MF	electron transfer activity	GO:0009055	true	5.39006e-07	6.26841	18	896	12	9816	SMP_900010,SMP_033400,SMP_005290,SMP_900090,SMP_900100,SMP_900060,SMP_900000,SMP_900050,SMP_900070,SMP_004550,SMP_092490,SMP_061870
GO:MF	primary active transmembrane transporter activity	GO:0015399	true	1.60955e-06	5.79329	57	896	21	9816	SMP_900010,SMP_038100,SMP_004310,SMP_900090,SMP_900100,SMP_900060,SMP_062890,SMP_900000,SMP_130300,SMP_900050,SMP_004550,SMP_092490,SMP_061870,SMP_079950,SMP_330620,SMP_085520,SMP_029390,SMP_007260,SMP_336630,SMP_315900,SMP_136710
GO:MF	oxidoreductase activity	GO:0016491	false	2.06845e-06	5.68435	217	896	47	9816	SMP_056970,SMP_008070,SMP_030500,SMP_900010,SMP_033400,SMP_005290,SMP_900090,SMP_047370,SMP_900100,SMP_900060,SMP_900000,SMP_244960,SMP_087760,SMP_900050,SMP_056370,SMP_342030,SMP_035270,SMP_900070,SMP_038950,SMP_312440,SMP_312450,SMP_047650,SMP_004550,SMP_002510,SMP_092490,SMP_121990,SMP_312460,SMP_067400,SMP_062900,SMP_061870,SMP_333810,SMP_092500,SMP_049390,SMP_167890,SMP_048430,SMP_042680,SMP…
GO:MF	oxidoreduction-driven active transmembrane transporter activity	GO:0015453	false	1.13022e-05	4.94684	12	896	9	9816	SMP_900010,SMP_900090,SMP_900100,SMP_900060,SMP_900000,SMP_900050,SMP_004550,SMP_092490,SMP_061870
GO:MF	active monoatomic ion transmembrane transporter activity	GO:0022853	false	0.000109378	3.96107	39	896	15	9816	SMP_900010,SMP_038100,SMP_004310,SMP_900060,SMP_062890,SMP_900000,SMP_130300,SMP_061870,SMP_079950,SMP_330620,SMP_085520,SMP_029390,SMP_007260,SMP_315900,SMP_136710
GO:MF	pyrophosphatase activity	GO:0016462	true	0.000175216	3.75643	288	896	52	9816	SMP_308370,SMP_079960,SMP_320760,SMP_072330,SMP_211330,SMP_130300,SMP_303550,SMP_303410,SMP_302180,SMP_303400,SMP_302170,SMP_030730,SMP_090120,SMP_303420,SMP_139340,SMP_313980,SMP_303390,SMP_334080,SMP_079430,SMP_017070,SMP_063120,SMP_034190,SMP_095150,SMP_072140,SMP_069900,SMP_004990,SMP_330190,SMP_055760,SMP_210890,SMP_330250,SMP_057320,SMP_079970,SMP_149900,SMP_337130,SMP_028360,SMP_243680,SMP…
GO:MF	hydrolase activity, acting on acid anhydrides, in phosphorus-containing anhydrides	GO:0016818	false	0.000299562	3.52351	293	896	52	9816	SMP_308370,SMP_079960,SMP_320760,SMP_072330,SMP_211330,SMP_130300,SMP_303550,SMP_303410,SMP_302180,SMP_303400,SMP_302170,SMP_030730,SMP_090120,SMP_303420,SMP_139340,SMP_313980,SMP_303390,SMP_334080,SMP_079430,SMP_017070,SMP_063120,SMP_034190,SMP_095150,SMP_072140,SMP_069900,SMP_004990,SMP_330190,SMP_055760,SMP_210890,SMP_330250,SMP_057320,SMP_079970,SMP_149900,SMP_337130,SMP_028360,SMP_243680,SMP…
GO:MF	hydrolase activity, acting on acid anhydrides	GO:0016817	false	0.000332739	3.4779	294	896	52	9816	SMP_308370,SMP_079960,SMP_320760,SMP_072330,SMP_211330,SMP_130300,SMP_303550,SMP_303410,SMP_302180,SMP_303400,SMP_302170,SMP_030730,SMP_090120,SMP_303420,SMP_139340,SMP_313980,SMP_303390,SMP_334080,SMP_079430,SMP_017070,SMP_063120,SMP_034190,SMP_095150,SMP_072140,SMP_069900,SMP_004990,SMP_330190,SMP_055760,SMP_210890,SMP_330250,SMP_057320,SMP_079970,SMP_149900,SMP_337130,SMP_028360,SMP_243680,SMP…
GO:MF	active transmembrane transporter activity	GO:0022804	false	0.00130596	2.88407	107	896	25	9816	SMP_900010,SMP_038100,SMP_079220,SMP_004310,SMP_900090,SMP_083720,SMP_900100,SMP_900060,SMP_062890,SMP_900000,SMP_130300,SMP_900050,SMP_004550,SMP_092490,SMP_061870,SMP_079950,SMP_330620,SMP_085520,SMP_344250,SMP_029390,SMP_007260,SMP_336630,SMP_348850,SMP_315900,SMP_136710
GO:MF	ribonucleoside triphosphate phosphatase activity	GO:0017111	false	0.00161257	2.79248	278	896	48	9816	SMP_308370,SMP_079960,SMP_320760,SMP_072330,SMP_211330,SMP_130300,SMP_303550,SMP_303410,SMP_302180,SMP_303400,SMP_302170,SMP_030730,SMP_090120,SMP_303420,SMP_139340,SMP_313980,SMP_303390,SMP_334080,SMP_079430,SMP_017070,SMP_034190,SMP_095150,SMP_072140,SMP_069900,SMP_004990,SMP_330190,SMP_055760,SMP_330250,SMP_057320,SMP_079970,SMP_149900,SMP_337130,SMP_028360,SMP_243680,SMP_071250,SMP_044920,SMP…
GO:MF	ATPase-coupled monoatomic cation transmembrane transporter activity	GO:0019829	false	0.0026976	2.56902	28	896	11	9816	SMP_038100,SMP_004310,SMP_062890,SMP_130300,SMP_079950,SMP_330620,SMP_085520,SMP_029390,SMP_007260,SMP_315900,SMP_136710
GO:MF	oxidoreductase activity, acting on the aldehyde or oxo group of donors	GO:0016903	true	0.0155797	1.80744	14	896	7	9816	SMP_056970,SMP_312440,SMP_312450,SMP_002510,SMP_312460,SMP_079920,SMP_044970
GO:MF	oxidoreductase activity, acting on NAD(P)H	GO:0016651	false	0.026917	1.56997	15	896	7	9816	SMP_900090,SMP_900100,SMP_900050,SMP_004550,SMP_092490,SMP_337140,SMP_053230
GO:MF	oxidoreductase activity, acting on CH-OH group of donors	GO:0016614	true	0.0328276	1.48376	30	896	10	9816	SMP_030500,SMP_047370,SMP_035270,SMP_038950,SMP_121990,SMP_333810,SMP_033530,SMP_140270,SMP_104720,SMP_196160
GO:MF	NAD(P)H dehydrogenase (quinone) activity	GO:0003955	false	0.0433682	1.36283	8	896	5	9816	SMP_900090,SMP_900100,SMP_900050,SMP_004550,SMP_092490
GO:MF	NADH dehydrogenase activity	GO:0003954	false	0.0433682	1.36283	8	896	5	9816	SMP_900090,SMP_900100,SMP_900050,SMP_004550,SMP_092490
GO:MF	oxidoreductase activity, acting on NAD(P)H, quinone or similar compound as acceptor	GO:0016655	false	0.0433682	1.36283	8	896	5	9816	SMP_900090,SMP_900100,SMP_900050,SMP_004550,SMP_092490
GO:MF	NADH dehydrogenase (ubiquinone) activity	GO:0008137	false	0.0433682	1.36283	8	896	5	9816	SMP_900090,SMP_900100,SMP_900050,SMP_004550,SMP_092490
GO:MF	NADH dehydrogenase (quinone) activity	GO:0050136	false	0.0433682	1.36283	8	896	5	9816	SMP_900090,SMP_900100,SMP_900050,SMP_004550,SMP_092490
GO:BP	amide biosynthetic process	GO:0043604	true	1.26272e-18	17.8987	254	896	75	9816	SMP_308370,SMP_029820,SMP_325920,SMP_066990,SMP_012750,SMP_021140,SMP_027610,SMP_180000,SMP_061200,SMP_047200,SMP_074470,SMP_039400,SMP_340900,SMP_074780,SMP_013200,SMP_014650,SMP_050940,SMP_090230,SMP_041980,SMP_146190,SMP_011570,SMP_007900,SMP_050280,SMP_018990,SMP_032760,SMP_032260,SMP_105320,SMP_093440,SMP_030690,SMP_017280,SMP_337090,SMP_091640,SMP_031310,SMP_334080,SMP_031570,SMP_053830,SMP…
GO:BP	generation of precursor metabolites and energy	GO:0006091	true	1.73509e-17	16.7607	73	896	37	9816	SMP_128610,SMP_053700,SMP_024120,SMP_900010,SMP_179460,SMP_033400,SMP_005290,SMP_900090,SMP_047370,SMP_900100,SMP_900060,SMP_021730,SMP_900000,SMP_337660,SMP_900050,SMP_035270,SMP_900070,SMP_019730,SMP_148800,SMP_004550,SMP_143840,SMP_052060,SMP_092490,SMP_061870,SMP_333810,SMP_015730,SMP_048830,SMP_037910,SMP_327730,SMP_044970,SMP_194170,SMP_018020,SMP_103280,SMP_018260,SMP_027480,SMP_196160,SMP…
GO:BP	electron transport chain	GO:0022900	false	2.29438e-17	16.6393	39	896	27	9816	SMP_128610,SMP_053700,SMP_024120,SMP_900010,SMP_179460,SMP_033400,SMP_005290,SMP_900090,SMP_900100,SMP_900060,SMP_021730,SMP_900000,SMP_337660,SMP_900050,SMP_900070,SMP_019730,SMP_148800,SMP_004550,SMP_092490,SMP_061870,SMP_015730,SMP_048830,SMP_327730,SMP_194170,SMP_018020,SMP_027480,SMP_029740
GO:BP	amide metabolic process	GO:0043603	false	3.30739e-17	16.4805	273	896	76	9816	SMP_308370,SMP_029820,SMP_325920,SMP_066990,SMP_012750,SMP_021140,SMP_027610,SMP_180000,SMP_061200,SMP_047200,SMP_074470,SMP_039400,SMP_340900,SMP_074780,SMP_013200,SMP_014650,SMP_050940,SMP_090230,SMP_041980,SMP_146190,SMP_011570,SMP_007900,SMP_050280,SMP_018990,SMP_032760,SMP_032260,SMP_105320,SMP_093440,SMP_030690,SMP_017280,SMP_337090,SMP_091640,SMP_031310,SMP_334080,SMP_031570,SMP_053830,SMP…
GO:BP	translation	GO:0006412	false	7.67222e-17	16.1151	241	896	70	9816	SMP_308370,SMP_029820,SMP_325920,SMP_066990,SMP_012750,SMP_021140,SMP_027610,SMP_180000,SMP_061200,SMP_047200,SMP_074470,SMP_039400,SMP_340900,SMP_074780,SMP_013200,SMP_014650,SMP_050940,SMP_090230,SMP_041980,SMP_146190,SMP_011570,SMP_007900,SMP_050280,SMP_018990,SMP_032760,SMP_032260,SMP_105320,SMP_093440,SMP_030690,SMP_017280,SMP_337090,SMP_091640,SMP_031310,SMP_334080,SMP_031570,SMP_053830,SMP…
GO:BP	peptide biosynthetic process	GO:0043043	false	1.63048e-16	15.7877	244	896	70	9816	SMP_308370,SMP_029820,SMP_325920,SMP_066990,SMP_012750,SMP_021140,SMP_027610,SMP_180000,SMP_061200,SMP_047200,SMP_074470,SMP_039400,SMP_340900,SMP_074780,SMP_013200,SMP_014650,SMP_050940,SMP_090230,SMP_041980,SMP_146190,SMP_011570,SMP_007900,SMP_050280,SMP_018990,SMP_032760,SMP_032260,SMP_105320,SMP_093440,SMP_030690,SMP_017280,SMP_337090,SMP_091640,SMP_031310,SMP_334080,SMP_031570,SMP_053830,SMP…
GO:BP	peptide metabolic process	GO:0006518	false	4.41056e-16	15.3555	254	896	71	9816	SMP_308370,SMP_029820,SMP_325920,SMP_066990,SMP_012750,SMP_021140,SMP_027610,SMP_180000,SMP_061200,SMP_047200,SMP_074470,SMP_039400,SMP_340900,SMP_074780,SMP_013200,SMP_014650,SMP_050940,SMP_090230,SMP_041980,SMP_146190,SMP_011570,SMP_007900,SMP_050280,SMP_018990,SMP_032760,SMP_032260,SMP_105320,SMP_093440,SMP_030690,SMP_017280,SMP_337090,SMP_091640,SMP_031310,SMP_334080,SMP_031570,SMP_053830,SMP…
GO:BP	cellular respiration	GO:0045333	false	5.35582e-14	13.2712	41	896	25	9816	SMP_128610,SMP_053700,SMP_024120,SMP_179460,SMP_900090,SMP_047370,SMP_900060,SMP_021730,SMP_900000,SMP_337660,SMP_900050,SMP_035270,SMP_900070,SMP_019730,SMP_148800,SMP_052060,SMP_015730,SMP_037910,SMP_327730,SMP_044970,SMP_194170,SMP_103280,SMP_027480,SMP_196160,SMP_029740
GO:BP	energy derivation by oxidation of organic compounds	GO:0015980	false	2.36971e-13	12.6253	50	896	27	9816	SMP_128610,SMP_053700,SMP_024120,SMP_179460,SMP_900090,SMP_047370,SMP_900060,SMP_021730,SMP_900000,SMP_337660,SMP_900050,SMP_035270,SMP_900070,SMP_019730,SMP_148800,SMP_143840,SMP_052060,SMP_015730,SMP_037910,SMP_327730,SMP_044970,SMP_194170,SMP_103280,SMP_018260,SMP_027480,SMP_196160,SMP_029740
GO:BP	respiratory electron transport chain	GO:0022904	false	4.66182e-13	12.3314	20	896	17	9816	SMP_128610,SMP_053700,SMP_024120,SMP_179460,SMP_900090,SMP_900060,SMP_021730,SMP_337660,SMP_900050,SMP_900070,SMP_019730,SMP_148800,SMP_015730,SMP_327730,SMP_194170,SMP_027480,SMP_029740
GO:BP	organonitrogen compound biosynthetic process	GO:1901566	false	5.6734e-13	12.2462	465	896	97	9816	SMP_308370,SMP_029820,SMP_325920,SMP_038100,SMP_066990,SMP_012750,SMP_021140,SMP_027610,SMP_180000,SMP_061200,SMP_047200,SMP_074470,SMP_039400,SMP_340900,SMP_074780,SMP_013200,SMP_064330,SMP_129080,SMP_000880,SMP_014650,SMP_050940,SMP_090230,SMP_002880,SMP_041980,SMP_146190,SMP_011570,SMP_007900,SMP_050280,SMP_018990,SMP_032760,SMP_032260,SMP_105320,SMP_092750,SMP_019750,SMP_093440,SMP_030690,SMP…
GO:BP	oxidative phosphorylation	GO:0006119	false	4.14025e-11	10.383	18	896	15	9816	SMP_128610,SMP_053700,SMP_024120,SMP_179460,SMP_900090,SMP_021730,SMP_900000,SMP_337660,SMP_900050,SMP_019730,SMP_148800,SMP_015730,SMP_327730,SMP_027480,SMP_029740
GO:BP	aerobic respiration	GO:0009060	false	1.06279e-10	9.97355	37	896	21	9816	SMP_128610,SMP_053700,SMP_024120,SMP_179460,SMP_900090,SMP_047370,SMP_021730,SMP_900000,SMP_337660,SMP_900050,SMP_035270,SMP_019730,SMP_148800,SMP_052060,SMP_015730,SMP_037910,SMP_327730,SMP_044970,SMP_027480,SMP_196160,SMP_029740
GO:BP	ATP synthesis coupled electron transport	GO:0042773	false	3.83801e-10	9.41589	17	896	14	9816	SMP_128610,SMP_053700,SMP_024120,SMP_179460,SMP_900090,SMP_021730,SMP_337660,SMP_900050,SMP_019730,SMP_148800,SMP_015730,SMP_327730,SMP_027480,SMP_029740
GO:BP	nucleoside triphosphate metabolic process	GO:0009141	true	6.271e-08	7.20266	28	896	16	9816	SMP_038100,SMP_064330,SMP_129080,SMP_000880,SMP_002880,SMP_092750,SMP_019750,SMP_203280,SMP_063120,SMP_033670,SMP_900030,SMP_081790,SMP_029390,SMP_015980,SMP_154530,SMP_079240
GO:BP	aerobic electron transport chain	GO:0019646	false	6.57362e-08	7.1822	13	896	11	9816	SMP_128610,SMP_053700,SMP_024120,SMP_179460,SMP_021730,SMP_337660,SMP_148800,SMP_015730,SMP_327730,SMP_027480,SMP_029740
GO:BP	mitochondrial ATP synthesis coupled electron transport	GO:0042775	false	6.57362e-08	7.1822	13	896	11	9816	SMP_128610,SMP_053700,SMP_024120,SMP_179460,SMP_021730,SMP_337660,SMP_148800,SMP_015730,SMP_327730,SMP_027480,SMP_029740
GO:BP	ATP metabolic process	GO:0046034	false	1.16256e-07	6.93458	16	896	12	9816	SMP_038100,SMP_064330,SMP_129080,SMP_000880,SMP_002880,SMP_019750,SMP_203280,SMP_033670,SMP_900030,SMP_029390,SMP_015980,SMP_154530
GO:BP	purine ribonucleoside triphosphate metabolic process	GO:0009205	false	1.16487e-07	6.93372	22	896	14	9816	SMP_038100,SMP_064330,SMP_129080,SMP_000880,SMP_002880,SMP_092750,SMP_019750,SMP_203280,SMP_033670,SMP_900030,SMP_081790,SMP_029390,SMP_015980,SMP_154530
GO:BP	purine nucleoside triphosphate metabolic process	GO:0009144	false	1.16487e-07	6.93372	22	896	14	9816	SMP_038100,SMP_064330,SMP_129080,SMP_000880,SMP_002880,SMP_092750,SMP_019750,SMP_203280,SMP_033670,SMP_900030,SMP_081790,SMP_029390,SMP_015980,SMP_154530
GO:BP	purine nucleoside triphosphate biosynthetic process	GO:0009145	false	8.2555e-07	6.08326	21	896	13	9816	SMP_038100,SMP_064330,SMP_129080,SMP_000880,SMP_002880,SMP_092750,SMP_019750,SMP_203280,SMP_033670,SMP_900030,SMP_081790,SMP_015980,SMP_154530
GO:BP	purine ribonucleoside triphosphate biosynthetic process	GO:0009206	false	8.2555e-07	6.08326	21	896	13	9816	SMP_038100,SMP_064330,SMP_129080,SMP_000880,SMP_002880,SMP_092750,SMP_019750,SMP_203280,SMP_033670,SMP_900030,SMP_081790,SMP_015980,SMP_154530
GO:BP	ATP biosynthetic process	GO:0006754	false	9.68135e-07	6.01406	15	896	11	9816	SMP_038100,SMP_064330,SMP_129080,SMP_000880,SMP_002880,SMP_019750,SMP_203280,SMP_033670,SMP_900030,SMP_015980,SMP_154530
GO:BP	ribonucleoside triphosphate metabolic process	GO:0009199	false	1.24907e-06	5.90341	25	896	14	9816	SMP_038100,SMP_064330,SMP_129080,SMP_000880,SMP_002880,SMP_092750,SMP_019750,SMP_203280,SMP_033670,SMP_900030,SMP_081790,SMP_029390,SMP_015980,SMP_154530
GO:BP	proton motive force-driven ATP synthesis	GO:0015986	false	2.45208e-06	5.61047	13	896	10	9816	SMP_038100,SMP_064330,SMP_129080,SMP_000880,SMP_002880,SMP_019750,SMP_203280,SMP_033670,SMP_015980,SMP_154530
GO:BP	pyruvate metabolic process	GO:0006090	true	7.38863e-06	5.13144	17	896	11	9816	SMP_056970,SMP_024110,SMP_096760,SMP_214060,SMP_042160,SMP_002510,SMP_066410,SMP_003990,SMP_022400,SMP_079920,SMP_212190
GO:BP	ribonucleoside triphosphate biosynthetic process	GO:0009201	false	7.79992e-06	5.10791	24	896	13	9816	SMP_038100,SMP_064330,SMP_129080,SMP_000880,SMP_002880,SMP_092750,SMP_019750,SMP_203280,SMP_033670,SMP_900030,SMP_081790,SMP_015980,SMP_154530
GO:BP	nucleoside triphosphate biosynthetic process	GO:0009142	false	1.48967e-05	4.82691	25	896	13	9816	SMP_038100,SMP_064330,SMP_129080,SMP_000880,SMP_002880,SMP_092750,SMP_019750,SMP_203280,SMP_033670,SMP_900030,SMP_081790,SMP_015980,SMP_154530
GO:BP	purine ribonucleotide biosynthetic process	GO:0009152	false	2.46066e-05	4.60895	48	896	18	9816	SMP_038100,SMP_064330,SMP_129080,SMP_000880,SMP_002880,SMP_092750,SMP_019750,SMP_203280,SMP_033670,SMP_002510,SMP_066410,SMP_900030,SMP_123710,SMP_079920,SMP_081790,SMP_015980,SMP_154530,SMP_212190
GO:BP	purine ribonucleotide metabolic process	GO:0009150	false	3.36385e-05	4.47316	59	896	20	9816	SMP_038100,SMP_064330,SMP_129080,SMP_000880,SMP_002880,SMP_092750,SMP_019750,SMP_203280,SMP_214050,SMP_033670,SMP_002510,SMP_066410,SMP_900030,SMP_123710,SMP_079920,SMP_081790,SMP_029390,SMP_015980,SMP_154530,SMP_212190
GO:BP	cellular nitrogen compound biosynthetic process	GO:0044271	false	8.78561e-05	4.05623	765	896	111	9816	SMP_308370,SMP_029820,SMP_325920,SMP_038100,SMP_066990,SMP_012750,SMP_021140,SMP_027610,SMP_180000,SMP_061200,SMP_047200,SMP_074470,SMP_039400,SMP_340900,SMP_074780,SMP_013200,SMP_064330,SMP_129080,SMP_000880,SMP_014650,SMP_050940,SMP_090230,SMP_124010,SMP_002880,SMP_041980,SMP_146190,SMP_011570,SMP_007900,SMP_050280,SMP_018990,SMP_032760,SMP_032260,SMP_105320,SMP_092750,SMP_019750,SMP_093440,SMP…
GO:BP	purine nucleotide biosynthetic process	GO:0006164	false	0.000261777	3.58207	55	896	18	9816	SMP_038100,SMP_064330,SMP_129080,SMP_000880,SMP_002880,SMP_092750,SMP_019750,SMP_203280,SMP_033670,SMP_002510,SMP_066410,SMP_900030,SMP_123710,SMP_079920,SMP_081790,SMP_015980,SMP_154530,SMP_212190
GO:BP	cellular biosynthetic process	GO:0044249	false	0.000329913	3.4816	875	896	121	9816	SMP_308370,SMP_029820,SMP_325920,SMP_038100,SMP_066990,SMP_012750,SMP_021140,SMP_027610,SMP_180000,SMP_061200,SMP_047200,SMP_074470,SMP_039400,SMP_340900,SMP_074780,SMP_013200,SMP_064330,SMP_129080,SMP_000880,SMP_014650,SMP_050940,SMP_090230,SMP_124010,SMP_002880,SMP_041980,SMP_146190,SMP_011570,SMP_007900,SMP_050280,SMP_018990,SMP_032760,SMP_032260,SMP_105320,SMP_092750,SMP_019750,SMP_093440,SMP…
GO:BP	ribonucleotide metabolic process	GO:0009259	false	0.000344008	3.46343	67	896	20	9816	SMP_038100,SMP_064330,SMP_129080,SMP_000880,SMP_002880,SMP_092750,SMP_019750,SMP_203280,SMP_214050,SMP_033670,SMP_002510,SMP_066410,SMP_900030,SMP_123710,SMP_079920,SMP_081790,SMP_029390,SMP_015980,SMP_154530,SMP_212190
GO:BP	ribonucleotide biosynthetic process	GO:0009260	false	0.000353279	3.45188	56	896	18	9816	SMP_038100,SMP_064330,SMP_129080,SMP_000880,SMP_002880,SMP_092750,SMP_019750,SMP_203280,SMP_033670,SMP_002510,SMP_066410,SMP_900030,SMP_123710,SMP_079920,SMP_081790,SMP_015980,SMP_154530,SMP_212190
GO:BP	purine nucleotide metabolic process	GO:0006163	false	0.000367049	3.43528	73	896	21	9816	SMP_038100,SMP_064330,SMP_129080,SMP_000880,SMP_002880,SMP_092750,SMP_019750,SMP_203280,SMP_214050,SMP_033670,SMP_002510,SMP_066410,SMP_333810,SMP_900030,SMP_123710,SMP_079920,SMP_081790,SMP_029390,SMP_015980,SMP_154530,SMP_212190
GO:BP	ribose phosphate metabolic process	GO:0019693	false	0.000446155	3.35051	68	896	20	9816	SMP_038100,SMP_064330,SMP_129080,SMP_000880,SMP_002880,SMP_092750,SMP_019750,SMP_203280,SMP_214050,SMP_033670,SMP_002510,SMP_066410,SMP_900030,SMP_123710,SMP_079920,SMP_081790,SMP_029390,SMP_015980,SMP_154530,SMP_212190
GO:BP	ribose phosphate biosynthetic process	GO:0046390	false	0.000472847	3.32528	57	896	18	9816	SMP_038100,SMP_064330,SMP_129080,SMP_000880,SMP_002880,SMP_092750,SMP_019750,SMP_203280,SMP_033670,SMP_002510,SMP_066410,SMP_900030,SMP_123710,SMP_079920,SMP_081790,SMP_015980,SMP_154530,SMP_212190
GO:BP	purine-containing compound biosynthetic process	GO:0072522	false	0.000472847	3.32528	57	896	18	9816	SMP_038100,SMP_064330,SMP_129080,SMP_000880,SMP_002880,SMP_092750,SMP_019750,SMP_203280,SMP_033670,SMP_002510,SMP_066410,SMP_900030,SMP_123710,SMP_079920,SMP_081790,SMP_015980,SMP_154530,SMP_212190
GO:BP	purine-containing compound metabolic process	GO:0072521	false	0.000596402	3.22446	75	896	21	9816	SMP_038100,SMP_064330,SMP_129080,SMP_000880,SMP_002880,SMP_092750,SMP_019750,SMP_203280,SMP_214050,SMP_033670,SMP_002510,SMP_066410,SMP_333810,SMP_900030,SMP_123710,SMP_079920,SMP_081790,SMP_029390,SMP_015980,SMP_154530,SMP_212190
GO:BP	biosynthetic process	GO:0009058	false	0.000898975	3.04625	984	896	131	9816	SMP_308370,SMP_029820,SMP_325920,SMP_038100,SMP_066990,SMP_012750,SMP_021140,SMP_027610,SMP_180000,SMP_061200,SMP_047200,SMP_074470,SMP_039400,SMP_340900,SMP_074780,SMP_013200,SMP_064330,SMP_129080,SMP_000880,SMP_014650,SMP_050940,SMP_090230,SMP_124010,SMP_002880,SMP_041980,SMP_146190,SMP_011570,SMP_007900,SMP_050280,SMP_018990,SMP_032760,SMP_032260,SMP_105320,SMP_092750,SMP_056370,SMP_019750,SMP…
GO:BP	nucleotide biosynthetic process	GO:0009165	false	0.00148319	2.8288	79	896	21	9816	SMP_038100,SMP_064330,SMP_129080,SMP_000880,SMP_002880,SMP_092750,SMP_019750,SMP_203280,SMP_033670,SMP_002510,SMP_066410,SMP_316800,SMP_900030,SMP_123710,SMP_079920,SMP_081790,SMP_015980,SMP_154530,SMP_212190,SMP_079240,SMP_001360
GO:BP	acyl-CoA biosynthetic process	GO:0071616	false	0.00181292	2.74162	5	896	5	9816	SMP_002510,SMP_066410,SMP_123710,SMP_079920,SMP_212190
GO:BP	thioester biosynthetic process	GO:0035384	false	0.00181292	2.74162	5	896	5	9816	SMP_002510,SMP_066410,SMP_123710,SMP_079920,SMP_212190
GO:BP	organic substance biosynthetic process	GO:1901576	false	0.00187279	2.72751	970	896	128	9816	SMP_308370,SMP_029820,SMP_325920,SMP_038100,SMP_066990,SMP_012750,SMP_021140,SMP_027610,SMP_180000,SMP_061200,SMP_047200,SMP_074470,SMP_039400,SMP_340900,SMP_074780,SMP_013200,SMP_064330,SMP_129080,SMP_000880,SMP_014650,SMP_050940,SMP_090230,SMP_124010,SMP_002880,SMP_041980,SMP_146190,SMP_011570,SMP_007900,SMP_050280,SMP_018990,SMP_032760,SMP_032260,SMP_105320,SMP_092750,SMP_019750,SMP_093440,SMP…
GO:BP	nucleotide metabolic process	GO:0009117	false	0.00202303	2.694	106	896	25	9816	SMP_038100,SMP_064330,SMP_129080,SMP_000880,SMP_002880,SMP_092750,SMP_019750,SMP_203280,SMP_214050,SMP_063120,SMP_033670,SMP_002510,SMP_066410,SMP_316800,SMP_333810,SMP_900030,SMP_123710,SMP_079920,SMP_081790,SMP_029390,SMP_015980,SMP_154530,SMP_212190,SMP_079240,SMP_001360
GO:BP	nucleoside phosphate biosynthetic process	GO:1901293	false	0.00227542	2.64294	81	896	21	9816	SMP_038100,SMP_064330,SMP_129080,SMP_000880,SMP_002880,SMP_092750,SMP_019750,SMP_203280,SMP_033670,SMP_002510,SMP_066410,SMP_316800,SMP_900030,SMP_123710,SMP_079920,SMP_081790,SMP_015980,SMP_154530,SMP_212190,SMP_079240,SMP_001360
GO:BP	nucleoside phosphate metabolic process	GO:0006753	false	0.00241565	2.61697	107	896	25	9816	SMP_038100,SMP_064330,SMP_129080,SMP_000880,SMP_002880,SMP_092750,SMP_019750,SMP_203280,SMP_214050,SMP_063120,SMP_033670,SMP_002510,SMP_066410,SMP_316800,SMP_333810,SMP_900030,SMP_123710,SMP_079920,SMP_081790,SMP_029390,SMP_015980,SMP_154530,SMP_212190,SMP_079240,SMP_001360
GO:BP	proton transmembrane transport	GO:1902600	true	0.00255067	2.59335	36	896	13	9816	SMP_900010,SMP_038100,SMP_004310,SMP_900060,SMP_000880,SMP_062890,SMP_002880,SMP_900000,SMP_061870,SMP_079950,SMP_330620,SMP_085520,SMP_029390
GO:BP	monocarboxylic acid metabolic process	GO:0032787	false	0.00691877	2.15997	39	896	13	9816	SMP_056970,SMP_024110,SMP_096760,SMP_214060,SMP_042160,SMP_002510,SMP_066410,SMP_003990,SMP_022400,SMP_333810,SMP_123710,SMP_079920,SMP_212190
GO:BP	glycolytic process	GO:0006096	false	0.00783538	2.10594	12	896	7	9816	SMP_056970,SMP_024110,SMP_096760,SMP_214060,SMP_042160,SMP_003990,SMP_022400
GO:BP	nucleobase-containing small molecule metabolic process	GO:0055086	false	0.0141813	1.84828	125	896	26	9816	SMP_038100,SMP_064330,SMP_129080,SMP_000880,SMP_002880,SMP_092750,SMP_019750,SMP_203280,SMP_214050,SMP_063120,SMP_033670,SMP_002510,SMP_066410,SMP_316800,SMP_333810,SMP_900030,SMP_123710,SMP_079920,SMP_081790,SMP_029390,SMP_015980,SMP_154530,SMP_104720,SMP_212190,SMP_079240,SMP_001360
GO:CC	ribosome	GO:0005840	true	7.50407e-35	34.1247	142	896	71	9816	SMP_029820,SMP_325920,SMP_066990,SMP_012750,SMP_021140,SMP_027610,SMP_180000,SMP_061200,SMP_047200,SMP_074470,SMP_340900,SMP_074780,SMP_013200,SMP_014650,SMP_102040,SMP_050940,SMP_090230,SMP_041980,SMP_146190,SMP_011570,SMP_330330,SMP_007900,SMP_050280,SMP_018990,SMP_101450,SMP_032760,SMP_032260,SMP_105320,SMP_093440,SMP_017280,SMP_337090,SMP_091640,SMP_031310,SMP_031570,SMP_053830,SMP_089430,SMP…
GO:CC	mitochondrial inner membrane	GO:0005743	true	3.06819e-22	21.5131	92	896	46	9816	SMP_128610,SMP_326040,SMP_900110,SMP_053700,SMP_024120,SMP_900010,SMP_179460,SMP_079220,SMP_005290,SMP_083720,SMP_136590,SMP_064330,SMP_129080,SMP_326750,SMP_021730,SMP_900000,SMP_337660,SMP_017830,SMP_099420,SMP_019750,SMP_900070,SMP_059930,SMP_203280,SMP_019730,SMP_148800,SMP_004550,SMP_079710,SMP_032790,SMP_061870,SMP_015730,SMP_033610,SMP_048830,SMP_037910,SMP_327500,SMP_327730,SMP_331990,SMP…
GO:CC	organelle inner membrane	GO:0019866	false	1.7637e-21	20.7536	95	896	46	9816	SMP_128610,SMP_326040,SMP_900110,SMP_053700,SMP_024120,SMP_900010,SMP_179460,SMP_079220,SMP_005290,SMP_083720,SMP_136590,SMP_064330,SMP_129080,SMP_326750,SMP_021730,SMP_900000,SMP_337660,SMP_017830,SMP_099420,SMP_019750,SMP_900070,SMP_059930,SMP_203280,SMP_019730,SMP_148800,SMP_004550,SMP_079710,SMP_032790,SMP_061870,SMP_015730,SMP_033610,SMP_048830,SMP_037910,SMP_327500,SMP_327730,SMP_331990,SMP…
GO:CC	mitochondrial membrane	GO:0031966	false	2.13185e-21	20.6712	112	896	50	9816	SMP_128610,SMP_326040,SMP_900110,SMP_053700,SMP_024120,SMP_900010,SMP_179460,SMP_079220,SMP_005290,SMP_083720,SMP_136590,SMP_064330,SMP_129080,SMP_000880,SMP_326750,SMP_021730,SMP_900000,SMP_337660,SMP_017830,SMP_099420,SMP_019750,SMP_900070,SMP_059930,SMP_091240,SMP_203280,SMP_019730,SMP_148800,SMP_004550,SMP_079710,SMP_032790,SMP_061870,SMP_015730,SMP_033610,SMP_048830,SMP_037910,SMP_327500,SMP…
GO:CC	mitochondrial envelope	GO:0005740	false	1.21404e-20	19.9158	120	896	51	9816	SMP_128610,SMP_326040,SMP_900110,SMP_053700,SMP_024120,SMP_900010,SMP_179460,SMP_079220,SMP_033400,SMP_005290,SMP_083720,SMP_136590,SMP_064330,SMP_129080,SMP_000880,SMP_326750,SMP_021730,SMP_900000,SMP_337660,SMP_017830,SMP_099420,SMP_019750,SMP_900070,SMP_059930,SMP_091240,SMP_203280,SMP_019730,SMP_148800,SMP_004550,SMP_079710,SMP_032790,SMP_061870,SMP_015730,SMP_033610,SMP_048830,SMP_037910,SMP…
GO:CC	mitochondrion	GO:0005739	false	3.69827e-18	17.432	217	896	67	9816	SMP_128610,SMP_326040,SMP_900110,SMP_053700,SMP_024120,SMP_900010,SMP_179460,SMP_079220,SMP_033400,SMP_005290,SMP_083720,SMP_136590,SMP_064330,SMP_129080,SMP_000880,SMP_134510,SMP_326750,SMP_021730,SMP_900000,SMP_337660,SMP_017830,SMP_099420,SMP_019750,SMP_900070,SMP_059930,SMP_091240,SMP_203280,SMP_019730,SMP_023010,SMP_148800,SMP_004550,SMP_052060,SMP_036400,SMP_079710,SMP_121990,SMP_067400,SMP…
GO:CC	organelle envelope	GO:0031967	false	1.20697e-16	15.9183	148	896	52	9816	SMP_128610,SMP_326040,SMP_900110,SMP_053700,SMP_024120,SMP_900010,SMP_179460,SMP_079220,SMP_033400,SMP_005290,SMP_083720,SMP_136590,SMP_064330,SMP_129080,SMP_000880,SMP_326750,SMP_021730,SMP_900000,SMP_337660,SMP_017830,SMP_099420,SMP_019750,SMP_900070,SMP_059930,SMP_091240,SMP_203280,SMP_019730,SMP_148800,SMP_004550,SMP_079710,SMP_032790,SMP_061870,SMP_015730,SMP_033610,SMP_048830,SMP_037910,SMP…
GO:CC	envelope	GO:0031975	false	1.20697e-16	15.9183	148	896	52	9816	SMP_128610,SMP_326040,SMP_900110,SMP_053700,SMP_024120,SMP_900010,SMP_179460,SMP_079220,SMP_033400,SMP_005290,SMP_083720,SMP_136590,SMP_064330,SMP_129080,SMP_000880,SMP_326750,SMP_021730,SMP_900000,SMP_337660,SMP_017830,SMP_099420,SMP_019750,SMP_900070,SMP_059930,SMP_091240,SMP_203280,SMP_019730,SMP_148800,SMP_004550,SMP_079710,SMP_032790,SMP_061870,SMP_015730,SMP_033610,SMP_048830,SMP_037910,SMP…
GO:CC	mitochondrial protein-containing complex	GO:0098798	false	1.11063e-15	14.9544	38	896	25	9816	SMP_128610,SMP_326040,SMP_053700,SMP_024120,SMP_179460,SMP_064330,SMP_129080,SMP_326750,SMP_021730,SMP_337660,SMP_019750,SMP_203280,SMP_148800,SMP_004550,SMP_032790,SMP_015730,SMP_099300,SMP_327730,SMP_302800,SMP_000590,SMP_015980,SMP_154530,SMP_018020,SMP_158640,SMP_310260
GO:CC	respirasome	GO:0070469	false	3.1308e-15	14.5043	33	896	23	9816	SMP_128610,SMP_053700,SMP_024120,SMP_900010,SMP_179460,SMP_033400,SMP_326750,SMP_021730,SMP_900000,SMP_337660,SMP_017830,SMP_900070,SMP_059930,SMP_148800,SMP_004550,SMP_079710,SMP_061870,SMP_015730,SMP_033610,SMP_048830,SMP_327730,SMP_018020,SMP_027480
GO:CC	inner mitochondrial membrane protein complex	GO:0098800	false	6.57477e-15	14.1821	28	896	21	9816	SMP_128610,SMP_326040,SMP_053700,SMP_024120,SMP_179460,SMP_064330,SMP_129080,SMP_326750,SMP_021730,SMP_337660,SMP_019750,SMP_203280,SMP_148800,SMP_004550,SMP_032790,SMP_015730,SMP_327730,SMP_015980,SMP_154530,SMP_018020,SMP_310260
GO:CC	intracellular non-membrane-bounded organelle	GO:0043232	false	1.59435e-14	13.7974	602	896	118	9816	SMP_307010,SMP_306600,SMP_029820,SMP_325920,SMP_307020,SMP_200190,SMP_066990,SMP_079960,SMP_082240,SMP_012750,SMP_021140,SMP_027610,SMP_180000,SMP_061200,SMP_047200,SMP_074470,SMP_340900,SMP_036220,SMP_074780,SMP_013200,SMP_014650,SMP_102040,SMP_312630,SMP_050940,SMP_003770,SMP_320210,SMP_090230,SMP_041980,SMP_146190,SMP_011570,SMP_330330,SMP_007900,SMP_050280,SMP_018990,SMP_101450,SMP_032760,SMP…
GO:CC	non-membrane-bounded organelle	GO:0043228	false	1.59435e-14	13.7974	602	896	118	9816	SMP_307010,SMP_306600,SMP_029820,SMP_325920,SMP_307020,SMP_200190,SMP_066990,SMP_079960,SMP_082240,SMP_012750,SMP_021140,SMP_027610,SMP_180000,SMP_061200,SMP_047200,SMP_074470,SMP_340900,SMP_036220,SMP_074780,SMP_013200,SMP_014650,SMP_102040,SMP_312630,SMP_050940,SMP_003770,SMP_320210,SMP_090230,SMP_041980,SMP_146190,SMP_011570,SMP_330330,SMP_007900,SMP_050280,SMP_018990,SMP_101450,SMP_032760,SMP…
GO:CC	ribosomal subunit	GO:0044391	false	2.36114e-14	13.6269	35	896	23	9816	SMP_029820,SMP_325920,SMP_066990,SMP_027610,SMP_180000,SMP_074470,SMP_102040,SMP_090230,SMP_330330,SMP_101450,SMP_093440,SMP_013470,SMP_179180,SMP_098960,SMP_004940,SMP_051260,SMP_099300,SMP_024850,SMP_000590,SMP_042090,SMP_044580,SMP_073880,SMP_158640
GO:CC	cytoplasm	GO:0005737	false	2.42171e-12	11.6159	1188	896	184	9816	SMP_307010,SMP_128610,SMP_326040,SMP_900110,SMP_306600,SMP_053700,SMP_024120,SMP_029820,SMP_030500,SMP_325920,SMP_900010,SMP_307020,SMP_200190,SMP_179460,SMP_066990,SMP_079220,SMP_004310,SMP_027610,SMP_033400,SMP_061200,SMP_005290,SMP_083720,SMP_136590,SMP_024590,SMP_064330,SMP_179250,SMP_129080,SMP_000880,SMP_134510,SMP_019060,SMP_024110,SMP_326750,SMP_312630,SMP_050940,SMP_021730,SMP_320210,SMP…
GO:CC	membrane protein complex	GO:0098796	true	9.44306e-11	10.0249	162	896	46	9816	SMP_128610,SMP_326040,SMP_053700,SMP_024120,SMP_038100,SMP_179460,SMP_004310,SMP_064330,SMP_129080,SMP_000880,SMP_019060,SMP_326750,SMP_021730,SMP_062890,SMP_002880,SMP_124240,SMP_337660,SMP_019750,SMP_091240,SMP_203280,SMP_344420,SMP_148800,SMP_004550,SMP_033670,SMP_032790,SMP_079950,SMP_015730,SMP_900030,SMP_330620,SMP_105680,SMP_327730,SMP_085520,SMP_029390,SMP_302800,SMP_020770,SMP_205760,SMP…
GO:CC	proton-transporting two-sector ATPase complex	GO:0016469	false	1.8848e-10	9.72474	29	896	18	9816	SMP_326040,SMP_038100,SMP_004310,SMP_064330,SMP_129080,SMP_000880,SMP_062890,SMP_002880,SMP_019750,SMP_203280,SMP_033670,SMP_079950,SMP_900030,SMP_330620,SMP_085520,SMP_029390,SMP_015980,SMP_154530
GO:CC	mitochondrial respirasome	GO:0005746	false	2.0877e-09	8.68033	14	896	12	9816	SMP_128610,SMP_053700,SMP_024120,SMP_179460,SMP_326750,SMP_021730,SMP_337660,SMP_148800,SMP_004550,SMP_015730,SMP_327730,SMP_018020
GO:CC	proton-transporting ATP synthase complex	GO:0045259	false	2.0877e-09	8.68033	14	896	12	9816	SMP_326040,SMP_038100,SMP_064330,SMP_129080,SMP_000880,SMP_002880,SMP_019750,SMP_203280,SMP_033670,SMP_900030,SMP_015980,SMP_154530
GO:CC	intracellular anatomical structure	GO:0005622	false	1.55134e-08	7.80929	2283	896	287	9816	SMP_307010,SMP_128610,SMP_326040,SMP_900110,SMP_306600,SMP_053700,SMP_024120,SMP_029820,SMP_030500,SMP_325920,SMP_900010,SMP_307020,SMP_200190,SMP_038100,SMP_179460,SMP_066990,SMP_079220,SMP_004310,SMP_079960,SMP_082240,SMP_012750,SMP_021140,SMP_027610,SMP_033400,SMP_180000,SMP_061200,SMP_005290,SMP_047200,SMP_074470,SMP_083720,SMP_136590,SMP_340900,SMP_036220,SMP_074780,SMP_013200,SMP_024590,SMP…
GO:CC	small ribosomal subunit	GO:0015935	false	3.51e-08	7.45469	16	896	12	9816	SMP_066990,SMP_027610,SMP_180000,SMP_074470,SMP_102040,SMP_093440,SMP_013470,SMP_179180,SMP_099300,SMP_000590,SMP_073880,SMP_158640
GO:CC	protein-containing complex	GO:0032991	false	1.4221e-07	6.84707	841	896	128	9816	SMP_128610,SMP_326040,SMP_053700,SMP_024120,SMP_029820,SMP_030500,SMP_325920,SMP_200190,SMP_038100,SMP_179460,SMP_066990,SMP_004310,SMP_082240,SMP_027610,SMP_180000,SMP_074470,SMP_036220,SMP_024590,SMP_064330,SMP_129080,SMP_000880,SMP_019060,SMP_102040,SMP_024110,SMP_326750,SMP_312630,SMP_003770,SMP_021730,SMP_320210,SMP_090230,SMP_062890,SMP_002880,SMP_330330,SMP_124240,SMP_101450,SMP_337660,SMP…
GO:CC	intracellular organelle	GO:0043229	false	2.19136e-07	6.65929	1974	896	250	9816	SMP_307010,SMP_128610,SMP_326040,SMP_900110,SMP_306600,SMP_053700,SMP_024120,SMP_029820,SMP_325920,SMP_900010,SMP_307020,SMP_200190,SMP_179460,SMP_066990,SMP_079220,SMP_004310,SMP_079960,SMP_082240,SMP_012750,SMP_021140,SMP_027610,SMP_033400,SMP_180000,SMP_061200,SMP_005290,SMP_047200,SMP_074470,SMP_083720,SMP_136590,SMP_340900,SMP_036220,SMP_074780,SMP_013200,SMP_064330,SMP_179250,SMP_129080,SMP…
GO:CC	proton-transporting two-sector ATPase complex, proton-transporting domain	GO:0033177	false	2.92299e-07	6.53417	15	896	11	9816	SMP_004310,SMP_129080,SMP_000880,SMP_062890,SMP_019750,SMP_203280,SMP_079950,SMP_900030,SMP_330620,SMP_015980,SMP_154530
GO:CC	organelle	GO:0043226	false	7.27898e-07	6.13793	2008	896	251	9816	SMP_307010,SMP_128610,SMP_326040,SMP_900110,SMP_306600,SMP_053700,SMP_024120,SMP_029820,SMP_325920,SMP_900010,SMP_307020,SMP_200190,SMP_179460,SMP_066990,SMP_079220,SMP_004310,SMP_079960,SMP_082240,SMP_012750,SMP_021140,SMP_027610,SMP_033400,SMP_180000,SMP_061200,SMP_005290,SMP_047200,SMP_074470,SMP_083720,SMP_136590,SMP_340900,SMP_036220,SMP_074780,SMP_013200,SMP_064330,SMP_179250,SMP_129080,SMP…
GO:CC	respiratory chain complex	GO:0098803	false	7.49227e-07	6.12539	19	896	12	9816	SMP_128610,SMP_053700,SMP_024120,SMP_179460,SMP_326750,SMP_021730,SMP_337660,SMP_148800,SMP_004550,SMP_015730,SMP_327730,SMP_018020
GO:CC	oxidoreductase complex	GO:1990204	false	7.49227e-07	6.12539	19	896	12	9816	SMP_053700,SMP_024120,SMP_030500,SMP_326750,SMP_337660,SMP_004550,SMP_121990,SMP_066410,SMP_015730,SMP_327730,SMP_018020,SMP_212190
GO:CC	organelle membrane	GO:0031090	false	2.78892e-06	5.55456	387	896	69	9816	SMP_128610,SMP_326040,SMP_900110,SMP_053700,SMP_024120,SMP_900010,SMP_179460,SMP_079220,SMP_004310,SMP_005290,SMP_083720,SMP_136590,SMP_064330,SMP_129080,SMP_000880,SMP_019060,SMP_326750,SMP_021730,SMP_062890,SMP_900000,SMP_337660,SMP_017830,SMP_099420,SMP_019750,SMP_900070,SMP_059930,SMP_091240,SMP_203280,SMP_019730,SMP_148800,SMP_004550,SMP_079710,SMP_028410,SMP_032790,SMP_061870,SMP_015730,SMP…
GO:CC	mitochondrial proton-transporting ATP synthase complex	GO:0005753	false	4.50978e-06	5.34584	7	896	7	9816	SMP_326040,SMP_064330,SMP_129080,SMP_019750,SMP_203280,SMP_015980,SMP_154530
GO:CC	catalytic complex	GO:1902494	false	9.80733e-06	5.00845	352	896	63	9816	SMP_128610,SMP_326040,SMP_053700,SMP_024120,SMP_030500,SMP_200190,SMP_038100,SMP_179460,SMP_004310,SMP_064330,SMP_129080,SMP_000880,SMP_024110,SMP_326750,SMP_312630,SMP_021730,SMP_320210,SMP_062890,SMP_002880,SMP_337660,SMP_056780,SMP_200180,SMP_019750,SMP_086470,SMP_302860,SMP_203280,SMP_337090,SMP_148800,SMP_004550,SMP_017070,SMP_033670,SMP_322950,SMP_121990,SMP_066410,SMP_079010,SMP_079950,SMP…
GO:CC	ATPase complex	GO:1904949	false	1.0752e-05	4.96851	49	896	18	9816	SMP_326040,SMP_038100,SMP_004310,SMP_064330,SMP_129080,SMP_000880,SMP_062890,SMP_002880,SMP_019750,SMP_203280,SMP_033670,SMP_079950,SMP_900030,SMP_330620,SMP_085520,SMP_029390,SMP_015980,SMP_154530
GO:CC	large ribosomal subunit	GO:0015934	false	1.147e-05	4.94044	19	896	11	9816	SMP_029820,SMP_325920,SMP_090230,SMP_330330,SMP_101450,SMP_098960,SMP_004940,SMP_051260,SMP_024850,SMP_042090,SMP_044580
GO:CC	proton-transporting ATP synthase complex, coupling factor F(o)	GO:0045263	false	3.32172e-05	4.47864	8	896	7	9816	SMP_129080,SMP_000880,SMP_019750,SMP_203280,SMP_900030,SMP_015980,SMP_154530
GO:CC	cytosol	GO:0005829	false	9.31903e-05	4.03063	61	896	19	9816	SMP_029820,SMP_066990,SMP_061200,SMP_024110,SMP_090230,SMP_330330,SMP_101450,SMP_032260,SMP_337090,SMP_091640,SMP_013470,SMP_179180,SMP_004940,SMP_020040,SMP_046090,SMP_044580,SMP_073880,SMP_063420,SMP_067280
GO:CC	ribonucleoprotein complex	GO:1990904	false	0.000123411	3.90865	130	896	30	9816	SMP_029820,SMP_325920,SMP_066990,SMP_027610,SMP_180000,SMP_074470,SMP_024590,SMP_102040,SMP_090230,SMP_330330,SMP_101450,SMP_093440,SMP_013470,SMP_179180,SMP_098960,SMP_205570,SMP_004940,SMP_060910,SMP_031920,SMP_051260,SMP_038680,SMP_099300,SMP_024850,SMP_000590,SMP_244350,SMP_042090,SMP_044580,SMP_073880,SMP_129760,SMP_158640
GO:CC	cytosolic ribosome	GO:0022626	false	0.000137639	3.86126	9	896	7	9816	SMP_029820,SMP_330330,SMP_101450,SMP_179180,SMP_004940,SMP_044580,SMP_073880
GO:CC	cytochrome complex	GO:0070069	false	0.000144716	3.83948	12	896	8	9816	SMP_128610,SMP_053700,SMP_024120,SMP_179460,SMP_021730,SMP_337660,SMP_148800,SMP_327730
GO:CC	mitochondrial proton-transporting ATP synthase complex, coupling factor F(o)	GO:0000276	false	0.000547356	3.26173	5	896	5	9816	SMP_129080,SMP_019750,SMP_203280,SMP_015980,SMP_154530
GO:CC	cytosolic large ribosomal subunit	GO:0022625	false	0.00982231	2.00779	7	896	5	9816	SMP_029820,SMP_330330,SMP_101450,SMP_004940,SMP_044580
GO:CC	proton-transporting two-sector ATPase complex, catalytic domain	GO:0033178	false	0.015343	1.81409	11	896	6	9816	SMP_038100,SMP_064330,SMP_002880,SMP_033670,SMP_085520,SMP_029390
GO:CC	mitochondrial respiratory chain complex I	GO:0005747	false	0.0279152	1.55416	5	896	4	9816	SMP_326750,SMP_004550,SMP_015730,SMP_018020
GO:CC	proton-transporting ATP synthase complex, catalytic core F(1)	GO:0045261	false	0.0279152	1.55416	5	896	4	9816	SMP_038100,SMP_064330,SMP_002880,SMP_033670
GO:CC	mitochondrial respiratory chain complex IV	GO:0005751	false	0.0279152	1.55416	5	896	4	9816	SMP_128610,SMP_179460,SMP_021730,SMP_148800
GO:CC	supramolecular polymer	GO:0099081	true	0.0287192	1.54183	110	896	22	9816	SMP_200190,SMP_079960,SMP_312630,SMP_320210,SMP_056780,SMP_200180,SMP_030730,SMP_090120,SMP_085540,SMP_302860,SMP_313980,SMP_179810,SMP_322950,SMP_079970,SMP_018250,SMP_341810,SMP_054540,SMP_028360,SMP_320310,SMP_002280,SMP_044920,SMP_132300
GO:CC	supramolecular fiber	GO:0099512	false	0.0287192	1.54183	110	896	22	9816	SMP_200190,SMP_079960,SMP_312630,SMP_320210,SMP_056780,SMP_200180,SMP_030730,SMP_090120,SMP_085540,SMP_302860,SMP_313980,SMP_179810,SMP_322950,SMP_079970,SMP_018250,SMP_341810,SMP_054540,SMP_028360,SMP_320310,SMP_002280,SMP_044920,SMP_132300
GO:CC	supramolecular complex	GO:0099080	false	0.0313978	1.5031	118	896	23	9816	SMP_200190,SMP_079960,SMP_312630,SMP_320210,SMP_056780,SMP_200180,SMP_030730,SMP_090120,SMP_085540,SMP_302860,SMP_313980,SMP_179810,SMP_322950,SMP_079970,SMP_018250,SMP_341810,SMP_054540,SMP_028360,SMP_320310,SMP_002280,SMP_044920,SMP_103810,SMP_132300
GO:CC	transmembrane transporter complex	GO:1902495	false	0.0365233	1.43743	44	896	12	9816	SMP_053700,SMP_024120,SMP_326750,SMP_124240,SMP_337660,SMP_004550,SMP_032790,SMP_015730,SMP_327730,SMP_160290,SMP_018020,SMP_011830
GO:CC	transporter complex	GO:1990351	false	0.0457332	1.33977	45	896	12	9816	SMP_053700,SMP_024120,SMP_326750,SMP_124240,SMP_337660,SMP_004550,SMP_032790,SMP_015730,SMP_327730,SMP_160290,SMP_018020,SMP_011830

## Sheet: H_LIV_ma_vs_INT_ma
source	term_name	term_id	highlighted	adjusted_p_value	negative_log10_of_adjusted_p_value	term_size	query_size	intersection_size	effective_domain_size	intersections
GO:MF	ATP-dependent activity	GO:0140657	true	0.000317577	3.49815	278	391	29	9816	SMP_041760,SMP_171180,SMP_340380,SMP_172530,SMP_137660,SMP_128200,SMP_171740,SMP_300810,SMP_312990,SMP_088950,SMP_128890,SMP_166220,SMP_079650,SMP_126490,SMP_337220,SMP_172150,SMP_083780,SMP_212760,SMP_126450,SMP_166940,SMP_129130,SMP_143490,SMP_309960,SMP_171710,SMP_126300,SMP_123410,SMP_146360,SMP_146340,SMP_167200
GO:MF	phosphorus-oxygen lyase activity	GO:0016849	true	0.000552126	3.25796	18	391	7	9816	SMP_334170,SMP_333930,SMP_334240,SMP_333220,SMP_097460,SMP_153500,SMP_333870
GO:MF	RNA endonuclease activity	GO:0004521	false	0.000591715	3.22789	25	391	8	9816	SMP_334170,SMP_333930,SMP_334240,SMP_333220,SMP_031040,SMP_169980,SMP_136350,SMP_333870
GO:MF	catalytic activity, acting on a nucleic acid	GO:0140640	false	0.000668294	3.17503	273	391	28	9816	SMP_334170,SMP_041760,SMP_333930,SMP_334240,SMP_171180,SMP_340380,SMP_333220,SMP_172530,SMP_019840,SMP_031040,SMP_128890,SMP_004640,SMP_079650,SMP_158140,SMP_172150,SMP_241460,SMP_083780,SMP_169980,SMP_166940,SMP_148720,SMP_129130,SMP_143490,SMP_136350,SMP_333870,SMP_123410,SMP_146360,SMP_146340,SMP_130680
GO:MF	ribonuclease T2 activity	GO:0033897	false	0.000834663	3.07849	8	391	5	9816	SMP_334170,SMP_333930,SMP_334240,SMP_333220,SMP_333870
GO:MF	RNA nuclease activity	GO:0004540	false	0.00573885	2.24118	33	391	8	9816	SMP_334170,SMP_333930,SMP_334240,SMP_333220,SMP_031040,SMP_169980,SMP_136350,SMP_333870
GO:MF	heterocyclic compound binding	GO:1901363	true	0.00870264	2.06035	1766	391	101	9816	SMP_135710,SMP_314210,SMP_161530,SMP_334170,SMP_244780,SMP_247650,SMP_141580,SMP_337060,SMP_041760,SMP_333930,SMP_333300,SMP_127050,SMP_245550,SMP_334240,SMP_171180,SMP_084540,SMP_340380,SMP_333220,SMP_172530,SMP_149300,SMP_128120,SMP_345010,SMP_154640,SMP_006630,SMP_022140,SMP_333150,SMP_306230,SMP_137660,SMP_333080,SMP_128200,SMP_074070,SMP_003280,SMP_133470,SMP_171740,SMP_306370,SMP_088460,SMP…
GO:MF	organic cyclic compound binding	GO:0097159	false	0.00890698	2.05027	1767	391	101	9816	SMP_135710,SMP_314210,SMP_161530,SMP_334170,SMP_244780,SMP_247650,SMP_141580,SMP_337060,SMP_041760,SMP_333930,SMP_333300,SMP_127050,SMP_245550,SMP_334240,SMP_171180,SMP_084540,SMP_340380,SMP_333220,SMP_172530,SMP_149300,SMP_128120,SMP_345010,SMP_154640,SMP_006630,SMP_022140,SMP_333150,SMP_306230,SMP_137660,SMP_333080,SMP_128200,SMP_074070,SMP_003280,SMP_133470,SMP_171740,SMP_306370,SMP_088460,SMP…
GO:MF	microtubule binding	GO:0008017	true	0.0193291	1.71379	49	391	9	9816	SMP_127440,SMP_034680,SMP_137660,SMP_128200,SMP_312990,SMP_054790,SMP_194430,SMP_212760,SMP_309960
GO:MF	ATP binding	GO:0005524	true	0.020272	1.6931	677	391	47	9816	SMP_141580,SMP_041760,SMP_127050,SMP_171180,SMP_340380,SMP_172530,SMP_022140,SMP_137660,SMP_128200,SMP_171740,SMP_306370,SMP_300810,SMP_145190,SMP_312990,SMP_051010,SMP_019840,SMP_088950,SMP_188430,SMP_128890,SMP_335730,SMP_166220,SMP_079650,SMP_126490,SMP_153500,SMP_337220,SMP_337280,SMP_137610,SMP_241460,SMP_083780,SMP_212760,SMP_088920,SMP_169980,SMP_126450,SMP_166940,SMP_129130,SMP_143490,SMP…
GO:MF	endonuclease activity	GO:0004519	false	0.024893	1.60392	40	391	8	9816	SMP_334170,SMP_333930,SMP_334240,SMP_333220,SMP_031040,SMP_169980,SMP_136350,SMP_333870
GO:MF	nucleic acid binding	GO:0003676	false	0.0280228	1.55249	945	391	60	9816	SMP_135710,SMP_161530,SMP_334170,SMP_244780,SMP_247650,SMP_337060,SMP_333930,SMP_333300,SMP_245550,SMP_334240,SMP_171180,SMP_084540,SMP_333220,SMP_172530,SMP_149300,SMP_128120,SMP_345010,SMP_154640,SMP_006630,SMP_333150,SMP_306230,SMP_333080,SMP_074070,SMP_003280,SMP_133470,SMP_088460,SMP_039640,SMP_102690,SMP_103990,SMP_176230,SMP_019840,SMP_171860,SMP_006690,SMP_079650,SMP_126490,SMP_158140,SMP…
GO:MF	adenyl ribonucleotide binding	GO:0032559	false	0.0286582	1.54275	687	391	47	9816	SMP_141580,SMP_041760,SMP_127050,SMP_171180,SMP_340380,SMP_172530,SMP_022140,SMP_137660,SMP_128200,SMP_171740,SMP_306370,SMP_300810,SMP_145190,SMP_312990,SMP_051010,SMP_019840,SMP_088950,SMP_188430,SMP_128890,SMP_335730,SMP_166220,SMP_079650,SMP_126490,SMP_153500,SMP_337220,SMP_337280,SMP_137610,SMP_241460,SMP_083780,SMP_212760,SMP_088920,SMP_169980,SMP_126450,SMP_166940,SMP_129130,SMP_143490,SMP…
GO:MF	ATP-dependent activity, acting on DNA	GO:0008094	false	0.0311446	1.50662	52	391	9	9816	SMP_041760,SMP_340380,SMP_172530,SMP_128890,SMP_079650,SMP_166940,SMP_129130,SMP_143490,SMP_146360
GO:MF	catalytic activity, acting on DNA	GO:0140097	false	0.0412071	1.38503	78	391	11	9816	SMP_041760,SMP_340380,SMP_172530,SMP_019840,SMP_128890,SMP_079650,SMP_158140,SMP_166940,SMP_129130,SMP_143490,SMP_146360
GO:MF	guanyl-nucleotide exchange factor activity	GO:0005085	true	0.0484368	1.31482	55	391	9	9816	SMP_333800,SMP_245830,SMP_196300,SMP_011220,SMP_241980,SMP_135790,SMP_135280,SMP_341690,SMP_000870
GO:BP	RNA phosphodiester bond hydrolysis, endonucleolytic	GO:0090502	true	0.00101583	2.99318	25	391	8	9816	SMP_334170,SMP_333930,SMP_334240,SMP_333220,SMP_031040,SMP_169980,SMP_136350,SMP_333870
GO:CC	nucleolus	GO:0005730	true	0.0217305	1.66293	66	391	10	9816	SMP_162600,SMP_006630,SMP_100030,SMP_098980,SMP_347660,SMP_120350,SMP_132350,SMP_136350,SMP_005080,SMP_246900
