# Supplementary material for: Winners vs. losers: Schistosoma mansoni intestinal and liver eggs exhibit striking differences in gene expression and immunogenicity
Source: PLoS Pathog. 2024 May 30;20(5):e1012268. doi: 10.1371/journal.ppat.1012268 (PMC11166329; doi:10.1371/journal.ppat.1012268)
Supplement: S5 Table — (XLSX) [file ppat.1012268.s005.xlsx]

## Sheet: Mitochondrial genes
Gene IDs based on annotation in S. mansoni genome v9
Gene_ID	Name	UniProt ID	UniProt annotation	Abbrevation in study
Smp_900020​	NADH dehydrogenase subunit 6	A0A3Q0KVJ4	NADH dehydrogenase subunit 6 (mitochondrion)​	Nad6
Smp_900090​	NADH-ubiquinone oxidoreductase chain 4​	A0A3Q0KVH1	NADH-ubiquinone oxidoreductase chain 4​	Nad4
Smp_900000​	Cytochrome c oxidase subunit 1​	A0A3Q0KVD7	Cytochrome c oxidase subunit 1​	Cox1
Smp_900050​	NADH:ubiquinonereductase	A0A3Q0KVE2	NADH:ubiquinonereductase (H(+)-translocating)​	Nad5
Smp_900110​	NADH-ubiquinone oxidoreductase chain 1​	A0A3Q0KVM1	NADH-ubiquinone oxidoreductase chain 1​	Nad1
Smp_900040​	NADH dehydrogenase subunit 2	A0A3Q0KVG4	NADH dehydrogenase subunit 2 (mitochondrion)​	Nad2
Smp_900060​	Cytochrome c oxidase subunit III	A0A3Q0KVM0	Cytochrome c oxidase subunit III (mitochondrion)​	Cox3
Smp_900100​	NADH-ubiquinone oxidoreductase chain 3​	A0A3Q0KVF8	NADH-ubiquinone oxidoreductase chain 3​	Nad3
Smp_900070​	Cytochrome b​	A0A3Q0KVJ9	Cytochrome b​	Cob
Smp_900010​	Cytochrome c oxidase subunit 2​	A0A3Q0KVL9	Cytochrome c oxidase subunit 2​	Cox2
Smp_900080​	NADH dehydrogenase subunit 4L​	A0A3Q0KVI2	NADH dehydrogenase subunit 4L​	Nad4L
Smp_900030​	ATP synthase F0 subunit 6	A0A3Q0KVH8	ATP synthase F0 subunit 6 (mitochondrion)​	Atp6

## Sheet: Micro-exon genes
Gene IDs based on experimentally verified MEG sequences from DeMarco et al., 2010 (https://doi.org/10.1101/gr.100099.109) present in S. mansoni genome v9
Gene_ID	Name	UniProt ID	UniProt annotation	Abbrevation in study
Smp_345100	Micro-exon gene 2.1	A0A5K4FFX0	MEG 2.2	MEG_2.1
Smp_336990	Micro-exon gene 2.2	A0A5K4FDB9	Uncharacterized protein	MEG_2.2
Smp_159830	Micro-exon gene 2.3	A0A3Q0KR24	MEG-2 (ESP15) family	MEG_2.3
Smp_344890	Micro-exon gene 2.4	A0A5K4FDE4	Homeobox domain-containing protein	MEG_2.4
Smp_138080	Micro-exon gene 3.1	A0A3Q0KMU6	MEG-3 (Grail) family	MEG_3.1
Smp_138070	Micro-exon gene 3.2	A0A5K4EPC8; D7PD52	MEG 3.2 isoform 1; MEG 3.2 isoform 1; MEG-3 (Grail) family	MEG_3.2
Smp_138060	Micro-exon gene 3.3	A0A3Q0KMS0	MEG-3 (Grail) family	MEG_3.3
Smp_325680	Micro-exon gene 3.4	A0A5K4F6J1	Uncharacterized protein	MEG_3.4
Smp_163710	Micro-exon gene 6	G4VTX1	MEG-6	MEG_6
Gene IDs based on micro-exon analysis done by Berriman et al., 2009 (doi: 10.1038/nature08160) present in S. mansoni genome v9
Gene_ID	Name	UniProt ID	UniProt annotation	Abbrevation in study
Smp_122630	Micro-exon gene-1	A0A5K4EKN1	MEG-1 family	MEG-1
Smp_159800	Micro-exon gene-2 family	C4QG05	MEG-2 (ESP15) family	MEG-2 family
Smp_180320	Micro-exon gene-2 family	A0A3Q0KTV3; C4QPR8	Egg secreted protein ESP15-like	MEG-2 family
Smp_180340	Micro-exon gene-2 family	C4QPS0	MEG-2 (ESP15) family	MEG-2 family
Smp_180330	Micro-exon gene-2 family	C4QPR9	MEG-2 (ESP15) family	MEG-2 family
Smp_085840	Micro-exon gene-4 family	C4QKE8	MEG-4 (10.3) family	MEG-4 family
Smp_152580	Micro-exon gene-5	G4LYD1	MEG-5	MEG-5
Smp_172180	Micro-exon gene-8 family	G4VLP3	MEG-8 family	MEG-8 family
Smp_171190	Micro-exon gene-8 family	G4VCW5	MEG-8 family	MEG-8 family
Smp_125320	Micro-exon gene-9 family	A0A3Q0KKW2	MEG-9	MEG-9 family
Smp_152590	Micro-exon gene-10	G4LYD0; A0A3Q0KQ39	MEG-10	MEG-10
Smp_176020	Micro-exon gene-11	A0A3Q0KTG4	MEG-11	MEG-11
Smp_152630	Micro-exon gene-12	A0A3Q0KQ41	MEG-12	MEG-12
Smp_127990	Micro-exon gene-13	A0A3Q0KLA7; A0A5K4EL02	MEG-13	MEG-13
Smp_124000	Micro-exon gene-14	A0A1C9A1H6; A0A5K4EK08	MEG-14 isoform 3, MEG-14 isoform 3; MEG-14; MEG-14 isoform 3	MEG-14
Smp_122630	MEG-1
Smp_159800	MEG-2 family
Smp_180320	MEG-2 family
Smp_180340	MEG-2 family
Smp_180330	MEG-2 family
Smp_085840	MEG-4 family
Smp_152580	MEG-5
Smp_172180	MEG-8 family
Smp_171190	MEG-8 family
Smp_125320	MEG-9 family
Smp_152590	MEG-10
Smp_176020	MEG-11
Smp_152630	MEG-12
Smp_127990	MEG-13
Smp_124000	MEG-14

## Sheet: Venom allergen like
Gene IDs based on "in house" HMMER analysis of SCP domain-containing proteins present in S. mansoni genome v9 (consensus Pfam sequence for CAP domain PF00188.29)
Gene_ID	Name	UniProt ID	TrEMBL_annotation	Abbrevation in study
Smp_347320	Undescribed Venom allergen-like protein	A0A5K4FGX1	SCP domain-containing protein
Smp_336880	Venom allergen-like protein 5	A0A5K4F8Z5	SCP domain-containing protein	VAL5
Smp_331830	Venom allergen-like protein 17	A0A5K4F7G9	SCP domain-containing protein	VAL17
Smp_317520	Undescribed Venom allergen-like protein	A0A5K4F824	SCP domain-containing protein
Smp_316760	Undescribed Venom allergen-like protein	A0A5K4F449	SCP domain-containing protein
Smp_313710	Venom allergen-like protein 3	A0A5K4F3Y6	SCP domain-containing protein	VAL3
Smp_300080	Undescribed Venom allergen-like protein	Q1WMM8	DIF_9
Smp_300070	Venom allergen-like protein 7	Q1WMM8	DIF_9	VAL7
Smp_200460	Undescribed Venom allergen-like protein	A0A3Q0KV49	SCP domain-containing protein
Smp_193680	Venom allergen-like protein 1	A0A3Q0KUA5	Venom allergen-like (VAL) 1 protein	VAL1
Smp_176180	Venom allergen-like protein 9	Q1WIQ3	Venom allergen-like protein 9	VAL9
Smp_176160	Venom allergen-like protein 28	A0A3Q0KTH1	Venom allergen-like (VAL) 26 protein; Venom allergen-like (VAL) 28 protein	VAL28
Smp_160250	Venom allergen-like protein 23	A0A3Q0KR45	Venom allergen-like (VAL) 23 protein	VAL23
Smp_159290	Venom allergen-like protein 21	A0A3Q0KR02	Venom allergen-like (VAL) 21 protein	VAL21
Smp_154290	Venom allergen-like protein 27	G4VME3	Venom allergen-like (VAL) 27 protein	VAL27
Smp_154260	Venom allergen-like protein 26	A0A3Q0KQC6	Venom allergen-like (VAL) 26 protein; Venom allergen-like (VAL) 28 protein	VAL26
Smp_141560	Venom allergen-like protein 25	G4VMG2	Venom allergen-like (VAL) 25 protein	VAL25
Smp_141550	Venom allergen-like protein 24	A0A3Q0KNE3	Venom allergen-like (VAL) 24 protein	VAL24
Smp_139450	Venom allergen-like protein 22	G4LXW0	Venom allergen-like (VAL) 22 protein	VAL22
Smp_131370	Undescribed Venom allergen-like protein	A0A3Q0KLV2	SCP domain-containing protein
Smp_127130	Venom allergen-like protein 20	G4VL17	Venom allergen-like (VAL) 20 protein	VAL20
Smp_124070	Venom allergen-like protein 16	A0A3Q0KKQ2	Venom allergen-like (VAL) 16 protein	VAL16
Smp_124060	Venom allergen-like protein 13	G4V6N0	Venom allergen-like (VAL) 13 protein	VAL13
Smp_124050	Venom allergen-like protein 6	A0A3Q0KKL3; A0A3Q0KKN2; A0A5K4EK53	Venom allergen-like (VAL) 6 protein	VAL6
Smp_123550	Venom allergen-like protein 8	A0A3Q0KKM1	Venom allergen-like (VAL) 8 protein	VAL8
Smp_123540	Venom allergen-like protein 12	Q1WIQ4	Venom allergen-like protein 12	VAL12
Smp_123090	Venom allergen-like protein 19	G4VLG2	Venom allergen-like (VAL) 19 protein	VAL19
Smp_120670	Venom allergen-like protein 29	A0A3Q0KKB6	Venom allergen-like (VAL) 5 protein	VAL29
Smp_078490	Venom allergen-like protein 14	A3RK86	Venom allergen-like (VAL) 14 protein	VAL14
Smp_070250	Venom allergen-like protein 15	A0A3Q0KHD8	Venom allergen-like (VAL) 15 protein	VAL15
Smp_012350	Venom allergen-like protein 11	G4VC55; G4VC56	Venom allergen-like (VAL) 11 protein	VAL11
Smp_002630	Venom allergen-like protein 2	Q1X6L5	Venom allergen-like protein 2	VAL2
Smp_002070	Venom allergen-like protein 4	Q1X6L4	Venom allergen-like protein 4	VAL4
Smp_002060	Venom allergen-like protein 10	A3RK85	Venom allergen-like (VAL) 10 protein	VAL10
Smp_001890	Venom allergen-like protein 18	G4VLG3	Venom allergen-like (VAL) 18 protein	VAL18

## Sheet: Proteases
Gene IDs based on our previous work Peterkova et. al., 2023 (doi: 10.1016/j.ijpara.2022.12.007)
Gene_ID	Name	UniProt ID	UniProt annotation	Abbrevation in study
Smp_002600	Prolyl carboxypeptidase	A0A3Q0KBJ8	Lysosomal Pro-Xaa carboxypeptidase (S28 family)	PRCP
Smp_003980	Calpain B1	A0A3Q0KBN6	Family C2 unassigned peptidase (C02 family)	SmCalpB1
Smp_004200	PPPDE domain-containing protein	A0A3Q0KBP8	DUF862 domain-containing protein	PPPDE
Smp_005280	Ubiquitin-specific peptidase 10	A0A3Q0KBU5	Ubiquitin-specific peptidase 10 (C19 family)	USP10
Smp_007550	Leukotriene A4 hydrolase (LTA4H)	G4M023	Leukotriene A4 hydrolase (M01 family)	LTA4H
Smp_009650	Mitochondrial processing peptidase beta-subunit (MPPß)	A0A3Q0KC72	Mitochondrial processing peptidase beta-subunit (M16 family)	MPPß
Smp_011120	Methionine aminopeptidase 2	G4VD99	Methionine aminopeptidase 2	MetAP2
Smp_011230	GPI-anchor transamidase (PIGK)	A0A5K4E9U8	GPI-anchor transamidase	PIGK
Smp_013040	Cathepsin D (SmCD)	G4VEV6	Cathepsin D (A01 family)	SmCD
Smp_017650	CAAX prenyl protease 2	A0A3Q0KCT3	Farnesylated proteins-converting enzyme 2	CAAXPP2
Smp_018430	Mitochondrial signal peptidase	A0A3Q0KCW1	Mitochondrial signal peptidase (S26 family)	MPP
Smp_018620	Paraplegin	A0A3Q0KCW9	Paraplegin (M41 family)	SPG7
Smp_019010	Dipeptidyl peptidase III (DPPIII)	G4VG40	Dipeptidyl peptidase 3	DPPIII
Smp_019030	Cathepsin C (SmCC)	G4VG42	Dipeptidyl peptidase 1	SmCC
Smp_021300	Ubiquitin carboxyl-terminal hydrolase 20	G4V8H8	Ubiquitin carboxyl-terminal hydrolase	UCTH20
Smp_028500	Caspase-3	C4Q500	Caspase-3	CASP3
Smp_029470	Thimet oligopeptidase (THOP)	A0A3Q0KDU1	Thimet oligopeptidase (M03 family)	THOP
Smp_029500	Thimet oligopeptidase (THOP)	G4LW91	Thimet oligopeptidase (M03 family)	THOP
Smp_030000	Leucine aminopeptidase 1 (SmLAP1)	A0A3Q0KDV4	Leucine aminopeptidase (M17 family)	SmLAP1
Smp_031730	Signal peptidase	G4VN62	Signal peptidase complex catalytic subunit SEC11	SEC11
Smp_032000	Caspase-2	G4LYL7	Subfamily C14A unassigned peptidase (C14 family)	CASP2
Smp_033260	Sentrin/SUMO specific peptidase 1 (SENP1)	G4M0W7	Family C48 unassigned peptidase (C48 family)	SENP1
Smp_034410	Cathepsin F (SmCF)	G4VBC4	Cathepsin F (C01 family)	SmCF
Smp_034490	Proteasome subunit β-6	G4V926	proteasome endopeptidase complex	PSMB6
Smp_039820	Peptidase C54 domain-containing protein	A0A5K4ECX7	Cysteine protease	C54
Smp_044250	Subfamily M67C unassigned peptidase	G4VEI6	Subfamily M67C unassigned peptidase (M67 family)	M67C
Smp_054310	Membrane-bound transcription factor site-2 protease (MBTPS2)	G4VQK6	Membrane-bound transcription factor site-2 protease	MBTPS2
Smp_055760	ATP-dependent zinc metalloprotease	A0A3Q0KG66	AAA domain-containing protein	AAA
Smp_056500	Proteasome subunit β-4	G4LYE6	Proteasome subunit beta	PSMB4
Smp_057530	Dipeptidyl peptidase IV (DPPIV)	A0A3Q0KGB9	Subfamily S9B unassigned peptidase (S09 family)	DPPIV
Smp_060290	Josephin-2	G4VQM6	ubiquitinyl hydrolase 1	JOS2
Smp_061510	Nardilysin	A0A3Q0KGP4	Nardilysin (M16 family)	NRD
Smp_063670	DNA damage-inducible protein 1 (DDi1)	A0A3Q0KGW5	Asp_protease domain-containing protein	DDi1
Smp_065530	S1A peptidase (SmSP7)	A0A3Q0KGY9	Subfamily S1A unassigned peptidase (S01 family)	SmSP7
Smp_071610	Dipeptidyl peptidase II (DPPII)	G4VRT6	Family S28 unassigned peptidase (S28 family)	DPPII
Smp_073410	Proteasome subunit β-7	G4VSW3	Proteasome subunit beta	PSMB7
Smp_074500	Proteasome subunit β-2	D3TL76	Proteasome subunit beta (Fragment)	PSMB2
Smp_075220	Mitochondrial intermediate peptidase (MIP)	G4VS61	Mitochondrial intermediate peptidase (M03 family)	MIP
Smp_077980	Proprotein convertase subtilisin/kexin 2 (PCSK2)	A0A3Q0KI37	Putative neuroendocrine convertase 2	PCSK2
Smp_082250	Peptidase M14 domain-containing protein	A0A5K4EH32	Peptidase_M14 domain-containing protein	M14
Smp_082620	CAAX prenyl protease 1	G4VC95	CAAX prenyl protease	CAAXPP1
Smp_083870	Leucine aminopeptidase 2 (SmLAP2) variant 1	A0A3Q0KIG2	PwLAP aminopeptidase (M17 family)	SmLAP2
Smp_088270	Carboxypeptiase A2	C4QKW6	Subfamily M14A unassigned peptidase (M14 family)	CPA2
Smp_089180	Ubiquitin-specific-processing protease 7	A0A3Q0KIU5	Ubiquitin carboxyl-terminal hydrolase 7	USP7
Smp_089460	Calpain B2.1 (SmCalpB2.1)	A0A3Q0KJ03	Family C2 unassigned peptidase (C02 family)	SmCalpB2.1
Smp_090800	Creatinase/M24 aminopeptidase-like protein	A0A3Q0KJ07	Xaa-Pro dipeptidase (M24 family)	M24
Smp_091470	Puromycin-sensitive aminopeptidase (PSA)	A0A3Q0KJ48	Aminopeptidase	PSA
Smp_093950	Deubiquitinating enzyme A	G4VB33	Deubiquitinating enzyme A	DUB
Smp_094050	Mitochondrial processing peptidase non-peptidase alpha subunit (MPPα)	A0A3Q0KJC3	Mitochondrial-processing peptidase subunit alpha	MPPα
Smp_121430	Proteasome subunit β-3	G4LUJ6	Proteasome subunit beta	PSMB3
Smp_122960	Ubiquitin-specific peptidase 30	A0A3Q0KKH7	Ubiquitin-specific peptidase 30 (C19 family)	USP30
Smp_125080	Peptidase M14 domain-containing protein	A0A3Q0KKU3	Mername-AA217 hypothetical peptidase (M14 family)	M14_2
Smp_125490	Peptidase M13 domain-containing protein	G4VDC2	Peptidase_M13_N domain-containing protein	M13
Smp_126490	Lon peptidase	A0A3Q0KL23	Lon protease homolog, mitochondrial	LON
Smp_127740	Putative ADAM	A0A3Q0KL92	Putative adam (A disintegrin and metalloprotease)	ADAM
Smp_127840	Dipeptidyl-peptidase 9 (DPP9)	G4VMP5	Dipeptidyl-peptidase 9 (S09 family)	DPP9
Smp_128770	Ubiquitin carboxyl-terminal hydrolase 11	A0A3Q0KLB4	Ubiquitin carboxyl-terminal hydrolase	UCTH11
Smp_129230	S1A peptidase (SmSP4)	A0A3Q0KLE4	Subfamily S1A unassigned peptidase (S01 family)	SmSP4
Smp_131220	Tripeptidyl-peptidase II	A0A3Q0KLT9	Tripeptidyl-peptidase 2	TPP2
Smp_135510	NAALADASE L	A0A3Q0KMG3	NAALADASE L peptidase (M28 family)	M28B
Smp_137410	Calpain 2 (SmCalp2)	A0A3Q0KMT5	Calpain C (C02 family)	SmCalp2
Smp_140810	Pyroglutamyl-peptidase 1 (PGPEP1)	A0A3Q0KN96	Pyroglutamyl-peptidase I (C15 family)	PGPEP1
Smp_141270	Caspase-8	A0A3Q0KNC3	Subfamily C14A unassigned peptidase (C14 family)	CASP8
Smp_141450	S. mansoni serine protease 5 (SmSP5)	A0A3Q0KNA5	Subfamily S1A unassigned peptidase (S01 family)	SmSP5
Smp_141610	Cathepsin B (SmCB2)	Q95PM1	Cathepsin B endopeptidase	SmCB2
Smp_142010	Methionine aminopeptidase 1	A0A3Q0KNJ9	Methionine aminopeptidase	MetAP1
Smp_144080	Proprotein convertase subtilisin/kexin 5 (PCSK5)	A0A5K4EPN6	P/Homo B domain-containing protein	PCSK5
Smp_145930	Peptidase M10 domain-containing protein	A0A3Q0KP46	Matrix metallopeptidase-7 (M10 family)	M10
Smp_146010	Insulysin	A0A3Q0KP53	Putative m16 family peptidase	IDE
Smp_146140	Presequence mitochondrial protease	A0A3Q0KP01	Presequence protease, mitochondrial	PreP
Smp_146730	ADAMTS-3	A0A3Q0KP35	ADAMTS14 peptidase (M12 family)	ADAMTS-3
Smp_149400	Proprotein convertase subtilisin/kexin 3 (PCSK3)	A0A3Q0KPN2	Putative pc3-like endoprotease variant B	PCSK3
Smp_159120	Sentrin/SUMO specific peptidase 7 (SENP7)	A0A3Q0KR53	Family C48 unassigned peptidase (C48 family)	SENP7
Smp_159130	Sentrin/SUMO specific peptidase 6 (SENP6) - fragment	A0A3Q0KR47	Family C48 unassigned peptidase (C48 family)	SENP6
Smp_159370	Endothelin-converting enzyme 1	A0A3Q0KR44	Family M13 unassigned peptidase (M13 family)	ECE1
Smp_159550	Calpain 5 (SmCalp5)	A0A3Q0KR12	Mername-AA248 (C02 family)	SmCalp5
Smp_159890	Peptidase M14 domain-containing protein	A0A3Q0KR80	Metallocarboxypeptidase D peptidase unit 2 (M14 family)	M14_3
Smp_163970	Cathepsin A (Carboxypeptidase C)	A0A3Q0KRT3	Carboxypeptidase	SmCA
Smp_165550	AFG3-like protein	A0A3Q0KS05	Afg3-like protein 2 (M41 family)	AFG3
Smp_167070	Leishmanolysin-like peptidase	A0A3Q0KS51	Leishmanolysin-like peptidase	LLP
Smp_167640	Peptidase M14 domain-containing protein	A0A3Q0KS81	Mername-AA213 putative peptidase (M14 family)	M14_4
Smp_167810	Separin	G4VRA1	separase	ESP
Smp_173140	Cytosolic oligopetidase A	A0A3Q0KT12	Subfamily M3A non-peptidase homologue (M03 family)	TOP
Smp_175340	ADAM17	A0A3Q0KTA8	ADAM17 peptidase (M12 family)	ADAM17
Smp_182620	Carboxypeptidase N	C7TYD8	Carboxypeptidase N catalytic chain	CPN
Smp_194090	S1A peptidase (SmSP6)	A0A3Q0KUP0	Subfamily S1A unassigned peptidase (S01 family)	SmSP6
Smp_196290	Ubiquitin-specific peptidase 48	A0A3Q0KUB9	ubiquitinyl hydrolase 1	USP48
Smp_197390	ADAM10	A0A5K4EXY5	Dihydroceramide desaturase	ADAM10
Smp_203480	Peptidase C78 domain-containing protein	A0A4Z2CMH4	Ufm1-specific protease 2	C78
Smp_210400	Peptidase Clp	A0A3Q0KVD5	ATP-dependent Clp protease proteolytic subunit	CLP
Smp_210480	Aminopeptidase P-like protein	A0A3Q0KV96	Aminopeptidase P homologue (M24 family)	APPro
Smp_210500	Cathepsin L3 (SmCL3)	B4XC67	Cathepsin L3	SmCL3
Smp_211050	Acylaminoacyl-peptidase	A0A3Q0KVB3	acylaminoacyl-peptidase	AAP
Smp_211260	Serine protease HtrA2	A0A3Q0KVE9	Subfamily S1B unassigned peptidase (S01 family)	HtrA2
Smp_212880	Proteasome subunit β-5	A0A5K4F079	Proteasome subunit beta	PSMB5
Smp_213240	S. mansoni prolyl oligopeptidase (SmPOP)	W8GKU3	Prolyl endopeptidase	SmPOP
Smp_214190	Calpain 1 (SmCalp1.1)	P27730	Calpain catalytic domain-containing protein	SmCalp1.1
Smp_241470	Tolloid-like peptidases	A0A5K4EZS5	Metalloendopeptidase	TLL
Smp_243200	Calpain 7 (SmCalp7)	A0A5K4EZZ4	Calpain catalytic domain-containing protein	SmCalp7
Smp_243210	Caspase-7	A0A5K4F128	Caspase-7	CASP7
Smp_245260	Methionine aminopeptidase 1D	A0A5K4F1Q3	Methionine aminopeptidase	MetAP1D
Smp_246540	Peptidase M14 domain-containing protein	A0A095C428	Cytosolic carboxypeptidase-like protein 5	M14_5
Smp_246800	Aspartyl aminopeptidase	A0A5K4F447	Aspartyl aminopeptidase	AspAP
Smp_247080	Aminopeptidase N	A0A5K4F103	Aminopeptidase	AP-N
Smp_247250	Peptidase A22B, signal peptide peptidase	G4V9N6	Signal peptide peptidase-like 2B	A22B
Smp_301340	Proteasome subunit β-1	G4VAQ6	Proteasome subunit beta	PSMB1_1
Smp_303070	Leishmanolysin-like peptidase	A0A5K4F3D9	Leishmanolysin-like peptidase	LLP_4
Smp_303760	Leishmanolysin-like peptidase	A0A5K4F3D9	Leishmanolysin-like peptidase	LLP_5
Smp_304140	Peptidase S8 domain-containing protein	A0A5K4F5I5	Peptidase_S8 domain-containing protein	S8
Smp_305800	Proteasome subunit β-1	G4VAQ6	Proteasome subunit beta	PSMB1
Smp_313450	ADAM9/33	A0A5K4F3X1	Subfamily M12B unassigned peptidase (M12 family)	ADAM9
Smp_314000	Leishmanolysin-like peptidase	A0A5K4F5F3	Leishmanolysin-like peptidase	LLP_2
Smp_314010	Leishmanolysin-like peptidase	A0A5K4F5V4	Leishmanolysin-like peptidase	LLP_3
Smp_314500	ADAMTS-20	A0A5K4F784	Peptidase M12B domain-containing protein	ADAMTS-20
Smp_314620	Site-1 protease (SKI-1/S1P)	A0A5K4F425	Peptidase_S8 domain-containing protein	SKI-1/S1P
Smp_327950	Endothelin-converting enzyme 2	A0A5K4F6G1	Peptidase_M13_N domain-containing protein	ECE2_2
Smp_327960	Endothelin-converting enzyme 2	A0A5K4F8K8	Peptidase_M13 domain-containing protein	ECE2_3
Smp_328150	Endothelin-converting enzyme 2	A0A5K4FAM8	Neprilysin-2	ECE2_4
Smp_329600	Putative Ufm1-specific protease 2	C1L3T5	Peptidase M19	UfSP2
Smp_332540	Aminopeptidase N	A0A5K4FBW7	Aminopeptidase (Fragment)	AP-N2
Smp_333640	Peptidase S59 domain-containing protein	A0A5K4FAZ2	Nuclear pore complex protein Nup98-Nup96	S59
Smp_334290	Peptidase M28 domain-containing protein	A0A5K4FAF6	Peptidase_M28 domain-containing protein	M28
Smp_336180	Leishmanolysin-like peptidase	A0A5K4FAZ3	Leishmanolysin-like peptidase	LLP_7
Smp_340060	S. mansoni serine protease 2 (SmSP2)	A0A5K4F9D6	Peptidase S1 domain-containing protein	SmSP2
Smp_341300	Peptidase M16 domain-containing protein	A0A5K4FD16	Peptidase_M16 domain-containing protein	M16
Smp_341760	S1A peptidase (SmSP3)	G4M1A6	Peptidase S1 domain-containing protein	Sm_SP3
Smp_346280	Metalloprotease TIKI1	A0A094ZU08	Metalloprotease TIKI homolog	TIKI1
Smp_346980	Creatinase/M24 aminopeptidase-like protein	A0A095A1H3	Xaa-Pro aminopeptidase	CR

## Sheet: Protease inhibitors
Gene IDs based on our previous work Peterkova et. al., 2023 (doi: 10.1016/j.ijpara.2022.12.007)
Gene_ID	Name	UniProt ID	Uniprot annotation	Abbrevation in study
Smp_006390	Cystatin, type-1 (I25A subfamily)	Q7YW72	Cysteine protease inhibitor	Cys1
Smp_034420	Cystatin, type-2 (I25B subfamily)	B8Y6H4	DIF_6	SmKI
Smp_052230	Putative kunitz-type protease inhibitor	A0A3Q0KFV5	Putative kunitz-type protease inhibitor	SmKI8
Smp_062080	Serpin - SmSrpQ	G4LZN6		SmSrpQ
Smp_062120	Serpin - SmSerpB8	A0A3Q0KGR1	Serpin, putative	SerpB8
Smp_089670	Alpha-2-macroglobulin	A0A3Q0KJ08	Putative macroglobulin/complement	α-2-M
Smp_090080	Serpin - SmSPI	G4LYU6	Serpin, putative	SmSPI
Smp_090090	Serpin - SmSerp4	A0A3Q0KJ19	Serpin, putative	SmSerp4
Smp_139840	BPTI/Kunitz inhibitor domain-containing protein	A0A183QJV1	BPTI/Kunitz inhibitor domain-containing protein	SmKI2
Smp_147710	Putative kunitz-type protease inhibitor	G4VED8		SmKI3
Smp_155530	Serpin - SmSerpB	A0A3Q0KQK2	Serpin, putative	SmSerpB
Smp_155560	Serpin - SmSerpB9	A0A3Q0KQJ9	Serpin, putative	SmSerpB9
Smp_180240	BPTI/Kunitz inhibitor domain-containing protein	A0A3Q0KUB1	F-spondin, putative	SmKI7
Smp_180810	Putative kunitz-type protease inhibitor	A0A3Q0KUE0	Putative kunitz-type protease inhibitor	SmKI6
Smp_242240	Kazal-type serine protease inhibitor domain-containing protein 1	A0A095AZR5	IGFBP N-terminal domain-containing protein	Kazal
Smp_267090	BPTI/Kunitz inhibitor domain-containing protein	A0A4Z2CU07	F-spondin	SmKI9
Smp_305550	Serpin - SmPI56 (SerpB)	A0A5K4F400	Serpin, putative	SerpB
Smp_315070	Serpin - SmSerpB9	A0A5K4F610	SERPIN domain-containing protein	SmSerpB9_2
Smp_328480	BPTI/Kunitz inhibitor domain-containing protein	A0A5K4F8P6		SmKI5
Smp_328490	BPTI/Kunitz inhibitor domain-containing protein	A0A5K4F989		SmKI4
Smp_342830	Alpha-2-macroglobulin	A0A4Z2DU20	CD109 antigen	α-2-M_2

## Sheet: IPSE_alpha-1
Gene IDs based on sequence identity, annotation and paralogy with experimentally verified IPSE sequence from Schramm et al., 2003 (doi: 10.1074/jbc.M300497200)
Gene_ID	Name	UniProt ID	UniProt annotation	Abbrevation in study
Smp_112110	IPSE/alpha-1.1	Q869D4	IL-4-inducing protein	α-1.1
Smp_245390	IPSE/alpha-1.2	A0A5K4F0S5	Interleukin-4 inducing immunoglobulin-binding domain-containing protein	α-1.2
Smp_334270	IPSE/alpha-1.3	A0A5K4F0S5	Interleukin-4 inducing immunoglobulin-binding domain-containing protein	α-1.3
Smp_334350	IPSE/alpha-1.4	A0A5K4F8A9	IL4_i_Ig domain-containing protein	α-1.4
Smp_334520	IPSE/alpha-1.5	A0A5K4F959	Interleukin-4 inducing immunoglobulin-binding domain-containing protein	α-1.5
Smp_334590	IPSE/alpha-1.6	A0A5K4F959	Interleukin-4 inducing immunoglobulin-binding domain-containing protein	α-1.6
Smp_334660	IPSE/alpha-1.7	A0A5K4FBF3	IL4_i_Ig domain-containing protein	α-1.7
Smp_334690	IPSE/alpha-1.8	Q869D4	IL-4-inducing protein	α-1.8
Smp_335410	IPSE/alpha-1.9	Q869D4	IL-4-inducing protein	α-1.9
Smp_335420	IPSE/alpha-1.10	Q869D4	IL-4-inducing protein	α-1.10
Smp_335430	IPSE/alpha-1.11	Q869D4	IL-4-inducing protein	α-1.11
Smp_335440	IPSE/alpha-1.12	Q869D4	IL-4-inducing protein	α-1.12
Smp_335450	IPSE/alpha-1.13	Q869D4	IL-4-inducing protein	α-1.13

## Sheet: Omega-1
Gene IDs based on sequence identity, annotation and paralogy with experimentally verified Omega-1 sequence from Everts et al., 2012 (doi: 10.1084/jem.20111381)
Gene_ID	Name	UniProt ID	UniProt annotation	Abbrevation in study
Smp_158430	Omega-1.1	A0A5K4ETZ5; G4V5B9	Putative ribonuclease t2	ω-1.1
Smp_179960	Omega-1.2	A0A3Q0KU97	Uncharacterized protein	ω-1.2
Smp_333220	Omega-1.3	A0A5K4F7X3	Hepatotoxic ribonuclease omega-1	ω-1.3
Smp_333870	Omega-1.4	A0A5K4F849	Hepatotoxic ribonuclease omega-1	ω-1.4
Smp_333930	Omega-1.5	A0A5K4FA97	Putative hepatotoxic ribonuclease omega-1	ω-1.5
Smp_334070	Omega-1.6	A0A5K4FCH6	Uncharacterized protein	ω-1.6
Smp_334170	Omega-1.7	A0A5K4F876; A0A5K4FCK4	Hepatotoxic ribonuclease omega-1	ω-1.7
Smp_334240	Omega-1.8	A0A5K4FCK4	Hepatotoxic ribonuclease omega-1	ω-1.8
Smp_345790	Omega-1.9	A0A5K4FG83	Hepatotoxic ribonuclease omega-1	ω-1.9

## Sheet: Glycolytic enzymes
List of glycolytic enzymes defined by identification of GO term: 0006096; glycolytic processes
Gene_ID	Name	UniProt ID	UniProt annotation
Smp_056970	Glyceraldehyde-3-phosphate dehydrogenase	P20287	Glyceraldehyde-3-phosphate dehydrogenase
Smp_042160	Fructose-bisphosphate aldolase	P53442	Fructose-bisphosphate aldolase
Smp_024110	Cytochrome b-c1 complex subunit 7	Q27877	Enolase
Smp_214060	Phosphoglycerate kinase	P41759	Phosphoglycerate kinase
Smp_043030	Phosphotransferase	Q26609	Hexokinase
Smp_096760	Phosphoglycerate mutase	G4VJD5	Phosphoglycerate mutase
Smp_003990	Triosephosphate isomerase	G4V6B9	Triosephosphate isomerase
Smp_022400	Glucose-6-phosphate isomerase	G4VPH5	Glucose-6-phosphate isomerase
Smp_065610	Pyruvate kinase	A0A3Q0KH21	Pyruvate kinase
Smp_241400	Pyruvate kinase	A0A5K4EZZ9	Pyruvate kinase
Smp_043670	ATP-dependent 6-phosphofructokinase	G4VKA6	ATP-dependent 6-phosphofructokinase
Smp_337370	Phosphopyruvate hydratase	A0A5K4FCA4	Phosphopyruvate hydratase
