# Supplementary material for: Winners vs. losers: Schistosoma mansoni intestinal and liver eggs exhibit striking differences in gene expression and immunogenicity
Source: PLoS Pathog. 2024 May 30;20(5):e1012268. doi: 10.1371/journal.ppat.1012268 (PMC11166329; doi:10.1371/journal.ppat.1012268)
Supplement: S6 Table — (XLSX) [file ppat.1012268.s006.xlsx]

## Sheet: omega-1_general
Gene_ID	note	Name	UniProt ID	Sequence
not present in v9 genome	original published sequence with experimental evidence to it (https://doi.org/10.1084/jem.20111381)	Omega-1	Q2Y2H4	MMRAQSLCFLVSILVTILHVGYSQNSWDYYVFSVTWPPTYCESIQCRLPRGLRDFTIHGLWPTIFPNRQPNCTGSLRFDIRRLQGIRNELDLMWPHLKNYRESPSFWKHEFEKHGLCAVEDPQVFNQYGYFKFGIQLMQKLNLLKTLMKYRISPHDSRQYDTINLMNVLEREFGYNGSANCIRKPGRRGMYHLEEVHVCLNRKHEFMNCPFLGNCPKKFIFPPFQ*
Smp_158430	both catalytic sites conserved with 1 (CAS I) and 3 (CAS II) mismatches	Omega-1.1	A0A5K4ETZ5; G4V5B9	MLHLLLLFFLNPVFFEHVHGERQWDHFVFSLEWPPTYCFIQTCKIPYSINDFNIHGLWPSIWPHTEPKNCSNRTPFRIELIKPIYNDLQKQWANLIDFDNPEDFWKHEWSKHGVCAISDHPLISNELDYFNISLAIKSRVNLLSRLESVSITPNNLVTLKRDMLLDQLKNLFSVNVLIYCSMRKHQPGRLSEIRICLNPSLEFIDCFTSSANKINHQLFSNHFYKTVYGHSVCKSLLPWLYQSPICLNQPSTILSNNVPCPEELIFPKFN*​
Smp_179960	none of the catalytic sites conserved	Omega-1.2	A0A3Q0KU97	MLSTKTGADKKFQTRLFVITVSTQSFTETILSIHSVILFQGIRNELDLMWPHLKNYRESPSFW*
Smp_333220	one catalytic site conserved (CAS II) with 1 mismatch	Omega-1.3	A0A5K4F7X3	MFSTLSTFRKHEFEKHGLCAVEDPQVFNQYGYFKFGIQLMQKLNLLKTLMKYRSHHMIPDNMIQSI*
Smp_333870	one catalytic site conserved (CAS II) with 1 mismatch	Omega-1.4	A0A5K4F849	MFSTLSTFRKHEFEKHGLCAVEDPQVFNQYGYFKFGIQLMQKLNLLKTLMKYRISPHDSRQYDTINLMNVLE​*
Smp_333930	one catalytic site conserved (CAS II) with 1 mismatch	Omega-1.5	A0A5K4FA97	MFSTLSTFRKHEFEKHGLCAVEDPQVFNQYGYFKFGIQLMQKLNLLKTLMKYRISPHDSRQYDTINLMNVLEREFGYNGSANCIRKPGRRGMYHLEEVHVCLNRKHEFMNCPFLGNCPKKFIFPPFQ*​
Smp_334070	one catalytic site conserved (CAS II) with 1 mismatch	Omega-1.6	A0A5K4FCH6	MFSTLSTFRKHEFEKHGLCAVEDPQVFNQYGYFKFGIQLMQKLNLL​*
Smp_334170	one catalytic site conserved (CAS II) with 1 mismatch	Omega-1.7	A0A5K4F876; A0A5K4FCK4	MFSTLSTFRKHEFEKHGLCAVEDPQVFNQYGYFKFGIQLMQKLNLLKTLMKYKISPHDSRQYDTINLMNVLEREFGYNGSANCIRKPGRRGMYHLEEVHVCLNRKHEFMNCPFLGNCPKKFIFPPFQ*​
Smp_334240	one catalytic site conserved (CAS II) with 1 mismatch	Omega-1.8	A0A5K4FCK4	MFSTLSTFRKHEFEKHGLCAVEDPQVFNQYGYFKFGIQLMQKLNLLKTLMKYKISPHDSRQYDTINLMNVLEREFGYNGSANCIRKPGRRGMYHLEEVHVCLNRKHEFMNCPFLGNCPKKFIFPPFQ*​
Smp_345790	one catalytic site conserved (CAS II) with 2 mismatches	Omega-1.9	A0A5K4FG83	MGDHVSETCKPTILPCKRPNCTGTEKFNITLLKGILEDMKKHWPSLSNLSSPFTFWEHEFNKHGLCAVQDPLVHNQTGYFKFGLQLFKDANLLKTLMKYNITPNATKEYNTSDLQNVLKKKFGHNGSLRCTNIKKKNDTGRLEEIRLCLNLTHNFTNCPVLGDCPSKFLFLPFSNSNQLVKSNYFY*​
Legend
catalytic activity site I (CAS I)
catalytic activity site II (CAS II)
Underlined AAs denote mismatches to original sequence

## Sheet: IPSE_alpha-1_general
Gene_ID	note	Name	UniProt ID	Sequence
Smp_112110	original published sequence with experimental evidence to it (doi: 10.1074/jbc.M300497200)	IPSE/alpha-1.1	Q869D4	MFLIAVLSYTLISQLGITTSDSCKYCLQLYDETYERGSYIEVYKSVGSLSPPWTPGSVCVPFVNDTKRERPYWYLFDNVNYTGRITGLGHGTCIDDFTKSGFKGISSIKRCIQTKDGKVECINQPKRRRTYCRF*
Smp_245390	domain conserved with 7 mismatches	IPSE/alpha-1.2	Q869D4	MFLIAVLSYTLLSQLGITTSDSCKYCLQLYDKTYEMGSYIEVYKSLGSLSPPWTPGSVCVPFVNDTKRDRPYWYLFEKVNYKGRITGLGHGTCIDDFTKSGFKGISSIQKCIQTKDGKVECINEPKRRSIYCRI*
Smp_334270	domain conserved with 7 mismatches	IPSE/alpha-1.3	Q869D4	MFLIAVLSYTLLSQLGITTSDSCKYCLQLYDKTYEMGSYIEVYKSLGSLSPPWTPGSVCVPFVNDTKRDRPYWYLFEKVNYKGRITGLGHGTCIDDFTKSGFKGISSIQKCIQTKDGKVECINEPKRRSIYCRI*
Smp_334350	domain conserved with 1 mismatch	IPSE/alpha-1.4	Q869D4	MFLIAVLSYTLISQLGITTSDSCKYCLQLYDETYERGSYIEVYKSVGSLSPPWTAGSVCVPFVNDTKRERPYWYLFDNVNYTGRITGLGHGTCIDDFTKSGFKGISSIKRCIQTKDGKVECINQPKRRRTYCRF*
Smp_334520	domain conserved with 1 mismatch	IPSE/alpha-1.5	Q869D4	MFLIAVLSYTLISQLGITTSDSCKYCLQLYDETYERGSYIEVYKSVGSLSPPWTPGSVCVPFVNDTKRERPYWYLFDNVNYTGRITGLGHGTCIDDFTKSGFEGISSIKRCIQTKDGKVECINQPKRRRTYCRF*
Smp_334590	domain conserved with 1 mismatch	IPSE/alpha-1.6	Q869D4	MFLIAVLSYTLISQLGITTSDSCKYCLQLYDETYERGSYIEVYKSVGSLSPPWTPGSVCVPFVNDTKRERPYWYLFDNVNYTGRITGLGHGTCIDDFTKSGFEGISSIKRCIQTKDGKVECINQPKRRRTYCRF*
Smp_334660	domain conserved, deletion on position 37 and 1 mismatch	IPSE/alpha-1.7	A0A5K4FBF3	MFLIAVLSYTLISQLGITTSDSCKYCLQLYDETYERGSYIEVYKSVGSLSPPWTPGSVCVP-LNDTKRERPYWYLFDNVNYTGRITGLGHGTCIDDFTKSGFKGISSIKRCIQTKDGKVECINQPKRRRTYCRF*
Smp_334690	domain conserved	IPSE/alpha-1.8	A0A5K4F959	MFLIAVLSYTLISQLGITTSDSCKYCLQLYDETYERGSYIEVYKSVGSLSPPWTPGSVCVPFVNDTKRERPYWYLFDNVNYTGRITGLGHGTCIDDFTKSGFKGISSIKRCIQTKDGKVECINQPKRRRTYCRF*
Smp_335410	domain conserved	IPSE/alpha-1.9	A0A5K4F959	MFLIAVLSYTLISQLGITTSDSCKYCLQLYDETYERGSYIEVYKSVGSLSPPWTPGSVCVPFVNDTKRERPYWYLFDNVNYTGRITGLGHGTCIDDFTKSGFKGISSIKRCIQTKDGKVECINQPKRRRTYCRF*
Smp_335420	domain conserved	IPSE/alpha-1.10	A0A5K4F8A9	MFLIAVLSYTLISQLGITTSDSCKYCLQLYDETYERGSYIEVYKSVGSLSPPWTPGSVCVPFVNDTKRERPYWYLFDNVNYTGRITGLGHGTCIDDFTKSGFKGISSIKRCIQTKDGKVECINQPKRRRTYCRF*
Smp_335430	domain conserved	IPSE/alpha-1.11	A0A5K4F0S5	MFLIAVLSYTLISQLGITTSDSCKYCLQLYDETYERGSYIEVYKSVGSLSPPWTPGSVCVPFVNDTKRERPYWYLFDNVNYTGRITGLGHGTCIDDFTKSGFKGISSIKRCIQTKDGKVECINQPKRRRTYCRF*
Smp_335440	domain conserved	IPSE/alpha-1.12	A0A5K4F0S5	MFLIAVLSYTLISQLGITTSDSCKYCLQLYDETYERGSYIEVYKSVGSLSPPWTPGSVCVPFVNDTKRERPYWYLFDNVNYTGRITGLGHGTCIDDFTKSGFKGISSIKRCIQTKDGKVECINQPKRRRTYCRF*
Smp_335450	domain conserved	IPSE/alpha-1.13	Q869D4	MFLIAVLSYTLISQLGITTSDSCKYCLQLYDETYERGSYIEVYKSVGSLSPPWTPGSVCVPFVNDTKRERPYWYLFDNVNYTGRITGLGHGTCIDDFTKSGFKGISSIKRCIQTKDGKVECINQPKRRRTYCRF*
Legend
predicted 26-113 domain "Interleukin-4 inducing immunoglobulin-binding"
Underlined AAs nenote mismatches to original sequence

## Sheet: Omega-1_Distance matrix
	OMEGA-1_original	Smp_158430	Smp_179960	Smp_333220	Smp_333870	Smp_333930	Smp_334070	Smp_334170	Smp_334240	Smp_345790
OMEGA-1_original (Everts et al., 2012)		31.556	42.188	69.118	87.671	93.75	80.851	92.969	92.969	49.714
Smp_158430	31.556		17.188	27.536	31.081	28.682	37.5	28.682	28.682	31.746
Smp_179960	42.188	17.188		10	10	10	10	10	10	22.414
Smp_333220	69.118	27.536	10		80.882	80.882	97.872	79.412	79.412	51.471
Smp_333870	87.671	31.081	10	80.882		98.63	97.872	97.26	97.26	58.904
Smp_333930	93.75	28.682	10	80.882	98.63		97.872	99.219	99.219	53.906
Smp_334070	80.851	37.5	10	97.872	97.872	97.872		97.872	97.872	61.702
Smp_334170	92.969	28.682	10	79.412	97.26	99.219	97.872		100	53.906
Smp_334240	92.969	28.682	10	79.412	97.26	99.219	97.872	100		53.906
Smp_345790	49.714	31.746	22.414	51.471	58.904	53.906	61.702	53.906	53.906

## Sheet: IPSE_alpha-1_Distance matrix
	Smp_112110	Smp_245390	Smp_334270	Smp_334350	Smp_334520	Smp_334590	Smp_334660	Smp_334690	Smp_335410	Smp_335420	Smp_335430	Smp_335440	Smp_335450
Smp_112110		89.63	89.63	99.259	99.259	99.259	98.519	100	100	100	100	100	100
Smp_245390	89.63		100	88.889	88.889	88.889	88.148	89.63	89.63	89.63	89.63	89.63	89.63
Smp_334270	89.63	100		88.889	88.889	88.889	88.148	89.63	89.63	89.63	89.63	89.63	89.63
Smp_334350	99.259	88.889	88.889		98.519	98.519	97.778	99.259	99.259	99.259	99.259	99.259	99.259
Smp_334520	99.259	88.889	88.889	98.519		100	97.778	99.259	99.259	99.259	99.259	99.259	99.259
Smp_334590	99.259	88.889	88.889	98.519	100		97.778	99.259	99.259	99.259	99.259	99.259	99.259
Smp_334660	98.519	88.148	88.148	97.778	97.778	97.778		98.519	98.519	98.519	98.519	98.519	98.519
Smp_334690	100	89.63	89.63	99.259	99.259	99.259	98.519		100	100	100	100	100
Smp_335410	100	89.63	89.63	99.259	99.259	99.259	98.519	100		100	100	100	100
Smp_335420	100	89.63	89.63	99.259	99.259	99.259	98.519	100	100		100	100	100
Smp_335430	100	89.63	89.63	99.259	99.259	99.259	98.519	100	100	100		100	100
Smp_335440	100	89.63	89.63	99.259	99.259	99.259	98.519	100	100	100	100		100
Smp_335450	100	89.63	89.63	99.259	99.259	99.259	98.519	100	100	100	100	100
