# Supplementary material for: Winners vs. losers: Schistosoma mansoni intestinal and liver eggs exhibit striking differences in gene expression and immunogenicity
Source: PLoS Pathog. 2024 May 30;20(5):e1012268. doi: 10.1371/journal.ppat.1012268 (PMC11166329; doi:10.1371/journal.ppat.1012268)
Supplement: S7 Table — (XLSX) [file ppat.1012268.s007.xlsx]

## Sheet: Fig. 1B
Figure 1B
LIV_im	long axis	short axis	LIV_ma	long axis	short axis	INT_im	long axis	short axis	INT_ma	long axis	short axis
a	126.956	43.168		142.848	48.702		127.501	42.781		142.823	58.877
a	118.441	41.333		146.503	54.847		121.901	42.387		145.159	59.23
a	132.547	43.113		132.877	54.016		131.394	40.353		148.885	54.683
a	133.615	42.555		142.579	52.952		116.104	47.049		135.815	45.583
a	122.744	49.994		127.313	55.303		114.901	41.67		138.038	54.628
a	114.797	44.988		125.569	54.976		121.278	43.786		136.253	49.781
a	125.697	47.615		137.152	56.914		112.281	48.642		158.928	52.389
a	129.701	49.233		121.833	59.334		114.434	41.175		136.662	55.022
a	128.885	45.754		138.359	53.682		122.158	42.338		140.829	57.702
a	129.026	44.946		137.277	56.76		121.06	49.781		148.6	56.398
a	127.526	47.207		149.593	56.59		127.372	45.978		141.035	59.23
a	128.68	40.997		132.754	46.987		111.933	43.19		147.867	57.96
a	114.865	47.077		135.55	58.517		122.767	46.386		129.372	50.978
a	126.13	50.996		131.155	47.049		127.933	44.919		143.369	55.453
a	121.982	43.207		149.694	51.313		129.401	44.167		130.882	53.694
a	109.483	42.477		129.096	53.822		118.513	48.83		136.477	52.686
a	128.583	41.124		129.07	54.839		109.407	45.272		146.913	50.744
a	125.518	43.134		128.833	53.705		108.527	46.701		125.233	48.31
a	129.804	37.105		132.334	51.313		123.172	46.386		140.189	55.17
a	126.81	43.597		119.308	53.298		118.145	46.907		129.854	54.191
a	126.933	44.676		130.73	60.48		128.492	41.811		129.808	51.775
a	131.046	44.072		137.877	55.845		122.446	41.73		136.662	54.914
a	135.771	43.134		118.7	48.035		126.283	42.447		136.313	44.991
a	120.156	45.288		134.334	47.904		119.624	49.104		129.326	58.56
a	116.054	47.376		138.613	52.801		118.145	47.51		138.737	55.867
a	123.033	46.934		162.911	56.76		120.835	47.615		131.228	45.795
a	117.431	45.288		139.188	54.07		123.386	45.309		141.856	49.542
a	118.942	45.337		109.142	50.879		133.79	45.309		155.625	47.517
a	126.245	45.156		133.89	60.362		117.349	38.474		137.422	53.024
a	127.64	40.993		128.492	48.348		129.401	38.604		128.309	53.805
mean	124.835	44.5958		134.119	53.6801		121.331	44.5537		138.949	53.2833
SD +/-	6.10934	2.91804		10.3279	3.75877		6.40972	3.017		8.00728	4.0425

## Sheet: Fig. 1C
Figure 1C
Percentage of live miracidia 3 hours after collection (1 hour after adding water for hatching)
date	mouse	replicate	liver %	intestine %	number of miracidia in the experiment (Liver)	number of miracidia in the experiment (intestine)
2022-10-30	C57BL/6jrj	1	11	79	27	14
2022-10-30	C57BL/6jrj	2	41	63	27	16
2022-10-30	C57BL/6jrj	3	50	74	20	27
		mean	34	72
		SD	16.6733	6.68331

## Sheet: Fig. 6
Figure 6
A) Antibody absorbances			IgG	Control						Infected
			Liver SEA	0.1744	0.10045	0.1052	0.1551	0.1258		0.3892	0.38635	0.46435	0.46055	0.4295	0.3419	0.33925
			Intestinal SEA	0.1352	0.09245	0.1017	0.13355	0.10615		0.1823	0.18635	0.21075	0.2147	0.1852	0.21075	0.15025
B) Antibody absorbances			IgG1	Control						Infected
			Liver SEA	0.63	0.51555	0.49095	0.4904	0.50855		2.23785	1.86075	2.2779	2.36265	1.99615	2.34335	1.47715
			Intestinal SEA	0.7315	0.55795	0.5467	0.55535	0.52465		1.3117	1.14685	1.2952	1.3968	1.1622	2.16055	0.9372
C) Cytokine concentrations			Spleen IL-4	Control						Infected
			Negative control	0	0	0	0	0		0	0	0	0	0
			Liver SEA	0	0	0	0	0		6.39	9.7	11.44	8.39	6
			Intestinal SEA	0	0	0	0	0		7.72	6.8	10.25	7.41	6.6
			mLN IL-4	Control						Infected
			Negative control	0	0	0	0	0		0	0	0	0	0
			Liver SEA	0	0	0	0	0		0.24	0	0.87	0	1.02
			Intestinal SEA	0	0	0	0	0		0	0	0	0	1.19
			Spleen IL-5	Control						Infected
			Negative control	0	0	0	0	0		0	0	0	0	0
			Liver SEA	0	0	0	0	0		0	16.79	5.73	29.78	0
			Intestinal SEA	0	0	0	0	0		0	0	0	13.55	0
			mLN IL-5	Control						Infected
			Negative control	0	0	0	0	0		0	0	0	0	0
			Liver SEA	0	0	0	0	0		14.79	19	19.91	6.09	9.5
			Intestinal SEA	0	0	0	0	0		2.44	9.47	5.54	3.3	11.12
